# Supplementary material for: Crystal structure of melaminium cyano­acetate monohydrate
Source: Acta Crystallogr E Crystallogr Commun. 2020 Sep 11;76(Pt 10):1645–8. doi: 10.1107/S2056989020012335 (PMC7534248; doi:10.1107/S2056989020012335)
Supplement: Supplementary file 1 [file e-76-01645-sup1.cif]

##############################################################################
#                                                                            #
# This CIF contains the data in a paper accepted for publication in          #
# Acta Crystallographica Section E. It conforms to the requirements of       #
# Notes for Authors for Acta Crystallographica Section E, and has been       #
# peer reviewed under the auspices of the IUCr Commission on Journals.       #
#                                                                            #
# Full details of the Crystallographic Information File format               #
# are given in the paper "The Crystallographic Information File (CIF):       #
# a New Standard Archive File for Crystallography" by S. R. Hall, F. H.      #
# Allen and I. D. Brown [Acta Cryst. (1991), A47, 655-685].                  #
#                                                                            #
# The current version of the core CIF dictionary is obtainable from          #
# ftp://ftp.iucr.org/pub/cif_core.dic.                                       #
#                                                                            #
# Software is freely available for graphical display of the structure(s)     #
# in this CIF. For information consult the CIF software page                 #
# http://www.iucr.org/resources/cif/software.                                #
#                                                                            #
# This file may be used for bona fide research purposes within the           #
# scientific community so long as proper attribution is given to the journal # 
# article from which it was obtained.                                        #
#                                                                            #
##############################################################################
data_I
_audit_creation_method     'SHELXL-2018/3'
_chemical_name_systematic
;
2,4,6-Triamino-1,3,5-triazin-1-ium cyanoacetate monohydrate
;
_chemical_name_common
;
Melaminium cyanoacetate monohydrate
;
_chemical_formula_moiety     'C3 H7 N6 +, C3 H2 N O2 -, H2 O'
_chemical_formula_sum     'C6 H11 N7 O3'
_chemical_formula_iupac     'C3 H7 N6 +, C3 H2 N O2 -, H2 O'
_chemical_formula_weight     229.22
_chemical_melting_point     ?
_space_group_crystal_system     monoclinic
_space_group_name_H-M_alt     'P 21/c'
_space_group_name_Hall     '-P 2ybc'
loop_
    _space_group_symop_operation_xyz
    'x, y, z'
    '-x, y+1/2, -z+1/2'
    '-x, -y, -z'
    'x, -y-1/2, z-1/2'
_cell_length_a     4.6928(6)
_cell_length_b     9.3881(13)
_cell_length_c     22.918(3)
_cell_angle_alpha     90
_cell_angle_beta     91.646(3)
_cell_angle_gamma     90
_cell_volume     1009.3(2)
_cell_formula_units_Z     4
_cell_measurement_reflns_used     3720
_cell_measurement_theta_min     2.34
_cell_measurement_theta_max     28.06
_cell_measurement_temperature     100(2)
_exptl_crystal_description     needle
_exptl_crystal_colour     colourless
_exptl_crystal_size_max     0.44
_exptl_crystal_size_mid     0.17
_exptl_crystal_size_min     0.04
_exptl_crystal_density_diffrn     1.509
_exptl_crystal_density_meas     ?
_exptl_crystal_density_method     ?
_exptl_crystal_F_000     480
_exptl_absorpt_coefficient_mu     0.123
_exptl_absorpt_correction_type     multi-scan
_exptl_absorpt_process_details
;
(<i>SADABS</i>; Bruker, 2007)
;
_exptl_absorpt_correction_T_min     0.9478
_exptl_absorpt_correction_T_max     0.9951
_diffrn_ambient_temperature     100(2)
_diffrn_source     ?
_diffrn_radiation_type     MoK\a
_diffrn_radiation_wavelength     0.71073
_diffrn_measurement_device_type     'Bruker APEX CCD'
_diffrn_measurement_method     '\f and \w scans'
_diffrn_detector_area_resol_mean     ?
_diffrn_reflns_number     12615
_diffrn_reflns_av_R_equivalents     0.0584
_diffrn_reflns_av_unetI/netI     0.0497
_diffrn_reflns_theta_min     1.778
_diffrn_reflns_theta_max     28.363
_diffrn_reflns_theta_full     25.242
_diffrn_measured_fraction_theta_max     0.996
_diffrn_measured_fraction_theta_full     1.000
_diffrn_reflns_limit_h_min     -5
_diffrn_reflns_limit_h_max     6
_diffrn_reflns_limit_k_min     -12
_diffrn_reflns_limit_k_max     12
_diffrn_reflns_limit_l_min     -30
_diffrn_reflns_limit_l_max     30
_refine_special_details     ?
_reflns_number_total     2517
_reflns_number_gt     1856
_reflns_threshold_expression     'I > 2\s(I)'
_refine_ls_structure_factor_coef     Fsqd
_refine_ls_matrix_type     full
_refine_ls_R_factor_all     0.0735
_refine_ls_R_factor_gt     0.0472
_refine_ls_wR_factor_gt     0.1123
_refine_ls_wR_factor_ref     0.1258
_refine_ls_goodness_of_fit_ref     1.004
_refine_ls_restrained_S_all     1.004
_refine_ls_number_reflns     2517
_refine_ls_number_parameters     172
_refine_ls_number_restraints     0
_refine_ls_hydrogen_treatment     mixed
_refine_ls_weighting_scheme     calc
_refine_ls_weighting_details
              'w=1/[\s^2^(Fo^2^)+(0.0640P)^2^+0.3200P] where P=(Fo^2^+2Fc^2^)/3'
_atom_sites_solution_hydrogens     mixed
_atom_sites_solution_primary     direct
_atom_sites_solution_secondary     difmap
_refine_ls_shift/su_max     0.001
_refine_ls_shift/su_mean     0.000
_refine_diff_density_max     0.278
_refine_diff_density_min     -0.292
_refine_ls_extinction_method     none
_refine_ls_extinction_coef     .
loop_
    _atom_type_symbol
    _atom_type_description
    _atom_type_scat_dispersion_real
    _atom_type_scat_dispersion_imag
    _atom_type_scat_source
    'C' 'C' 0.0033 0.0016
                         'International Tables Vol C Tables 4.2.6.8 and 6.1.1.4'
    'H' 'H' 0.0000 0.0000
                         'International Tables Vol C Tables 4.2.6.8 and 6.1.1.4'
    'N' 'N' 0.0061 0.0033
                         'International Tables Vol C Tables 4.2.6.8 and 6.1.1.4'
    'O' 'O' 0.0106 0.0060
                         'International Tables Vol C Tables 4.2.6.8 and 6.1.1.4'
_computing_data_collection
;
SMART (Bruker, 2007)
;
_computing_cell_refinement
;
SAINT (Bruker, 2007)
;
_computing_data_reduction
;
SAINT (Bruker, 2007)
;
_computing_structure_solution
;
<i>SHELXT</i> (Sheldrick, 2015<i>a</i>)
;
_computing_structure_refinement
;
<i>SHELXL2018/3</i> (Sheldrick, 2015<i>b</i>)
;
_computing_molecular_graphics
;
SHELXTL (Sheldrick, 2008) and <i>CrystalMaker</i> (Palmer, 2014)
;
_computing_publication_material
;
SHELXTL (Sheldrick, 2008)
;
loop_
    _atom_site_type_symbol
    _atom_site_label
    _atom_site_fract_x
    _atom_site_fract_y
    _atom_site_fract_z
    _atom_site_U_iso_or_equiv
    _atom_site_adp_type
    _atom_site_calc_flag
    _atom_site_occupancy
    _atom_site_disorder_assembly
    _atom_site_disorder_group
    C C1 0.3297(4) 0.25701(18) 0.41214(7) 0.0117(4) Uani d 1 . .
    N N2 0.4321(3) 0.39286(15) 0.40750(6) 0.0121(3) Uani d 1 . .
    H H2 0.359(4) 0.453(2) 0.3804(9) 0.014 Uiso d 1 . .
    C C3 0.6562(4) 0.43434(17) 0.44283(7) 0.0111(4) Uani d 1 . .
    N N4 0.7614(3) 0.35064(14) 0.48477(6) 0.0126(3) Uani d 1 . .
    C C5 0.6396(4) 0.21954(17) 0.48861(8) 0.0125(4) Uani d 1 . .
    N N6 0.4316(3) 0.16816(15) 0.45231(6) 0.0135(3) Uani d 1 . .
    N N7 0.1226(3) 0.21696(16) 0.37493(7) 0.0151(3) Uani d 1 . .
    H H7A 0.059(4) 0.128(2) 0.3786(9) 0.018 Uiso d 1 . .
    H H7B 0.055(4) 0.277(2) 0.3458(9) 0.018 Uiso d 1 . .
    N N8 0.7672(3) 0.56251(15) 0.43490(7) 0.0137(3) Uani d 1 . .
    H H8A 0.711(4) 0.617(2) 0.4041(9) 0.016 Uiso d 1 . .
    H H8B 0.914(5) 0.586(2) 0.4577(9) 0.016 Uiso d 1 . .
    N N9 0.7332(4) 0.13535(16) 0.53094(7) 0.0202(4) Uani d 1 . .
    H H9A 0.870(5) 0.163(2) 0.5569(10) 0.024 Uiso d 1 . .
    H H9B 0.673(5) 0.044(3) 0.5337(9) 0.024 Uiso d 1 . .
    O O11 0.6998(3) 0.73778(13) 0.33172(5) 0.0157(3) Uani d 1 . .
    C C12 0.7511(4) 0.87001(18) 0.33632(8) 0.0129(4) Uani d 1 . .
    O O13 0.9314(3) 0.92554(14) 0.36958(6) 0.0224(3) Uani d 1 . .
    C C14 0.5789(4) 0.97232(18) 0.29669(8) 0.0163(4) Uani d 1 . .
    H H14A 0.465226 1.035861 0.321467 0.020 Uiso calc 1 . .
    H H14B 0.713248 1.032642 0.275142 0.020 Uiso calc 1 . .
    C C15 0.3874(4) 0.90159(18) 0.25472(8) 0.0156(4) Uani d 1 . .
    N N16 0.2366(4) 0.84731(17) 0.22144(7) 0.0237(4) Uani d 1 . .
    O O1S 0.2181(3) 0.58309(13) 0.32906(6) 0.0163(3) Uani d 1 . .
    H H1SA 0.363(5) 0.650(2) 0.3269(9) 0.020 Uiso d 1 . .
    H H1SB 0.059(5) 0.630(2) 0.3289(9) 0.020 Uiso d 1 . .
loop_
    _atom_site_aniso_label
    _atom_site_aniso_U_11
    _atom_site_aniso_U_22
    _atom_site_aniso_U_33
    _atom_site_aniso_U_12
    _atom_site_aniso_U_13
    _atom_site_aniso_U_23
    C1 0.0117(8) 0.0117(8) 0.0118(8) -0.0003(6) 0.0012(6) -0.0011(6)
    N2 0.0141(8) 0.0088(7) 0.0131(7) -0.0006(6) -0.0040(6) 0.0023(6)
    C3 0.0116(9) 0.0105(8) 0.0110(8) 0.0009(6) -0.0005(6) -0.0011(6)
    N4 0.0140(8) 0.0095(7) 0.0141(7) -0.0014(6) -0.0023(6) 0.0011(5)
    C5 0.0123(9) 0.0104(7) 0.0148(9) -0.0017(6) -0.0024(7) 0.0005(6)
    N6 0.0161(8) 0.0099(7) 0.0144(8) -0.0012(6) -0.0048(6) 0.0016(6)
    N7 0.0184(8) 0.0109(7) 0.0155(8) -0.0025(6) -0.0063(6) 0.0025(6)
    N8 0.0148(8) 0.0108(7) 0.0152(8) -0.0039(6) -0.0036(6) 0.0036(6)
    N9 0.0257(9) 0.0117(7) 0.0222(9) -0.0067(7) -0.0141(7) 0.0064(6)
    O11 0.0150(7) 0.0108(6) 0.0208(7) -0.0009(5) -0.0040(5) 0.0034(5)
    C12 0.0135(9) 0.0115(8) 0.0136(9) -0.0024(7) -0.0013(7) 0.0022(6)
    O13 0.0269(8) 0.0163(6) 0.0231(7) -0.0048(6) -0.0135(6) 0.0034(5)
    C14 0.0197(10) 0.0113(8) 0.0174(9) -0.0010(7) -0.0069(7) -0.0001(7)
    C15 0.0164(9) 0.0128(8) 0.0174(9) 0.0025(7) -0.0027(7) 0.0037(7)
    N16 0.0273(10) 0.0198(8) 0.0235(9) -0.0010(7) -0.0104(7) 0.0012(7)
    O1S 0.0129(7) 0.0126(6) 0.0232(7) -0.0003(5) -0.0031(5) 0.0052(5)
_geom_special_details
;
 All esds (except the esd in the dihedral angle between two l.s. planes)
 are estimated using the full covariance matrix.  The cell esds are taken
 into account individually in the estimation of esds in distances, angles
 and torsion angles; correlations between esds in cell parameters are only
 used when they are defined by crystal symmetry.  An approximate (isotropic)
 treatment of cell esds is used for estimating esds involving l.s. planes.
;
loop_
    _geom_bond_atom_site_label_1
    _geom_bond_atom_site_label_2
    _geom_bond_site_symmetry_2
    _geom_bond_distance
    _geom_bond_publ_flag
    C1 N6 . 1.322(2) n
    C1 N7 . 1.329(2) ?
    C1 N2 . 1.368(2) n
    N2 C3 . 1.365(2) n
    N2 H2 . 0.90(2) n
    C3 N4 . 1.326(2) n
    C3 N8 . 1.326(2) ?
    N4 C5 . 1.361(2) n
    C5 N9 . 1.317(2) ?
    C5 N6 . 1.353(2) n
    N7 H7A . 0.89(2) ?
    N7 H7B . 0.92(2) ?
    N8 H8A . 0.91(2) ?
    N8 H8B . 0.88(2) ?
    N9 H9A . 0.90(2) ?
    N9 H9B . 0.90(2) ?
    O11 C12 . 1.268(2) n
    C12 O13 . 1.238(2) n
    C12 C14 . 1.536(2) ?
    C14 C15 . 1.458(2) ?
    C14 H14A . 0.9900 ?
    C14 H14B . 0.9900 ?
    C15 N16 . 1.145(2) n
    O1S H1SA . 0.93(2) ?
    O1S H1SB . 0.87(2) ?
loop_
    _geom_angle_atom_site_label_1
    _geom_angle_atom_site_label_2
    _geom_angle_atom_site_label_3
    _geom_angle_site_symmetry_1
    _geom_angle_site_symmetry_3
    _geom_angle
    _geom_angle_publ_flag
    N6 C1 N7 . . 120.78(16) ?
    N6 C1 N2 . . 121.44(15) n
    N7 C1 N2 . . 117.77(15) ?
    C3 N2 C1 . . 119.08(14) n
    C3 N2 H2 . . 120.1(13) ?
    C1 N2 H2 . . 120.8(13) ?
    N4 C3 N8 . . 119.86(16) ?
    N4 C3 N2 . . 121.68(15) n
    N8 C3 N2 . . 118.45(15) ?
    C3 N4 C5 . . 115.76(15) n
    N9 C5 N6 . . 117.29(15) ?
    N9 C5 N4 . . 117.30(16) ?
    N6 C5 N4 . . 125.42(15) n
    C1 N6 C5 . . 116.32(15) ?
    C1 N7 H7A . . 116.4(13) ?
    C1 N7 H7B . . 121.4(13) ?
    H7A N7 H7B . . 122.1(19) ?
    C3 N8 H8A . . 121.0(13) ?
    C3 N8 H8B . . 117.0(14) ?
    H8A N8 H8B . . 121.5(19) ?
    C5 N9 H9A . . 122.0(14) ?
    C5 N9 H9B . . 121.5(14) ?
    H9A N9 H9B . . 116(2) ?
    O13 C12 O11 . . 126.04(16) n
    O13 C12 C14 . . 116.09(15) ?
    O11 C12 C14 . . 117.87(15) ?
    C15 C14 C12 . . 114.17(14) ?
    C15 C14 H14A . . 108.7 ?
    C12 C14 H14A . . 108.7 ?
    C15 C14 H14B . . 108.7 ?
    C12 C14 H14B . . 108.7 ?
    H14A C14 H14B . . 107.6 ?
    N16 C15 C14 . . 179.30(19) n
    H1SA O1S H1SB . . 106.4(19) n
loop_
    _geom_torsion_atom_site_label_1
    _geom_torsion_atom_site_label_2
    _geom_torsion_atom_site_label_3
    _geom_torsion_atom_site_label_4
    _geom_torsion_site_symmetry_1
    _geom_torsion_site_symmetry_2
    _geom_torsion_site_symmetry_3
    _geom_torsion_site_symmetry_4
    _geom_torsion
    _geom_torsion_publ_flag
    N6 C1 N2 C3 . . . . 4.1(2) ?
    N7 C1 N2 C3 . . . . -176.16(16) ?
    C1 N2 C3 N4 . . . . -5.8(2) ?
    C1 N2 C3 N8 . . . . 174.98(16) ?
    N8 C3 N4 C5 . . . . -178.19(16) ?
    N2 C3 N4 C5 . . . . 2.6(2) ?
    C3 N4 C5 N9 . . . . -177.98(17) ?
    C3 N4 C5 N6 . . . . 2.5(3) ?
    N7 C1 N6 C5 . . . . -179.16(16) ?
    N2 C1 N6 C5 . . . . 0.6(2) ?
    N9 C5 N6 C1 . . . . 176.40(17) ?
    N4 C5 N6 C1 . . . . -4.1(3) ?
    O13 C12 C14 C15 . . . . 174.83(17) ?
    O11 C12 C14 C15 . . . . -4.3(3) ?
loop_
    _geom_hbond_atom_site_label_D
    _geom_hbond_atom_site_label_H
    _geom_hbond_atom_site_label_A
    _geom_hbond_site_symmetry_A
    _geom_hbond_distance_DH
    _geom_hbond_distance_HA
    _geom_hbond_distance_DA
    _geom_hbond_angle_DHA
    _geom_hbond_publ_flag
    N2 H2 O1S . 0.90(2) 1.81(2) 2.7067(19) 176.4(19) yes
    N7 H7A O13 1_445 0.89(2) 2.00(2) 2.881(2) 168(2) yes
    N7 H7B N16 2_545 0.92(2) 2.13(2) 3.001(2) 155.6(18) yes
    N8 H8A O11 . 0.91(2) 2.01(2) 2.891(2) 164.6(19) yes
    N8 H8B N4 3_766 0.88(2) 2.07(2) 2.952(2) 176(2) yes
    N9 H9A O13 3_766 0.90(2) 2.08(2) 2.792(2) 135.7(19) yes
    N9 H9B N6 3_656 0.90(2) 2.08(2) 2.980(2) 174(2) yes
    C14 H14B O1S 2_655 0.99 2.46 3.233(2) 134 yes
    O1S H1SA O11 . 0.93(2) 1.78(2) 2.6860(19) 163.3(19) yes
    O1S H1SB O11 1_455 0.87(2) 1.97(2) 2.8351(19) 178(2) yes
_shelx_space_group_comment
;
The symmetry employed for this shelxl refinement is uniquely defined
by the following loop, which should always be used as a source of
symmetry information in preference to the above space-group names.
They are only intended as comments.
;
_shelx_estimated_absorpt_T_min     0.948
_shelx_estimated_absorpt_T_max     0.995
_shelx_hkl_file
;
   1   0   0 1622.87   44.08   1
   1   0   0 1576.51   40.91   3
  -1   0   0 1561.80   46.30   4
   1   0   0 1626.53   45.12   2
  -1   0   0 1617.24   43.91   1
   2   0   0 2807.20   73.74   3
   2   0   0 2915.01   81.82   2
   2   0   0 2991.82   79.77   1
  -2   0   0 2821.34   83.50   4
   3   0   0 143.057  12.056   2
  -3   0   0 193.547  11.364   4
   3   0   0 190.174   9.483   3
   4   0   0 32.1455  4.9170   3
  -4   0   0 34.7300  6.1670   4
   4   0   0 37.5134  7.8491   2
   5   0   0 30.1637  8.8522   2
   6   0   0 209.382  20.731   2
   0  -1   0 2.26090 0.56397   2
   0  -1   0 2.83625 0.88357   3
   0   1   0 1.87074 0.79635   1
   0   1   0 1.03828 0.54425   2
   0   1   0 2.62715 1.05636   4
   1  -1   0 13.1957  2.1872   3
   1  -1   0 14.5860  3.0077   1
  -1  -1   0 15.3957  2.3796   4
   1  -1   0 15.5559  2.8382   2
   1   1   0 13.0336  1.7725   3
  -1   1   0 16.3497  2.8526   1
  -1   1   0 13.3672  2.0166   4
   1   1   0 14.4554  2.7128   2
   1   1   0 13.7856  1.5744   1
   2  -1   0 0.33063 1.25780   3
   2  -1   0 2.36871 2.42685   2
  -2  -1   0 0.86913 1.61784   4
   2  -1   0 -1.2259  2.4768   1
   2   1   0 -0.0699  1.2164   3
  -2   1   0 -1.2889  1.2116   4
   2   1   0 -0.2921  1.9602   2
   2   1   0 1.55002 1.63059   1
  -2   1   0 0.98877 2.00955   1
   3  -1   0 433.630  21.301   2
   3  -1   0 414.764  16.589   3
  -3  -1   0 423.198  19.357   4
   3   1   0 410.755  20.829   2
   3   1   0 428.636  18.589   1
   3   1   0 426.269  16.082   3
  -3   1   0 401.705  18.674   4
   4  -1   0 24.0775  3.9745   3
   4  -1   0 33.4224  7.7978   2
  -4  -1   0 34.5121  5.6475   4
   4   1   0 17.8475  3.8630   3
   4   1   0 23.4556  7.3934   2
   5  -1   0 7.13837 6.24674   2
   5   1   0 11.4959  8.0749   2
   6  -1   0 132.782  17.043   2
   6   1   0 147.766  18.234   2
   0  -2   0 211.284   7.350   2
   0  -2   0 219.592   9.076   3
   0   2   0 223.693  10.636   4
   0   2   0 208.847   8.462   1
   1  -2   0 8.96496 2.30051   2
   1  -2   0 8.70826 2.13029   3
  -1   2   0 3.33978 2.11988   1
   1   2   0 10.2223  2.3334   2
   1   2   0 8.66463 1.98757   3
  -1   2   0 10.6124  2.4820   4
   1   2   0 7.10548 2.38706   4
   2  -2   0 196.469   9.975   3
  -2  -2   0 190.288  11.413   4
   2  -2   0 196.065  11.427   2
  -2   2   0 196.063  11.645   1
  -2   2   0 204.793  11.061   4
   2   2   0 198.888   9.354   3
   2   2   0 200.916   8.239   1
   2   2   0 185.436  11.136   2
   3  -2   0 88.5389  9.5389   2
   3  -2   0 87.7993  7.0855   3
  -3  -2   0 83.4544  8.2354   4
   3   2   0 100.717   7.488   1
  -3   2   0 97.8801  8.4161   4
   3   2   0 92.4585  9.4271   2
   3   2   0 93.3434  6.8596   3
   4  -2   0 16.6977  4.1445   3
  -4  -2   0 16.1637  5.3284   4
   4  -2   0 34.3929  8.2252   2
   4   2   0 27.0325  7.9481   2
   5  -2   0 102.398  13.503   2
   5   2   0 111.512  14.785   2
   6  -2   0 43.9979 11.3173   2
   6   2   0 31.2905 11.8292   2
   0  -3   0 6.60772 2.39710   3
   0  -3   0 3.14940 1.44327   2
   0   3   0 3.03403 2.49823   4
   0   3   0 2.21579 1.88590   1
   1  -3   0 1217.61   36.41   2
   1  -3   0 1245.05   36.94   3
   1   3   0 1197.27   36.23   2
   1   3   0 1254.42   36.09   3
  -1   3   0 1214.19   41.57   4
  -1   3   0 1244.36   39.52   1
   1   3   0 1270.18   42.29   4
   1   3   0 1267.39   33.82   1
   2  -3   0 64.1400  6.7890   2
   2  -3   0 64.7202  6.0258   3
  -2   3   0 77.8999  7.6480   1
  -2   3   0 71.3566  6.9256   4
   2   3   0 73.9854  6.8613   2
   2   3   0 81.4991  6.2281   3
   2   3   0 80.9326  7.5105   4
   3  -3   0 298.523  14.644   3
   3  -3   0 275.209  16.791   2
  -3  -3   0 267.005  16.508   4
   3   3   0 301.197  17.068   2
   3   3   0 269.815  11.839   1
   3   3   0 272.471  13.467   3
  -3   3   0 295.936  16.398   4
   4  -3   0 58.9733  7.0792   3
  -4  -3   0 71.1977  8.7176   4
   4  -3   0 77.4873 10.3071   2
   4   3   0 74.0527 12.5376   2
   5  -3   0 127.457  14.484   2
   5   3   0 104.112  14.904   2
   6  -3   0 1.96871 8.36851   2
   6   3   0 15.9642 10.6205   2
   0  -4   0 993.988  32.632   3
   0  -4   0 1009.68   29.49   2
   0   4   0 999.687  32.210   1
   0   4   0 1069.10   39.24   4
   1  -4   0 0.78287 1.92460   2
  -1  -4   0 2.98187 2.24110   3
   1  -4   0 0.82452 1.91992   3
   1   4   0 -0.6989  2.2860   4
   1   4   0 1.81816 1.51231   1
  -1   4   0 0.31610 2.12372   4
   1   4   0 3.42294 1.89233   2
  -1   4   0 6.76639 2.81834   1
   2  -4   0 113.755   8.703   3
   2  -4   0 106.325   8.536   2
  -2   4   0 103.058   9.860   1
  -2   4   0 91.4937  8.8655   4
   2   4   0 95.1389  7.9336   2
   2   4   0 107.023   7.950   3
   2   4   0 108.231   9.793   4
   3  -4   0 114.230  10.977   2
  -3  -4   0 140.826  12.453   4
   3  -4   0 141.383  10.652   3
   3   4   0 131.377   9.326   3
  -3   4   0 152.537  12.327   4
   3   4   0 111.498  10.858   2
  -4  -4   0 275.506  19.534   4
   4  -4   0 302.189  19.927   2
   4  -4   0 291.711  16.724   3
   4   4   0 302.043  20.783   2
   5  -4   0 84.4096 12.2956   2
   5   4   0 127.326  16.153   2
   0  -5   0 2.11232 1.65937   2
   0  -5   0 2.83777 2.74860   3
   0   5   0 5.06870 4.03422   4
   0   5   0 2.44736 2.59817   1
   0   5   0 -3.7200  2.5169   1
   1  -5   0 1191.54   39.30   3
  -1  -5   0 1120.73   35.64   2
  -1  -5   0 1182.80   38.57   3
   1  -5   0 1144.74   35.42   2
   1   5   0 1219.62   45.06   4
  -1   5   0 1199.71   41.16   1
   1   5   0 1160.89   34.76   1
  -1   5   0 1165.84   44.68   4
   2  -5   0 101.675   8.607   2
  -2  -5   0 80.0088  8.1569   3
   2  -5   0 103.623   9.121   3
  -2   5   0 83.7396  9.0028   4
  -2   5   0 88.9493 10.0398   1
   2   5   0 99.9494  8.2167   2
   2   5   0 85.0417  9.6265   4
  -3  -5   0 140.579  13.350   4
   3  -5   0 167.399  12.489   3
   3  -5   0 132.604  11.978   2
   3   5   0 166.516  11.107   3
   3   5   0 148.200  12.545   2
  -3   5   0 162.842  13.644   4
   4  -5   0 69.3535 10.4686   2
  -4  -5   0 67.6655  9.7439   4
   4  -5   0 77.5844  9.3658   3
   4   5   0 74.9349 12.4405   2
   5  -5   0 77.6395 13.6666   2
   5   5   0 39.4106 11.3591   2
   0  -6   0 878.162  33.229   3
   0  -6   0 916.787  28.227   2
   0   6   0 882.854  32.458   1
   0   6   0 943.482  39.759   4
   0   6   0 934.821  32.899   1
  -1  -6   0 14.4885  3.6676   2
   1  -6   0 15.6651  4.4759   3
   1  -6   0 6.38617 3.17681   2
  -1  -6   0 11.5866  4.7327   3
  -1   6   0 7.85210 4.28923   4
   1   6   0 10.5118  2.9279   1
  -1   6   0 15.4311  4.8193   1
   1   6   0 8.67772 3.27063   1
   1   6   0 4.00755 3.09919   4
   2  -6   0 40.9577  7.6986   3
  -2  -6   0 32.2716  6.7861   3
   2  -6   0 33.6846  6.2630   2
   2   6   0 33.2060  7.7739   4
  -2   6   0 33.9561  7.9891   4
   2   6   0 29.5424  5.6887   2
  -2   6   0 29.2930  7.7564   1
   3  -6   0 160.548  13.442   3
  -3  -6   0 135.427  14.391   4
   3  -6   0 155.490  12.646   2
  -3  -6   0 154.936  12.378   3
   3   6   0 184.904  16.011   4
   3   6   0 145.467  12.611   2
   4  -6   0 43.5491  9.7143   2
   4  -6   0 59.6195  8.7243   3
  -4  -6   0 54.3525 10.8156   4
   4   6   0 77.2454 13.0049   2
   5  -6   0 11.2220  7.9161   2
   5   6   0 22.8458  8.6688   2
   0  -7   0 0.59122 2.99947   3
   0   7   0 0.26103 3.36089   4
   0   7   0 5.58473 3.43914   1
   1  -7   0 45.2756  8.2332   3
  -1  -7   0 53.6674  8.9314   3
   1  -7   0 39.9045  5.1719   2
  -1  -7   0 36.8111  4.8187   2
   1   7   0 36.5288  6.1710   1
   1   7   0 40.1779  9.0250   4
   1   7   0 44.0459  5.4083   1
  -1   7   0 45.5693 10.1277   4
  -1   7   0 45.5101  8.4185   1
  -2  -7   0 5.42202 3.96839   3
   2  -7   0 -3.9305  3.3058   2
   2  -7   0 2.55607 3.43100   3
  -2  -7   0 2.25141 3.42277   2
  -2   7   0 1.50850 5.02018   4
   2   7   0 -5.9622  2.1511   1
  -2   7   0 5.04427 4.91587   1
   2   7   0 3.75215 4.06417   4
   2   7   0 5.53075 2.39320   1
  -3  -7   0 64.1972  8.5221   3
   3  -7   0 61.1178 10.7118   3
   3  -7   0 80.3422  9.2101   2
   3   7   0 66.5099 10.8525   4
  -3   7   0 55.9186 11.0385   4
   3   7   0 43.5539  9.2671   2
   4  -7   0 148.721  14.165   3
  -4  -7   0 150.884  16.377   4
   4  -7   0 155.119  14.491   2
   4   7   0 129.030  14.644   2
   5   7   0 -8.3560  9.4829   2
   0  -8   0 18.3913  6.2210   3
   0   8   0 27.8667  6.5430   1
   0   8   0 28.8385  8.3867   4
  -1  -8   0 58.5861  9.7158   3
   1  -8   0 62.0554 11.0173   3
  -1   8   0 70.0268 10.7760   4
   1   8   0 53.2097 11.1320   4
   1   8   0 51.8067  6.3721   1
  -1   8   0 54.1019  9.3330   1
  -2  -8   0 67.7761 10.9325   3
   2  -8   0 70.6631 10.0559   3
   2   8   0 88.3862 11.9616   4
   2   8   0 74.9771  6.4548   1
  -2   8   0 63.1105 11.9424   1
  -2   8   0 61.1118 12.0418   4
   2   8   0 67.3904  6.3338   1
   3  -8   0 39.7349  8.9781   3
  -3  -8   0 45.0899  9.0708   3
  -3   8   0 37.9240  9.9750   4
   3   8   0 33.3785  9.5280   4
  -4  -8   0 10.0396  7.3120   4
   4  -8   0 25.8154  8.9046   3
   0  -9   0 3.77634 4.22236   3
   0   9   0 4.24273 5.18049   4
   0   9   0 7.46770 3.72189   1
  -1  -9   0 34.8947  7.9646   3
   1  -9   0 23.3033  7.0671   3
   1   9   0 24.7559  5.7079   1
  -1   9   0 40.6289  9.9897   4
   1   9   0 29.5984  9.0332   4
  -1   9   0 21.3385  7.4206   1
   2  -9   0 163.508  15.505   3
  -2  -9   0 157.840  14.826   3
  -2   9   0 178.279  17.007   1
   2   9   0 173.001  10.545   1
  -2   9   0 193.853  19.644   4
   2   9   0 165.470  17.623   4
   3  -9   0 0.29776 5.77283   3
  -3  -9   0 6.54890 6.70193   3
   3   9   0 5.41073 6.76504   4
  -3   9   0 8.21020 7.69495   4
  -4  -9   0 14.1189  7.7980   4
   4  -9   0 -3.0968  6.2719   3
   0 -10   0 117.083  13.828   3
   0  10   0 104.299  14.424   4
   0  10   0 142.107  12.881   1
   1 -10   0 4.92575 4.28181   3
  -1 -10   0 -4.8487  4.5572   3
   1  10   0 0.63264 3.91124   1
  -1  10   0 4.81050 5.36544   4
   1  10   0 -4.2030  5.4252   4
  -1  10   0 13.5856  6.3623   1
  -2 -10   0 204.084  18.031   3
   2 -10   0 207.500  18.433   3
   2  10   0 252.558  23.220   4
  -2  10   0 222.237  19.804   1
   2  10   0 227.514  13.380   1
  -2  10   0 202.882  20.861   4
  -3 -10   0 24.5324  9.4047   3
   3 -10   0 15.2770  7.3263   3
   3  10   0 18.6778 10.3504   4
  -3  10   0 19.6398  9.6707   4
   0 -11   0 1.41341 5.09477   3
   0  11   0 -0.7721  4.9539   1
   0  11   0 2.11323 6.31339   4
   1 -11   0 14.8343  7.6727   3
  -1 -11   0 -1.4655  5.2225   3
  -1  11   0 4.03656 6.64864   1
  -1  11   0 10.8580  7.5977   4
   1  11   0 -0.8629  4.6301   1
   1  11   0 2.82522 6.24389   4
  -2 -11   0 -3.6478  5.8864   3
   2 -11   0 4.82805 5.70679   3
  -2  11   0 5.42306 7.60202   1
   2  11   0 6.70030 7.30558   4
   2  11   0 9.53657 4.96654   1
  -2  11   0 4.36303 7.94654   4
   3  11   0 0.73697 8.85689   4
   0 -12   0 33.3031 10.2074   3
   0  12   0 37.0203  8.4431   1
   0  12   0 32.7001  9.8102   4
  -1 -12   0 -4.7058  6.1397   3
   1 -12   0 -0.2578  6.2556   3
  -1  12   0 -0.4825  6.8856   1
   1  12   0 8.19259 8.24507   4
   1  12   0 1.51387 5.13985   1
  -1  12   0 -14.824   6.017   4
   6   0  -1 3.87160 8.31578   2
   5   0  -1 7.21388 6.12648   2
   4   0  -1 3.93427 4.31601   2
   4   0  -1 1.13220 2.36321   3
  -3   0   1 -0.0493  2.0040   4
   3   0  -1 4.92291 2.11945   3
   3   0  -1 -3.0253  3.0387   2
  -2   0   1 -0.4574  1.2421   4
   2   0  -1 2.27468 1.33756   3
   2   0  -1 -1.3884  2.0830   2
   1   0  -1 0.40262 0.67281   3
  -1   0   1 2.09287 0.94768   1
  -1   0   1 0.43801 0.67648   4
   1   0  -1 -0.1183  1.2854   2
   1   0  -1 0.79927 1.14963   1
   0   0   1 -0.9806  0.1964   2
   0   0  -1 -0.8840  0.0962   3
   0   0   1 -0.9565  0.1030   3
   0   0  -1 -0.8702  0.1522   2
   0   0  -1 -0.8985  0.2193   1
   0   0   1 -1.0080  0.1321   1
   0   0   1 -1.2657  0.0944   4
   0   0  -1 -1.0004  0.1248   4
   1   0   1 0.91814 1.24956   1
  -1   0  -1 1.93804 1.00444   4
   1   0   1 -0.4304  1.1809   2
   1   0   1 0.87750 0.55806   3
  -2   0  -1 2.15710 1.57815   4
   2   0   1 -0.7063  1.9133   1
   2   0   1 2.45774 2.38306   2
   2   0   1 1.45949 1.07921   3
   3   0   1 -3.4522  2.8703   1
   3   0   1 1.77917 1.89217   3
   3   0   1 -3.5874  2.9388   2
  -3   0  -1 -0.4201  2.1972   4
   4   0   1 7.62603 4.99916   2
  -4   0  -1 -0.4356  3.3332   4
   5   0   1 -5.5802  5.3568   2
   6   0   1 -4.1328  7.6197   2
   6  -1  -1 2.34974 7.39619   2
   6   1  -1 2.52131 9.55636   2
   5  -1  -1 2.57356 5.53098   2
   5   1  -1 2.47612 7.30317   2
   4  -1  -1 46.4044  5.5274   3
   4  -1  -1 41.7272  8.7818   2
   4   1  -1 48.9624  9.8983   2
   4   1  -1 45.9325  5.9204   3
  -3  -1   1 52.7463  5.9390   4
   3  -1  -1 64.2969  5.8676   3
   3  -1  -1 63.7889  8.2967   2
   3   1  -1 51.7115  4.8342   3
   3   1  -1 48.7732  7.1129   2
  -3   1   1 59.0877  5.8249   4
   2  -1  -1 732.127  23.097   3
   2  -1  -1 733.559  26.234   2
  -2  -1   1 742.356  25.456   4
  -2   1   1 705.476  24.535   4
   2   1  -1 691.219  22.120   3
  -2   1   1 730.053  25.381   1
   2   1  -1 694.437  26.093   2
   1  -1  -1 231.024   9.095   3
   1  -1  -1 250.050   9.877   2
  -1   1   1 248.051  10.297   1
  -1   1   1 227.468   9.149   4
   1   1  -1 233.014   8.838   3
   1   1  -1 236.258   9.884   2
   1   1  -1 242.404   9.675   4
   0  -1   1 211.392   7.101   1
   0  -1   1 205.183   7.138   2
   0  -1  -1 216.492   7.200   3
   0   1  -1 212.507   8.444   4
   0   1  -1 211.595   7.202   3
   0   1   1 212.309   8.302   4
   0   1   1 198.840   7.130   1
   0   1  -1 215.135   7.177   1
   1  -1   1 25.2607  3.3112   1
   1  -1   1 22.0478  3.0246   2
   1  -1   1 16.9097  1.9981   3
  -1  -1  -1 15.6798  2.5774   4
  -1   1  -1 19.8288  2.6310   4
   1   1   1 20.5302  1.9324   1
   1   1   1 25.9508  2.9596   2
   2  -1   1 188.214   8.371   3
  -2  -1  -1 190.635  10.625   4
   2  -1   1 189.924  11.158   2
   2  -1   1 200.022  11.069   1
   2   1   1 173.815   8.995   1
  -2   1  -1 190.905  10.445   1
   2   1   1 189.080  10.930   2
  -2   1  -1 191.344  10.604   4
   2   1   1 192.472   8.000   3
   3  -1   1 10.1709  4.5067   2
   3  -1   1 9.22703 2.58411   3
  -3  -1  -1 12.1493  3.7201   4
   3  -1   1 11.7521  4.8950   1
   3   1   1 3.47439 3.14129   1
   3   1   1 11.4839  4.3671   2
   3   1   1 9.39078 2.45026   3
  -3   1  -1 19.2619  4.7135   4
  -4  -1  -1 2.41242 3.41119   4
   4  -1   1 7.08089 4.58797   2
   4  -1   1 8.68330 2.66787   3
   4   1   1 -4.4608  3.8905   2
  -4   1  -1 1.49813 3.32121   4
   5  -1   1 153.332  15.981   2
   5   1   1 149.358  16.557   2
   6  -1   1 4.99509 7.47447   2
   6   1   1 6.03919 8.43072   2
   6  -2  -1 58.6475 13.2410   2
   6   2  -1 72.3172 15.5600   2
   5  -2  -1 6.22165 6.07498   2
   5   2  -1 3.80796 7.23203   2
   4  -2  -1 -2.3719  2.7616   3
   4  -2  -1 5.30170 3.94390   2
  -4  -2   1 1.42236 3.09131   4
   4   2  -1 1.08679 2.88052   3
   4   2  -1 3.64824 5.08241   2
  -3  -2   1 24.7459  5.2568   4
   3  -2  -1 25.9629  6.1544   2
   3  -2  -1 34.3695  4.5340   3
   3   2  -1 22.6456  6.0436   2
   3   2  -1 26.3785  4.3838   3
  -3   2   1 25.1405  4.9088   4
   2  -2  -1 62.5702  5.3524   3
   2  -2  -1 60.7005  6.2598   2
  -2  -2   1 58.5413  5.8130   4
  -2   2   1 49.6598  5.9798   1
   2   2  -1 68.0815  6.4595   2
   2   2  -1 51.2722  4.6478   3
  -2   2   1 57.8143  5.1909   4
   1  -2  -1 554.329  17.897   2
   1  -2  -1 544.862  17.991   3
   1   2  -1 542.024  18.192   2
   1   2  -1 473.425  19.499   4
  -1   2   1 524.472  19.459   1
   1   2  -1 551.249  17.645   3
   0  -2   1 1165.12   33.64   2
   0  -2  -1 1198.67   32.85   2
   0  -2  -1 1194.49   33.35   3
   0  -2   1 1227.64   33.77   3
   0   2   1 1259.41   32.77   2
   0   2  -1 1236.67   38.53   4
   0   2  -1 1189.99   34.12   1
   0   2   1 1241.20   38.53   4
   0   2   1 1200.05   34.35   1
   1  -2   1 4.36405 1.97150   2
   1  -2   1 0.59990 1.14842   3
   1  -2   1 -1.2059  1.7253   1
   1   2   1 1.51347 0.99482   1
   1   2   1 0.08940 1.43805   2
   1   2   1 2.12244 1.30238   3
   1   2   1 0.24517 1.44213   4
  -1   2  -1 1.44725 1.51072   4
   2  -2   1 174.223  10.974   2
  -2  -2  -1 170.728  10.956   4
   2  -2   1 170.734  11.364   1
   2  -2   1 186.433   9.186   3
  -2   2  -1 173.799  10.994   1
   2   2   1 177.124   8.351   3
  -2   2  -1 176.713  10.583   4
   2   2   1 176.198   7.832   1
   2   2   1 165.188  10.378   2
   3  -2   1 100.383  10.470   2
  -3  -2  -1 103.194   9.563   4
   3  -2   1 112.707   7.711   3
   3   2   1 108.292   7.651   1
   3   2   1 112.298  10.218   2
  -3   2  -1 125.757   9.992   4
   3   2   1 111.907   7.155   3
  -4  -2  -1 -0.3044  3.2030   4
   4  -2   1 -0.5251  4.2891   2
   4  -2   1 -0.2923  2.6402   3
   4   2   1 4.19871 5.44904   2
  -4   2  -1 -2.2325  3.2039   4
   5  -2   1 18.2837  7.7612   2
   5   2   1 34.4879 10.8839   2
   6  -2   1 2.39665 8.01525   2
   6   2   1 10.4683 10.3588   2
   6  -3  -1 -3.7364  7.6193   2
   6   3  -1 11.4859  8.8691   2
   5  -3  -1 2.41499 5.91803   2
   5   3  -1 3.07099 7.84970   2
  -4  -3   1 0.39636 2.85383   4
   4  -3  -1 2.50461 3.47890   3
   4  -3  -1 0.81314 4.34599   2
   4   3  -1 -1.4759  3.0722   3
   4   3  -1 5.49626 5.66594   2
   3  -3  -1 1.97806 2.77905   3
  -3  -3   1 8.26092 4.31726   4
   3  -3  -1 5.21507 4.42381   2
   3   3  -1 2.46393 3.53151   2
   3   3  -1 7.59459 2.49137   3
  -3   3   1 2.51995 3.04954   4
   2  -3  -1 2.58361 2.65186   2
   2  -3  -1 0.15124 1.74415   3
   2   3  -1 -5.5803  2.0923   2
   2   3  -1 3.07648 2.31225   4
  -2   3   1 2.65766 3.03428   1
   2   3  -1 5.38023 2.03035   3
  -2   3   1 -2.1535  1.8482   4
   1  -3  -1 643.351  21.222   2
   1  -3  -1 671.532  22.859   3
  -1   3   1 662.660  25.218   4
  -1   3   1 663.924  24.456   1
   1   3  -1 668.843  26.132   4
   1   3  -1 665.471  22.089   2
   1   3  -1 682.715  18.910   1
   1   3  -1 640.765  22.055   3
   0  -3  -1 341.516  10.712   2
   0  -3   1 329.909  13.853   3
   0  -3   1 327.522  12.081   2
   0  -3  -1 354.299  13.850   3
   0   3  -1 382.165  17.057   4
   0   3  -1 337.269  13.204   1
   0   3   1 385.499  16.877   4
   0   3   1 336.980  13.373   1
   1  -3   1 168.357   9.186   3
   1  -3   1 165.145   8.498   2
  -1  -3  -1 173.425   8.972   3
  -1   3  -1 163.572  10.364   4
  -1   3  -1 152.818   9.974   1
   1   3   1 168.760   6.698   1
   1   3   1 159.610   7.902   2
   1   3   1 187.366  11.257   4
  -2  -3  -1 4.54254 2.83032   4
   2  -3   1 2.31983 3.04928   2
   2  -3   1 3.06930 2.31617   3
   2   3   1 7.13832 2.47600   3
   2   3   1 3.21058 2.51315   2
   2   3   1 5.91922 1.57306   1
  -2   3  -1 7.72694 3.19776   4
  -2   3  -1 4.71431 3.21298   1
   3  -3   1 40.6956  8.1716   2
  -3  -3  -1 23.9517  5.9216   4
   3  -3   1 34.5554  4.8703   3
  -3   3  -1 40.3038  6.4647   4
   3   3   1 42.0384  4.5295   1
   3   3   1 26.1210  6.2759   2
   3   3   1 36.1020  4.5493   3
  -4  -3  -1 42.6223  8.3792   4
   4  -3   1 44.7263  9.4808   2
   4  -3   1 37.7917  5.5296   3
   4   3   1 47.5455 10.2613   2
   5  -3   1 -0.1828  5.5853   2
   5   3   1 -5.0701  7.7711   2
   6  -3   1 0.87954 7.73241   2
   6   3   1 -5.8686  8.0649   2
   5  -4  -1 33.4282  9.5777   2
   5   4  -1 48.3871 11.2619   2
   4  -4  -1 670.752  28.413   3
   4  -4  -1 677.762  32.000   2
  -4  -4   1 628.076  31.789   4
   4   4  -1 698.625  32.955   2
   4   4  -1 667.461  26.689   3
  -3  -4   1 16.1121  5.5276   4
   3  -4  -1 13.2129  4.2726   3
   3  -4  -1 16.8111  5.6717   2
  -3   4   1 12.1332  4.6926   4
   3   4  -1 13.4659  5.6109   2
   3   4  -1 24.8945  4.8299   3
   2  -4  -1 694.552  27.033   3
   2  -4  -1 740.538  26.957   2
   2   4  -1 731.983  27.400   2
   2   4  -1 742.882  26.443   3
  -2   4   1 757.541  30.339   4
  -2   4   1 700.731  29.890   1
   2   4  -1 724.456  30.659   4
   1  -4  -1 25.9966  4.7518   3
  -1  -4   1 22.0552  3.7126   2
   1  -4  -1 23.2214  3.2711   2
  -1   4   1 18.4829  4.5778   1
  -1   4   1 21.7655  4.6539   4
   1   4  -1 22.6807  2.7659   1
   1   4  -1 19.0278  2.9034   1
   1   4  -1 25.3428  5.4820   4
   1   4  -1 22.3804  4.2272   3
   0  -4  -1 168.073   6.869   2
   0  -4   1 150.720   9.792   3
   0  -4  -1 184.467  10.218   3
   0  -4   1 169.633   8.134   2
   0   4  -1 162.996   9.213   1
   0   4   1 184.646   9.735   1
   0   4  -1 167.518   9.389   1
   0   4  -1 190.847  12.555   4
   0   4   1 174.696  11.937   4
   1  -4   1 86.4896  6.3783   2
   1  -4   1 94.1192  7.5247   3
  -1  -4  -1 87.1620  7.0294   3
   1   4   1 86.0934  8.3485   4
   1   4   1 92.2807  5.4267   1
  -1   4  -1 108.796   8.609   1
   1   4   1 81.8512  5.5073   2
  -1   4  -1 100.998   8.919   4
   2  -4   1 306.884  15.682   2
   2  -4   1 305.362  15.427   3
   2   4   1 330.433  18.517   4
   2   4   1 329.420  14.782   3
  -2   4  -1 337.391  18.231   1
   2   4   1 316.467  15.521   2
  -2   4  -1 319.906  18.013   4
   3  -4   1 114.843   9.407   3
  -3  -4  -1 137.655  12.196   4
   3  -4   1 95.9470 10.2532   2
   3   4   1 130.039   9.135   3
  -3   4  -1 118.800  11.188   4
   3   4   1 121.135  10.921   2
   3   4   1 128.708   6.695   1
  -4  -4  -1 4.16313 4.30286   4
   4  -4   1 -0.8102  4.5881   2
   4  -4   1 -4.9441  2.9788   3
   4   4   1 14.2798  6.6093   2
   5  -4   1 129.713  15.252   2
   5   4   1 136.292  16.738   2
   5  -5  -1 0.28277 7.36864   2
   5   5  -1 -3.1382  6.9214   2
   4  -5  -1 43.7831  8.2098   3
   4  -5  -1 48.9938  9.9810   2
  -4  -5   1 65.1126  9.1465   4
   4   5  -1 44.5378  9.9660   2
   3  -5  -1 2.76353 3.28645   3
  -3  -5   1 3.06657 3.56825   4
   3  -5  -1 0.69625 3.94527   2
   3   5  -1 0.96626 4.13979   2
   3   5  -1 -1.8858  3.5551   4
   3   5  -1 4.38260 3.26583   3
  -3   5   1 2.15919 3.71916   4
   2  -5  -1 115.516   9.597   3
   2  -5  -1 108.721   8.848   2
   2   5  -1 131.017   9.513   3
  -2   5   1 126.296  11.425   1
   2   5  -1 106.613   8.706   2
   2   5  -1 109.362  10.449   4
  -2   5   1 110.625  10.483   4
   1  -5  -1 754.811  28.311   3
  -1  -5   1 731.947  27.943   3
  -1  -5   1 740.013  25.417   2
   1  -5  -1 741.794  24.234   2
  -1   5   1 750.270  29.729   1
   1   5  -1 757.029  24.063   1
  -1   5   1 742.313  32.164   4
   1   5  -1 726.188  23.863   1
   1   5  -1 776.651  33.247   4
   0  -5  -1 511.908  21.865   3
   0  -5   1 525.872  18.911   2
   0  -5  -1 551.985  17.052   2
   0  -5   1 493.036  21.944   3
   0   5   1 560.088  26.383   4
   0   5  -1 585.816  27.230   4
   0   5  -1 554.133  21.447   1
   0   5   1 533.553  21.372   1
   0   5  -1 518.982  20.957   1
  -1  -5  -1 3.61974 3.02045   3
   1  -5   1 3.60179 2.72994   3
  -1  -5  -1 8.51809 2.49183   2
   1  -5   1 3.15451 2.81506   2
   1   5   1 5.51253 3.49610   4
   1   5   1 4.83046 2.27807   1
  -1   5  -1 5.30548 3.37834   4
  -1   5  -1 4.81037 3.46762   1
  -2  -5  -1 304.878  15.564   3
   2  -5   1 268.527  14.681   2
   2  -5   1 276.315  15.636   3
   2   5   1 291.001  18.536   4
  -2   5  -1 282.303  17.579   1
   2   5   1 275.152  14.288   2
  -2   5  -1 287.722  18.086   4
   2   5   1 283.765  10.292   1
  -3  -5  -1 71.0837  8.2473   3
   3  -5   1 62.7277  8.0555   3
  -3  -5  -1 77.3368  9.7642   4
   3  -5   1 71.5953  8.4534   2
   3   5   1 63.2646  8.3430   2
  -3   5  -1 64.7338  9.3341   4
   3   5   1 74.0844  7.4067   3
  -4  -5  -1 53.9678 10.2230   4
   4  -5   1 50.2867 10.1412   2
   4  -5   1 45.5525  8.0269   3
   4   5   1 41.9547  9.5921   2
   5  -5   1 119.688  14.909   2
   5   5   1 135.348  15.982   2
   5  -6  -1 8.47718 7.26121   2
   5   6  -1 -6.0705  7.4147   2
   4  -6  -1 23.2132  7.4381   2
   4  -6  -1 11.3129  4.8969   3
  -4  -6   1 6.35846 5.70128   4
   4   6  -1 3.08984 7.07148   2
   3  -6  -1 90.4315  9.7395   3
   3  -6  -1 70.2194  8.8426   2
   3   6  -1 58.9564  9.0864   2
  -3   6   1 92.4359 10.8170   4
   3   6  -1 78.2021 10.4445   4
   3   6  -1 51.1525  8.5519   3
   2  -6  -1 100.151   8.613   2
   2  -6  -1 72.0775  8.7597   3
  -2  -6   1 126.579  11.030   3
  -2   6   1 95.7252 10.9965   4
  -2   6   1 123.427  12.481   1
   2   6  -1 87.9010  8.7339   2
   2   6  -1 107.650  11.928   4
  -1  -6   1 12.1623  3.4703   2
   1  -6  -1 22.5775  5.3755   3
  -1  -6   1 9.19329 4.46450   3
   1  -6  -1 23.9801  4.1196   2
   1   6  -1 24.1779  4.0962   1
  -1   6   1 17.9472  5.3136   1
  -1   6   1 14.4580  5.6762   4
   1   6  -1 26.6283  4.2066   1
   1   6  -1 8.58344 4.10339   4
   0  -6  -1 284.077  10.994   2
   0  -6   1 275.766  16.169   3
   0  -6  -1 299.556  16.647   3
   0  -6   1 290.252  12.984   2
   0   6  -1 290.334  15.340   1
   0   6   1 290.868  15.302   1
   0   6  -1 362.740  21.791   4
   0   6  -1 288.125  15.144   1
   0   6   1 301.170  19.481   4
   1  -6   1 10.1148  3.5446   2
   1  -6   1 14.4226  4.6154   3
  -1  -6  -1 7.97631 4.42300   3
  -1  -6  -1 9.77154 2.87254   2
   1   6   1 19.4185  5.7716   4
   1   6   1 9.81452 3.30052   1
  -1   6  -1 12.9161  5.1177   4
  -1   6  -1 13.5411  4.4958   1
   2  -6   1 187.061  12.286   2
  -2  -6  -1 207.838  13.847   3
   2  -6   1 210.550  14.404   3
   2   6   1 214.182  16.572   4
   2   6   1 205.126   8.882   1
  -2   6  -1 202.901  15.817   1
   2   6   1 189.951  12.021   2
  -2   6  -1 194.264  15.396   4
  -3  -6  -1 164.286  12.877   3
   3  -6   1 171.792  13.437   2
  -3  -6  -1 184.747  16.249   4
   3  -6   1 183.862  14.004   3
   3   6   1 142.782  13.087   2
  -3   6  -1 182.509  15.768   4
  -4  -6  -1 42.0743 10.1325   4
   4  -6   1 19.7873  6.1963   3
   4  -6   1 37.2697  9.0505   2
   4   6   1 30.6876  9.1908   2
   5  -6   1 -9.1290  6.0789   2
   5   6   1 5.55015 8.50541   2
   5   7  -1 13.6047  8.9556   2
  -4  -7   1 66.5411 13.1128   4
   4  -7  -1 63.7376 11.2140   3
   4   7  -1 79.5688 13.2800   2
  -3  -7   1 32.4904  7.2275   3
   3  -7  -1 27.3825  7.7820   3
   3   7  -1 17.3808  7.6019   4
   3   7  -1 29.6033  7.6766   2
  -3   7   1 25.8198  8.5024   4
  -2  -7   1 236.202  13.965   2
   2  -7  -1 253.246  17.045   3
  -2  -7   1 251.933  16.402   3
  -2   7   1 213.480  17.220   1
   2   7  -1 224.255  10.206   1
  -2   7   1 252.927  19.058   4
   2   7  -1 235.493  19.199   4
   2   7  -1 240.541  10.301   1
  -1  -7   1 87.5891  7.3898   2
   1  -7  -1 93.3408 10.0096   3
  -1  -7   1 77.5709  9.2637   3
   1   7  -1 92.2615  7.3714   1
   1   7  -1 85.0342  7.9581   1
  -1   7   1 105.157  12.632   4
   1   7  -1 90.1747 11.3101   4
  -1   7   1 92.2029 10.6393   1
   0  -7  -1 35.4831  7.1436   3
   0  -7   1 46.9225  8.6989   3
   0  -7   1 37.4768  5.0027   2
   0   7  -1 43.7878  6.6699   1
   0   7   1 63.0018  9.2192   4
   0   7   1 33.8607  6.6407   1
   0   7  -1 56.5185 10.8383   4
   1  -7   1 59.3622  8.2802   3
   1  -7   1 65.8584  6.6227   2
  -1  -7  -1 90.1810  9.5895   3
   1   7   1 89.5975 11.2259   4
  -1   7  -1 85.8985 10.8364   4
   1   7   1 68.5234  6.7752   1
  -1   7  -1 74.8211  9.4593   1
   2  -7   1 24.8795  6.6090   3
  -2  -7  -1 24.3668  5.1598   2
  -2  -7  -1 17.1388  5.4574   3
   2  -7   1 23.0268  5.8185   2
  -2   7  -1 19.6412  6.9025   1
   2   7   1 22.9595  3.8629   1
  -2   7  -1 17.4242  6.5584   4
   2   7   1 16.1798  6.3122   4
   3  -7   1 4.17108 4.51133   2
  -3  -7  -1 -4.0600  4.1008   4
  -3  -7  -1 6.07564 4.77089   3
   3  -7   1 2.06241 3.93845   3
  -3   7  -1 7.73827 6.43775   4
   3   7   1 -2.6816  4.7375   4
   3   7   1 -1.0381  5.0985   2
   4  -7   1 18.3422  6.8637   3
  -4  -7  -1 41.0943 10.6533   4
   4  -7   1 36.4048  8.9924   2
   4   7   1 34.3580  9.1411   2
   4  -8  -1 112.521  13.889   3
  -4  -8   1 105.148  14.995   4
  -3  -8   1 53.1185 10.0267   3
   3  -8  -1 61.4238 11.2981   3
   3   8  -1 42.5599 12.3547   4
  -3   8   1 41.1412 10.1739   4
   2  -8  -1 -1.4250  3.4110   3
  -2  -8   1 0.19939 4.17236   3
   2   8  -1 2.04403 3.00180   1
  -2   8   1 -0.7360  5.5411   4
   2   8  -1 -1.7853  3.0783   1
  -2   8   1 -0.2925  5.5974   1
   2   8  -1 3.87102 5.39536   4
  -1  -8   1 20.0729  6.4309   3
   1  -8  -1 8.28884 4.23214   3
   1   8  -1 10.4668  3.6977   1
  -1   8   1 8.80509 6.06948   4
   1   8  -1 7.54011 4.56456   4
  -1   8   1 14.2923  5.7063   1
   0  -8  -1 104.330  10.806   3
   0  -8   1 105.977  11.207   3
   0   8   1 105.975  12.898   4
   0   8  -1 100.002   9.953   1
   0   8  -1 109.335  13.226   4
   0   8   1 106.926  10.062   1
  -1  -8  -1 122.183  11.705   3
   1  -8   1 109.893  11.880   3
   1   8   1 107.793  13.271   4
   1   8   1 91.6437  8.5129   1
  -1   8  -1 110.766  11.206   1
  -1   8  -1 112.856  13.759   4
   2  -8   1 755.922  34.130   3
  -2  -8  -1 710.849  32.405   3
  -2   8  -1 742.644  35.913   1
   2   8   1 737.756  25.760   1
   2   8   1 688.872  38.078   4
  -2   8  -1 711.421  38.450   4
   3  -8   1 12.4783  5.9177   3
  -3  -8  -1 16.8239  6.9042   3
  -3   8  -1 11.8349  6.8414   4
   3   8   1 14.5688  7.2123   4
  -4  -8  -1 7.10956 6.41153   4
   4  -8   1 -0.1809  5.1094   3
   4  -9  -1 26.3974  9.6307   3
  -4  -9   1 21.0148  8.5433   4
   3  -9  -1 0.39023 5.00170   3
  -3  -9   1 7.32963 6.39262   3
   3   9  -1 13.7975  8.1612   4
  -3   9   1 12.3535  8.8136   4
   2  -9  -1 228.781  18.300   3
  -2  -9   1 259.575  19.248   3
   2   9  -1 229.885  12.335   1
   2   9  -1 207.582  20.430   4
  -2   9   1 219.462  19.259   1
  -2   9   1 241.575  21.332   4
  -1  -9   1 58.7625 10.7166   3
   1  -9  -1 29.0195  8.2437   3
  -1   9   1 61.5197 12.3482   4
  -1   9   1 34.7725  8.3922   1
   1   9  -1 37.9121 10.1332   4
   1   9  -1 41.3139  7.0851   1
   0  -9  -1 21.7200  7.4066   3
   0  -9   1 28.9902  7.6501   3
   0   9   1 23.5565  8.5278   4
   0   9   1 33.7020  7.0302   1
   0   9  -1 23.0607  7.5745   4
   0   9  -1 35.4707  7.3193   1
  -1  -9  -1 19.4636  6.5071   3
   1  -9   1 21.3701  6.6293   3
  -1   9  -1 20.5443  8.2458   4
  -1   9  -1 12.5175  5.5767   1
   1   9   1 9.51044 4.70887   1
   1   9   1 7.98555 6.39068   4
  -2  -9  -1 109.620  12.346   3
   2  -9   1 72.9268 12.3379   3
  -2   9  -1 85.4244 12.5399   1
  -2   9  -1 102.049  14.721   4
   2   9   1 97.7713 13.7773   4
   2   9   1 74.3384  7.4412   1
  -3  -9  -1 51.6425 10.0032   3
   3  -9   1 51.5705 10.6898   3
  -3   9  -1 48.2061 11.8227   4
   3   9   1 31.5100 11.2703   4
  -4  -9  -1 14.2025  9.4024   4
   4  -9   1 21.5760  8.1591   3
   3 -10  -1 -3.4664  4.9485   3
  -3 -10   1 -5.8302  6.2828   3
  -3  10   1 3.93827 9.01221   4
   3  10  -1 -1.5339  7.8437   4
  -2 -10   1 175.300  16.634   3
   2 -10  -1 150.388  15.957   3
   2  10  -1 174.321  11.436   1
  -2  10   1 175.246  19.483   4
  -2  10   1 169.368  17.196   1
   2  10  -1 209.554  20.927   4
  -1 -10   1 5.74842 5.65066   3
   1 -10  -1 1.69824 4.84567   3
  -1  10   1 1.46086 6.12234   4
   1  10  -1 1.42153 5.48057   4
  -1  10   1 2.63605 5.47451   1
   1  10  -1 3.07925 4.04869   1
   0 -10   1 3.91067 5.27202   3
   0 -10  -1 18.4599  6.5841   3
   0  10  -1 12.3073  6.7922   4
   0  10   1 14.4236  5.5340   1
   0  10  -1 10.2869  5.0924   1
   0  10   1 10.8084  6.6986   4
  -1 -10  -1 184.762  16.765   3
   1 -10   1 190.193  17.414   3
   1  10   1 181.744  13.557   1
   1  10   1 232.166  21.439   4
  -1  10  -1 205.526  20.453   4
  -1  10  -1 192.624  16.796   1
  -2 -10  -1 44.7500 10.5057   3
   2 -10   1 52.3347 11.0077   3
   2  10   1 52.3118 13.1083   4
  -2  10  -1 40.9993 10.0122   1
   2  10   1 45.5859  6.8156   1
  -2  10  -1 67.9958 15.0964   4
   3 -10   1 81.6980 13.9195   3
  -3 -10  -1 80.3570 13.4393   3
  -3  10  -1 86.8494 16.9637   4
   3  10   1 73.8792 15.0376   4
   3  11  -1 19.9454  9.0393   4
   2 -11  -1 23.7002  8.6438   3
  -2 -11   1 53.1440 11.2114   3
   2  11  -1 51.8732  7.0818   1
   2  11  -1 38.4720 11.0862   4
  -2  11   1 30.5118  9.6406   1
  -2  11   1 53.4258 13.5940   4
   1 -11  -1 19.8935  7.1045   3
  -1 -11   1 15.8816  6.8278   3
  -1  11   1 26.7485  9.2329   4
  -1  11   1 9.64441 8.45392   1
   1  11  -1 19.2394  8.8665   4
   1  11  -1 16.8020  6.1365   1
   0 -11   1 8.45319 6.15400   3
   0 -11  -1 9.91620 5.80889   3
   0  11   1 17.2531  7.1833   4
   0  11  -1 4.82031 6.69926   4
   0  11   1 -0.8413  4.9103   1
   0  11  -1 8.99016 5.65181   1
  -1 -11  -1 15.3407  7.7999   3
   1 -11   1 5.47409 6.05907   3
  -1  11  -1 17.8003  7.7747   1
   1  11   1 3.38073 5.77317   1
  -1  11  -1 9.84150 7.85059   4
  -2 -11  -1 24.6307  8.8180   3
   2 -11   1 14.6863  7.9464   3
  -2  11  -1 17.6699 11.5676   4
   2  11   1 13.0795  9.1891   4
  -2  11  -1 30.4039  9.6831   1
   2  11   1 2.09372 4.55601   1
   3  11   1 27.0435 10.4712   4
   1 -12  -1 56.9372 12.7023   3
  -1 -12   1 39.2379 10.7373   3
  -1  12   1 59.9370 13.4803   4
   1  12  -1 18.2261  9.5621   4
  -1  12   1 49.2986 11.4823   1
   1  12  -1 37.1327  8.4231   1
   0 -12   1 10.1327  7.9199   3
   0 -12  -1 44.3474 10.3611   3
   0  12   1 12.4794  8.8569   4
   0  12  -1 35.3935  8.7781   1
   0  12  -1 17.7817  8.9744   4
   0  12   1 19.1608  7.4966   1
   1 -12   1 17.6178  7.8436   3
  -1 -12  -1 31.9957 10.4621   3
  -1  12  -1 12.1690  9.0859   4
   1  12   1 35.5816  7.9628   1
   1  12   1 25.8007  9.5207   4
  -1  12  -1 32.2462  9.4465   1
   6   0  -2 36.3626 11.6580   2
   5   0  -2 5.01030 5.45440   2
   4   0  -2 146.809  13.317   2
   4   0  -2 144.514   9.995   3
   3   0  -2 77.3286  8.6300   2
  -3   0   2 87.8428  6.5863   4
   3   0  -2 83.6691  6.6174   3
   2   0  -2 25.4783  3.1620   3
   2   0  -2 23.7041  4.0916   1
   2   0  -2 28.1341  5.1609   2
  -2   0   2 22.8147  2.6471   4
  -1   0   2 9.65777 1.13996   4
  -1   0   2 10.1804  1.7979   1
   1   0  -2 9.91612 2.33590   2
   1   0  -2 12.2407  1.8105   3
   1   0  -2 10.9747  2.1592   1
   0   0   2 630.381  18.209   2
   0   0  -2 635.860  16.924   3
   0   0  -2 655.248  19.287   4
  -1   0  -2 521.655  13.907   3
   1   0   2 517.921  17.803   2
  -1   0  -2 519.530  18.538   4
   1   0   2 521.026  13.920   3
   1   0   2 513.731  16.990   1
  -2   0  -2 31.4074  4.0774   4
   2   0   2 27.1407  2.4474   3
   2   0   2 37.4285  4.7096   1
   2   0   2 24.9903  4.8491   2
  -3   0  -2 429.285  20.363   4
   3   0   2 427.865  15.162   3
   3   0   2 424.613  19.559   1
   3   0   2 407.197  20.964   2
   4   0   2 210.667  15.772   1
  -4   0  -2 229.941  15.443   4
   4   0   2 232.949  17.640   2
   5   0   2 66.5959 13.0660   2
   6   0   2 0.30074 7.93997   2
   6  -1  -2 16.0091  8.0480   2
   6   1  -2 9.78819 9.64385   2
   5  -1  -2 11.9935  6.7178   2
   5   1  -2 18.6331  7.6513   2
   4  -1  -2 521.369  22.185   3
   4  -1  -2 582.258  28.678   2
   4   1  -2 564.417  22.365   3
   4   1  -2 547.669  28.202   2
  -3  -1   2 32.7915  4.4717   4
   3  -1  -2 37.5327  4.4539   3
   3  -1  -2 30.1416  7.1088   2
  -3   1   2 35.2325  4.4914   4
   3   1  -2 19.2480  5.5211   2
   3   1  -2 35.9126  4.4713   3
   2  -1  -2 542.261  21.134   2
  -2  -1   2 526.764  19.206   4
   2  -1  -2 515.820  18.617   3
   2  -1  -2 535.678  20.986   1
   2   1  -2 536.355  18.190   1
   2   1  -2 490.706  17.865   3
  -2   1   2 511.968  19.943   1
   2   1  -2 546.516  21.253   2
  -2   1   2 515.620  18.278   4
   1  -1  -2 589.916  18.752   3
   1  -1  -2 607.923  19.656   2
   1   1  -2 625.126  17.661   1
   1   1  -2 632.130  18.794   3
   1   1  -2 582.709  19.759   4
  -1   1   2 624.386  20.183   1
   1   1  -2 636.054  20.339   2
   0  -1   2 17.9496  1.9404   2
   0  -1   2 20.1598  1.8473   1
   0  -1  -2 16.8516  1.0578   2
   0  -1  -2 18.2598  1.7220   3
   0   1  -2 17.2624  1.7994   3
   0   1   2 18.4175  1.1385   2
   0   1   2 19.1176  1.9459   4
   0   1  -2 16.3687  1.7328   1
   0   1   2 14.5497  1.7067   1
   0   1  -2 16.5848  1.9074   4
   1  -1   2 2.86848 1.87116   1
  -1  -1  -2 0.91723 1.25221   4
   1  -1   2 2.25588 1.06883   3
   1  -1   2 0.63198 1.59324   2
  -1   1  -2 2.42118 1.43460   4
   1   1   2 -0.2196  0.8887   1
   1   1   2 1.43148 0.86255   3
   1   1   2 4.86064 1.80744   2
   2  -1   2 386.752  16.938   2
   2  -1   2 351.611  16.001   1
   2  -1   2 348.429  12.296   3
  -2  -1  -2 343.148  16.036   4
   2   1   2 336.987  15.914   2
   2   1   2 348.611  14.012   1
  -2   1  -2 335.532  15.941   4
   3  -1   2 247.683  11.091   3
   3  -1   2 277.487  16.614   2
   3  -1   2 234.097  15.037   1
  -3  -1  -2 271.316  15.430   4
   3   1   2 237.881  15.089   2
  -3   1  -2 236.329  14.566   4
   3   1   2 234.008  13.059   1
   4  -1   2 9.85787 5.26210   2
  -4  -1  -2 8.21990 3.93350   4
   4   1   2 16.9423  6.5213   2
   4   1   2 8.34229 4.92350   1
  -4   1  -2 7.87787 4.25971   4
   5  -1   2 -3.3587  5.5785   2
   5   1   2 6.39261 7.17510   2
   6  -1   2 -1.8467  7.9755   2
   6   1   2 8.05649 9.83896   2
   6  -2  -2 13.9214  8.3478   2
   6   2  -2 8.26335 9.27427   2
   5  -2  -2 85.4447 11.8344   2
   5   2  -2 59.4141 13.8633   2
   4  -2  -2 71.7736  7.6871   3
   4  -2  -2 86.5069 10.6258   2
   4   2  -2 80.4697 10.9815   2
   4   2  -2 73.9846  7.3426   3
   3  -2  -2 258.927  13.836   3
   3  -2  -2 280.352  16.588   2
  -3  -2   2 281.909  15.030   4
   3   2  -2 306.447  17.225   2
  -3   2   2 263.396  13.741   4
   3   2  -2 264.280  13.179   3
  -2  -2   2 -0.4933  1.5966   4
   2  -2  -2 0.80410 1.42770   3
   2  -2  -2 0.55465 2.38387   2
   2   2  -2 -0.8402  1.8166   4
   2   2  -2 1.70471 2.32320   2
   2   2  -2 1.81518 1.73025   3
  -2   2   2 2.28573 1.85747   4
  -2   2   2 0.04580 2.45369   1
   2   2  -2 2.27096 1.71882   1
   1  -2  -2 848.763  25.909   2
   1  -2  -2 891.456  26.585   3
  -1   2   2 828.192  28.294   4
   1   2  -2 893.338  26.258   3
   1   2  -2 875.388  27.050   2
   1   2  -2 818.888  29.115   4
  -1   2   2 868.373  28.273   1
   0  -2  -2 400.924  13.796   3
   0  -2   2 391.761  13.452   1
   0  -2   2 398.403  13.805   2
   0   2  -2 434.711  16.548   4
   0   2   2 392.703  13.894   1
   0   2  -2 405.085  13.820   3
   0   2  -2 398.078  13.737   1
   0   2   2 400.309  15.664   4
  -1  -2  -2 41.2979  3.4919   3
   1  -2   2 39.5526  4.1893   2
   1  -2   2 43.8697  3.7673   3
   1  -2   2 48.3568  4.8828   1
   1   2   2 47.8378  3.1157   1
   1   2   2 37.7348  3.6170   2
   1   2   2 43.9167  4.6563   4
  -1   2  -2 39.1901  4.4129   4
  -2  -2  -2 413.936  19.067   4
   2  -2   2 372.465  17.963   1
   2  -2   2 392.559  14.943   3
   2  -2   2 406.253  18.103   2
  -2   2  -2 402.856  18.448   4
   2   2   2 374.945  14.130   1
   2   2   2 416.840  17.607   2
   2   2   2 398.800  13.936   3
   3  -2   2 275.479  12.807   3
  -3  -2  -2 305.821  17.194   4
   3  -2   2 297.448  17.666   1
   3  -2   2 286.618  17.296   2
  -3   2  -2 313.249  17.260   4
   3   2   2 280.419  16.680   2
   3   2   2 275.097  13.477   1
   4  -2   2 16.8443  6.0228   2
  -4  -2  -2 16.4797  5.5489   4
  -4   2  -2 23.1175  5.9774   4
   4   2   2 23.4770  7.5524   2
   4   2   2 19.9266  5.6972   1
   5  -2   2 14.2752  7.3075   2
   5   2   2 9.70471 7.18704   2
   6  -2   2 3.19020 7.90048   2
   6   2   2 4.89982 9.05377   2
   6  -3  -2 71.2888 13.3012   2
   6   3  -2 92.3773 16.5832   2
   5  -3  -2 -3.8366  5.3774   2
   5   3  -2 3.26329 7.36910   2
   4  -3  -2 62.1238  7.6677   3
   4  -3  -2 60.7341  9.1421   2
   4   3  -2 67.4116 10.4822   2
   4   3  -2 59.7635  6.9075   3
   3  -3  -2 69.6784  8.6860   2
   3  -3  -2 64.0237  6.9652   3
  -3  -3   2 68.3477  7.8897   4
   3   3  -2 58.0140  8.0935   2
   3   3  -2 67.6013  6.5162   3
  -3   3   2 58.2165  6.7047   4
   2  -3  -2 47.5990  5.2537   3
   2  -3  -2 44.4584  5.7239   2
   2   3  -2 43.4709  5.5552   2
  -2   3   2 60.0044  7.0790   1
   2   3  -2 44.4017  4.8252   3
  -2   3   2 45.4010  5.3444   4
   2   3  -2 45.0186  5.5236   4
   1  -3  -2 304.435  13.835   3
   1  -3  -2 327.312  12.334   2
   1   3  -2 342.099  16.441   4
   1   3  -2 323.358  13.689   3
   1   3  -2 332.502  10.403   1
  -1   3   2 366.242  16.528   4
   1   3  -2 307.941  13.405   2
  -1   3   2 348.739  15.532   1
   0  -3   2 1651.81   48.02   3
   0  -3   2 1671.47   48.22   2
   0  -3  -2 1745.11   48.01   3
   0   3  -2 1725.95   54.86   4
   0   3   2 1694.97   48.92   1
   0   3  -2 1749.10   49.00   1
   0   3   2 1802.80   55.18   4
  -1  -3  -2 2610.35   69.22   3
   1  -3   2 2680.45   72.91   2
   1  -3   2 2603.77   70.09   3
   1  -3   2 2604.56   74.79   1
   1   3   2 2579.05   70.96   2
  -1   3  -2 2621.53   80.16   4
   1   3   2 2646.98   70.10   1
   1   3   2 2645.65   80.24   4
   2  -3   2 199.787  11.877   2
  -2  -3  -2 196.019  13.191   4
   2  -3   2 210.065  10.742   3
   2  -3   2 220.119  13.791   1
   2   3   2 198.135  11.481   2
   2   3   2 201.365   9.607   3
   2   3   2 198.604   8.291   1
  -2   3  -2 196.887  13.011   1
  -2   3  -2 196.033  12.823   4
  -3  -3  -2 37.3040  7.1023   4
   3  -3   2 42.1972  8.1084   2
   3  -3   2 44.1779  5.2630   3
  -3   3  -2 45.2412  7.0170   4
   3   3   2 35.6591  7.1729   2
   3   3   2 40.2260  4.8991   3
   3   3   2 43.7705  5.1268   1
  -4  -3  -2 7.45346 4.75956   4
   4  -3   2 5.28919 3.02798   3
   4  -3   2 8.47992 5.34312   2
   4   3   2 1.75297 5.30929   2
  -4   3  -2 14.5976  5.9072   4
   4   3   2 8.02462 4.32549   1
   5  -3   2 2.00890 5.93427   2
   5   3   2 -2.0267  7.1576   2
   6  -3   2 -0.6681  8.0836   2
   6   3   2 -4.3634  8.4650   2
   5  -4  -2 75.0196 12.9810   2
   5   4  -2 62.5289 12.6934   2
   4  -4  -2 183.819  14.905   2
  -4  -4   2 208.058  15.337   4
   4  -4  -2 165.128  13.033   3
   4   4  -2 174.313  15.683   2
   4   4  -2 161.726  12.126   3
   3  -4  -2 42.7603  6.0624   3
  -3  -4   2 49.3349  7.1861   4
   3  -4  -2 48.6122  8.1538   2
  -3   4   2 41.5347  7.3925   4
   3   4  -2 44.3419  8.5501   2
   3   4  -2 37.9901  5.4575   3
   2  -4  -2 229.219  12.597   2
   2  -4  -2 214.011  13.087   3
  -2   4   2 228.701  13.976   4
   2   4  -2 246.579  14.905   4
  -2   4   2 234.649  14.972   1
   2   4  -2 238.567  13.252   2
   2   4  -2 234.511  12.592   3
   1  -4  -2 59.3393  5.9715   3
  -1  -4   2 46.2026  4.8069   2
   1  -4  -2 52.6331  4.3571   2
   1   4  -2 52.7837  5.3869   3
  -1   4   2 52.0367  6.2847   1
   1   4  -2 55.0105  3.9720   1
  -1   4   2 60.7625  6.7686   4
   1   4  -2 59.2536  7.0633   4
   0  -4  -2 121.174   8.221   3
   0  -4   2 95.9141  6.4487   2
   0  -4   2 111.301   8.160   3
   0   4  -2 107.861   7.416   1
   0   4  -2 118.546   9.726   4
   0   4   2 101.104   8.909   4
   0   4   2 113.893   7.497   1
  -1  -4  -2 12.3248  3.4764   3
   1  -4   2 13.2191  3.4914   3
   1  -4   2 8.18515 3.11271   2
   1   4   2 11.7260  2.6039   2
   1   4   2 8.46454 3.39188   4
  -1   4  -2 8.91364 3.26306   4
   1   4   2 13.5756  2.7671   1
  -2  -4  -2 195.330  11.011   3
   2  -4   2 184.439  12.214   2
   2  -4   2 200.353  11.765   3
  -2   4  -2 211.285  14.301   4
   2   4   2 205.500   8.223   1
   2   4   2 201.760  11.699   2
  -2   4  -2 190.040  13.597   1
   2   4   2 193.847  13.878   4
  -3  -4  -2 -1.6465  2.8273   4
   3  -4   2 7.60200 3.90372   2
   3  -4   2 -2.7392  2.4012   3
   3   4   2 3.19098 2.95842   3
  -3   4  -2 -1.1245  3.2564   4
   3   4   2 3.15888 2.38423   1
   3   4   2 -0.1527  3.5252   2
   4  -4   2 -1.8425  5.0266   2
  -4  -4  -2 7.34047 4.28265   4
   4  -4   2 3.35324 3.21689   3
  -4   4  -2 -7.3439  4.1071   4
   4   4   2 -3.5035  5.6166   2
   4   4   2 3.36203 3.78206   1
   5  -4   2 -3.5830  5.7505   2
   5   4   2 10.2835  8.7943   2
   5  -5  -2 5.05083 7.22362   2
   5   5  -2 8.14650 8.88121   2
  -4  -5   2 39.6656  8.2754   4
   4  -5  -2 61.1976 10.2710   2
   4  -5  -2 60.7242  8.4516   3
   4   5  -2 43.0283 10.3138   2
   4   5  -2 45.7417  7.8446   3
   3  -5  -2 178.433  13.232   3
   3  -5  -2 154.281  12.439   2
   3   5  -2 153.448  13.227   4
   3   5  -2 138.931  12.292   2
   3   5  -2 127.074  10.556   3
   2  -5  -2 205.584  13.195   3
   2  -5  -2 172.719  11.053   2
   2   5  -2 198.288  12.464   3
  -2   5   2 200.940  14.457   4
   2   5  -2 197.424  12.267   2
  -2   5   2 177.183  14.089   1
   2   5  -2 195.248  14.619   4
  -1  -5   2 19.6638  4.9636   3
  -1  -5   2 18.0694  4.0662   2
   1  -5  -2 21.5757  4.8010   3
   1  -5  -2 23.3661  3.4814   2
   1   5  -2 19.0029  3.3130   1
   1   5  -2 18.8520  5.2232   4
  -1   5   2 20.6331  5.3005   1
   1   5  -2 22.1880  3.4954   1
  -1   5   2 22.8909  6.2164   4
   0  -5   2 256.895  14.320   3
   0  -5   2 239.311  11.484   2
   0  -5  -2 236.110  13.540   3
   0   5   2 234.489  12.560   1
   0   5  -2 242.522  12.931   1
   0   5   2 263.481  16.624   4
   0   5  -2 279.201  17.370   4
   0   5  -2 262.158  13.342   1
   1  -5   2 35.9074  4.8886   2
  -1  -5  -2 35.8008  6.3196   3
   1  -5   2 44.6638  5.6395   3
  -1   5  -2 33.1563  6.5556   1
   1   5   2 35.2378  4.3159   1
   1   5   2 51.8140  7.0773   4
  -1   5  -2 47.0904  6.7514   4
  -2  -5  -2 247.968  13.742   3
   2  -5   2 238.391  14.180   2
   2  -5   2 242.697  14.217   3
  -2   5  -2 227.016  15.635   1
   2   5   2 213.668  12.344   2
   2   5   2 254.061  17.206   4
  -2   5  -2 220.139  15.988   4
   2   5   2 241.984   9.801   1
  -3  -5  -2 529.024  22.241   3
   3  -5   2 495.303  24.424   2
  -3  -5  -2 510.121  27.902   4
   3  -5   2 418.022  21.785   3
  -3   5  -2 502.389  27.246   4
   3   5   2 494.464  23.941   2
  -4  -5  -2 57.5359 10.7569   4
   4  -5   2 50.8483  9.8424   2
   4  -5   2 50.2873  8.2667   3
   4   5   2 63.3884 11.7265   2
   5  -5   2 99.3753 13.8686   2
   5   5   2 100.396  15.113   2
   5  -6  -2 10.4585  7.0471   2
   5   6  -2 -10.665   6.960   2
   4  -6  -2 28.2710  7.4279   3
  -4  -6   2 40.4409  8.9233   4
   4  -6  -2 58.8055 10.6711   2
   4   6  -2 45.2402  8.4791   3
   4   6  -2 33.4532  9.3211   2
   3  -6  -2 44.6918  8.4879   2
   3  -6  -2 45.9856  8.4527   3
   3   6  -2 45.5049  7.6804   3
   3   6  -2 48.2856  9.5923   2
   3   6  -2 39.9714  9.4104   4
  -3   6   2 47.1020  9.4614   4
   2  -6  -2 1.01077 3.10348   3
   2  -6  -2 -0.3590  3.1263   2
  -2  -6   2 -0.6304  2.7563   2
  -2  -6   2 2.02631 3.71311   3
  -2   6   2 1.04197 3.32248   4
   2   6  -2 8.24510 4.57207   4
   2   6  -2 2.14430 3.06528   3
  -2   6   2 1.99445 4.73410   1
  -1  -6   2 6.61843 3.49748   3
  -1  -6   2 4.75794 2.77691   2
   1  -6  -2 5.15804 2.56740   2
   1  -6  -2 -1.8648  2.3464   3
   1   6  -2 0.63925 2.90617   4
   1   6  -2 2.19812 2.64326   1
  -1   6   2 2.01975 3.66973   1
   1   6  -2 0.50063 2.33434   1
  -1   6   2 0.42506 3.65327   4
   0  -6   2 46.8487  8.4427   3
   0  -6  -2 45.4894  6.7037   3
   0  -6   2 50.7446  5.8016   2
   0   6  -2 44.7199  7.4288   4
   0   6  -2 38.0614  6.4881   1
   0   6   2 40.7204  8.3398   4
   0   6   2 48.7623  6.1792   1
   0   6  -2 44.2946  6.0217   1
  -1  -6  -2 6.23699 3.68087   3
   1  -6   2 -3.0227  2.2767   3
   1  -6   2 5.06484 3.26809   2
  -1  -6  -2 0.62460 1.94965   2
   1   6   2 2.52044 3.35885   4
  -1   6  -2 -1.2532  3.0687   1
   1   6   2 1.28957 2.60472   1
  -1   6  -2 -1.2920  3.1603   4
   2  -6   2 4.24111 4.15426   2
   2  -6   2 7.62395 4.03079   3
  -2  -6  -2 2.86389 3.79166   3
  -2   6  -2 7.73434 4.96496   1
   2   6   2 3.12975 4.36548   4
  -2   6  -2 -2.6655  3.3132   4
   2   6   2 -4.8561  2.7404   2
   2   6   2 3.31716 2.30914   1
   3  -6   2 2.99616 4.35554   2
  -3  -6  -2 2.63017 4.62691   3
   3  -6   2 -0.2658  3.7734   3
  -3  -6  -2 6.29901 4.14305   4
   3   6   2 4.72847 5.11629   2
  -3   6  -2 3.64562 4.95546   4
  -4  -6  -2 115.895  14.148   4
   4  -6   2 132.482  13.275   2
   4  -6   2 112.294  11.800   3
   4   6   2 135.791  13.717   2
   5  -6   2 0.14139 6.99935   2
   5   6   2 -5.5628  8.0661   2
   5   7  -2 16.6248 10.0405   2
  -4  -7   2 56.2954 11.8773   4
   4  -7  -2 55.7850  9.9967   3
   4   7  -2 67.6287 12.8528   2
   3  -7  -2 33.6418  8.0661   3
  -3  -7   2 34.7121  7.9248   3
  -3   7   2 37.5197  8.8004   4
   3   7  -2 48.0055 11.1183   4
   3   7  -2 37.3910  8.9105   2
   2  -7  -2 15.8336  5.4440   3
  -2  -7   2 17.5572  5.2010   3
  -2  -7   2 17.8236  4.9031   2
   2   7  -2 23.1999  3.6257   1
  -2   7   2 20.9248  7.7300   4
  -2   7   2 7.65482 6.15496   1
   2   7  -2 17.2908  6.4915   4
   1  -7  -2 30.2128  7.2445   3
  -1  -7   2 22.0063  5.0244   2
  -1  -7   2 26.5171  6.8226   3
   1   7  -2 11.6697  5.2512   4
   1   7  -2 20.2320  5.2507   1
  -1   7   2 23.6333  7.0878   4
   1   7  -2 23.0827  4.6423   1
  -1   7   2 14.3776  5.5581   1
   0  -7  -2 15.6167  4.7616   3
   0  -7   2 24.6707  5.6591   3
   0  -7   2 18.1050  4.2473   2
   0   7  -2 4.81109 5.51526   4
   0   7   2 15.0857  4.7307   1
   0   7  -2 16.6358  4.7727   1
   0   7   2 11.2534  5.4851   4
   1  -7   2 16.9678  5.5965   3
   1  -7   2 17.8436  4.8498   2
  -1  -7  -2 15.0093  4.9251   3
   1   7   2 10.8881  3.8213   1
   1   7   2 17.4533  6.4114   4
  -1   7  -2 20.4107  6.9927   4
  -1   7  -2 18.2794  5.3411   1
   2  -7   2 157.829  13.345   3
   2  -7   2 159.242  12.219   2
  -2  -7  -2 134.195  12.001   3
  -2   7  -2 171.568  15.635   4
  -2   7  -2 157.549  14.426   1
   2   7   2 169.848   9.175   1
   2   7   2 161.475  15.828   4
   3  -7   2 70.6642  9.2281   2
   3  -7   2 65.4228 10.5804   3
  -3  -7  -2 75.7265 11.6020   4
  -3  -7  -2 87.8450 10.2345   3
  -3   7  -2 52.4167 11.0796   4
   3   7   2 99.0136 10.3865   2
   4  -7   2 13.5566  6.8052   3
  -4  -7  -2 3.88200 5.91674   4
   4  -7   2 17.4602  7.1621   2
   4   7   2 3.71355 7.45600   2
   5  -7   2 39.4701  9.5553   2
  -4  -8   2 3.70907 6.41690   4
   4  -8  -2 -5.3327  4.8600   3
   3  -8  -2 50.8887 10.6671   3
  -3  -8   2 72.3717 11.9888   3
   3   8  -2 81.3748 13.1826   4
  -3   8   2 78.6709 12.3990   4
  -2  -8   2 -1.7012  4.1144   3
   2  -8  -2 -0.1913  3.2297   3
  -2   8   2 -1.2721  5.3347   4
   2   8  -2 -6.1431  2.9415   1
   2   8  -2 -2.0642  2.6055   1
   2   8  -2 4.04643 4.81760   4
  -2   8   2 -3.6364  5.2110   1
   1  -8  -2 -0.7185  3.3394   3
  -1  -8   2 13.8877  5.4250   3
   1   8  -2 2.39908 2.93065   1
   1   8  -2 0.75405 4.85716   4
  -1   8   2 13.3880  5.4498   1
  -1   8   2 1.61845 5.38702   4
   0  -8  -2 27.8027  7.0780   3
   0  -8   2 36.3026  7.5347   3
   0   8  -2 16.2531  5.2966   1
   0   8   2 29.5787  6.9000   1
   0   8  -2 35.0470  9.3679   4
   0   8   2 31.4983  8.3964   4
   1  -8   2 20.1426  6.6911   3
  -1  -8  -2 25.8456  6.7822   3
   1   8   2 23.8315  5.2697   1
  -1   8  -2 30.4593  7.3934   1
   1   8   2 38.9147  9.2448   4
  -1   8  -2 35.2699  8.8724   4
  -2  -8  -2 3.73470 4.33213   3
   2  -8   2 0.18169 4.00950   3
  -2   8  -2 12.2165  6.3786   1
   2   8   2 3.86217 5.21648   4
   2   8   2 4.53313 2.98891   1
  -2   8  -2 7.18071 6.40554   4
   3  -8   2 36.1558  8.6675   3
  -3  -8  -2 26.3249  8.8174   4
  -3  -8  -2 38.3742  8.3152   3
   3   8   2 33.0651  9.3144   4
  -3   8  -2 8.31048 7.44174   4
  -4  -8  -2 18.2572  8.1218   4
   4  -8   2 30.0572  8.1942   3
  -4  -9   2 33.4070 10.6296   4
   4  -9  -2 44.4864 11.7004   3
  -3  -9   2 9.10290 6.53129   3
   3  -9  -2 5.90618 6.11355   3
  -3   9   2 12.1444  7.4911   4
   3   9  -2 3.53112 6.86882   4
  -2  -9   2 7.85260 5.98579   3
   2  -9  -2 18.0187  6.3097   3
   2   9  -2 2.23324 5.98144   4
  -2   9   2 -2.4660  5.8118   1
  -2   9   2 14.6506  7.4921   4
   2   9  -2 10.0482  3.6661   1
  -1  -9   2 26.1270  7.3423   3
   1  -9  -2 29.3672  7.2946   3
  -1   9   2 31.0253  8.5708   4
   1   9  -2 10.4336  6.1287   4
   1   9  -2 19.7126  4.8889   1
  -1   9   2 15.9856  5.9262   1
   0  -9   2 7.66237 4.15422   3
   0  -9  -2 6.92136 4.50496   3
   0   9   2 3.74584 5.21219   4
   0   9  -2 15.0354  4.9106   1
   0   9   2 -1.8173  4.3562   1
   0   9  -2 8.64488 5.54945   4
  -1  -9  -2 377.832  22.583   3
   1  -9   2 346.950  22.775   3
  -1   9  -2 348.036  26.568   4
  -1   9  -2 344.652  22.045   1
   1   9   2 351.686  25.839   4
  -2  -9  -2 1.91426 5.03290   3
   2  -9   2 0.40874 4.87877   3
   2   9   2 4.93851 5.85064   4
   2   9   2 0.85217 3.39222   1
  -2   9  -2 19.3934  8.7921   4
  -2   9  -2 -1.5446  5.7449   1
   3  -9   2 23.0429  7.9894   3
  -3  -9  -2 46.2336 10.2501   3
  -3  -9  -2 36.7445 10.5655   4
  -3   9  -2 41.2796 12.2743   4
   3   9   2 35.7448 10.1144   4
   4  -9   2 14.4230  8.0460   3
  -4  -9  -2 26.5632  9.7526   4
  -3 -10   2 -15.772   5.911   3
   3 -10  -2 6.38419 5.71539   3
   3  10  -2 9.30969 8.68548   4
  -2 -10   2 13.4350  6.7663   3
   2 -10  -2 7.12075 5.52442   3
   2  10  -2 11.5929  4.5797   1
  -2  10   2 11.6002  7.8478   1
  -2  10   2 8.09339 7.79621   4
   2  10  -2 14.1687  7.1886   4
   1 -10  -2 61.8210 11.5840   3
  -1 -10   2 61.8323 11.6199   3
   1  10  -2 32.7921  9.0838   4
  -1  10   2 51.1172 12.3373   4
  -1  10   2 34.1943  9.9702   1
   1  10  -2 39.3888  7.5507   1
   0 -10   2 57.1674 11.0993   3
   0 -10  -2 54.3973 11.0835   3
   0  10   2 45.8530  8.9433   1
   0  10  -2 86.9856 13.0403   4
   0  10  -2 55.4541  8.5996   1
   0  10   2 57.6847 11.8512   4
   1 -10   2 108.068  13.406   3
  -1 -10  -2 101.249  12.649   3
   1  10   2 85.2002 13.6436   4
   1  10   2 94.7743 10.2984   1
  -1  10  -2 138.760  14.697   1
  -1  10  -2 126.055  16.098   4
   2 -10   2 30.5208  8.7803   3
  -2 -10  -2 47.7516 10.4171   3
   2  10   2 40.0027  6.8051   1
  -2  10  -2 45.6073 12.5750   4
  -2  10  -2 36.3454 10.1737   1
   2  10   2 52.3139 13.2283   4
   3 -10   2 -1.1823  5.8630   3
  -3  10  -2 19.3680  9.5840   4
   3  10   2 -7.3525  7.2125   4
   2 -11  -2 1.12304 5.63247   3
  -2 -11   2 5.70709 6.51339   3
  -2  11   2 -11.713   7.785   1
   2  11  -2 0.06747 6.15703   4
   2  11  -2 -1.5932  4.2676   1
  -2  11   2 -7.3242  7.6106   4
   1 -11  -2 16.5762  8.1781   3
  -1 -11   2 25.9215  8.0486   3
  -1  11   2 1.83597 6.63604   4
  -1  11   2 13.2026  7.0983   1
   1  11  -2 0.90171 6.67233   4
   1  11  -2 12.9803  5.8087   1
   0 -11   2 10.0078  6.2981   3
   0 -11  -2 34.3826  8.7993   3
   0  11  -2 22.3889  9.2025   4
   0  11   2 23.0171  8.4013   4
   0  11   2 15.4049  7.1207   1
   0  11  -2 23.0980  7.0822   1
  -1 -11  -2 104.399  13.717   3
   1 -11   2 104.463  14.166   3
  -1  11  -2 93.4934 17.4590   4
   1  11   2 82.3081 10.0669   1
  -1  11  -2 83.5665 12.6677   1
   1  11   2 93.1822 15.0605   4
  -2 -11  -2 7.51162 7.00776   3
   2 -11   2 -0.1424  6.1872   3
  -2  11  -2 -4.3780  7.6021   4
   2  11   2 2.96645 4.67416   1
  -2  11  -2 7.24902 7.59083   1
   2  11   2 7.39419 7.06639   4
  -1 -12   2 -0.6884  6.4771   3
   1 -12  -2 20.7117  7.9620   3
   1  12  -2 8.41539 7.34360   4
  -1  12   2 21.9764  7.9746   1
   1  12  -2 31.8705  7.5115   1
  -1  12   2 14.8369  7.9272   4
   0 -12  -2 3.08247 6.12091   3
   0 -12   2 -0.2062  5.7967   3
   0  12   2 8.46039 7.41089   4
   0  12  -2 6.10318 7.05207   4
   0  12   2 -1.1958  5.6311   1
   0  12  -2 -10.699   5.314   1
  -1 -12  -2 14.5625  7.6003   3
   1 -12   2 -7.4381  5.8009   3
  -1  12  -2 -0.4208  6.6960   4
  -1  12  -2 3.89674 6.64985   1
   1  12   2 2.38005 7.30571   4
   1  12   2 1.31008 5.23402   1
   6   0  -3 5.32597 9.19838   2
   5   0  -3 -7.2747  5.0701   2
   4   0  -3 -4.3986  3.8086   2
   4   0  -3 0.50906 2.83911   3
   3   0  -3 -1.6800  1.4971   3
  -3   0   3 1.96215 1.80705   4
   3   0  -3 -4.7579  2.7386   2
   2   0  -3 1.45858 1.28835   3
  -2   0   3 0.22630 1.10246   4
   2   0  -3 2.09324 2.31633   1
   2   0  -3 1.98638 2.24560   2
  -1   0   3 7.60636 1.84907   1
   1   0  -3 6.90900 1.77469   3
   1   0  -3 9.72882 2.31634   1
   1   0  -3 8.40363 2.34390   2
   0   0  -3 0.98569 0.59128   3
   0   0   3 2.04204 1.09045   2
   0   0   3 2.31268 0.94861   1
   0   0  -3 1.28473 0.84225   4
   1   0   3 1.12008 1.51953   1
   1   0   3 4.34318 1.88710   2
  -1   0  -3 9.62433 2.44483   4
   2   0   3 2.03925 0.93385   3
   2   0   3 0.85585 2.29666   2
  -2   0  -3 0.74579 1.80581   4
   2   0   3 1.08780 2.50337   1
   3   0   3 2.72831 1.68226   3
   3   0   3 9.24644 3.85175   1
  -3   0  -3 -2.2670  2.7520   4
   3   0   3 -1.9905  3.3594   2
  -4   0  -3 -1.2592  3.2297   4
   4   0   3 4.96746 4.30110   1
   4   0   3 2.50247 4.71233   2
   5   0   3 15.8752  7.4640   2
   6   0   3 -0.1308  8.5655   2
   6  -1  -3 6.83630 8.19914   2
   6   1  -3 -0.4408  9.5204   2
   5  -1  -3 4.58982 6.12591   2
   5   1  -3 11.6808  7.8532   2
   4  -1  -3 11.0038  3.7781   3
   4  -1  -3 5.10833 4.58311   2
   4   1  -3 2.75498 2.79358   3
   4   1  -3 -1.1143  5.4789   2
   3  -1  -3 63.0936  6.2930   3
  -3  -1   3 64.7305  5.8872   4
   3  -1  -3 75.7792  9.1466   2
   3   1  -3 75.1918  6.3625   3
   3   1  -3 81.8824  8.7662   2
  -3   1   3 64.6233  5.5989   4
   2  -1  -3 84.1473  7.2332   2
  -2  -1   3 87.3742  5.6138   4
   2  -1  -3 87.5923  7.0021   1
   2  -1  -3 80.1263  6.1622   3
  -2   1   3 77.8276  4.7871   4
   2   1  -3 87.5537  5.6875   1
  -2   1   3 91.2287  6.6897   1
   2   1  -3 80.7622  7.2078   2
   2   1  -3 76.4824  5.6104   3
   1  -1  -3 566.260  18.610   2
   1  -1  -3 581.839  18.292   3
  -1   1   3 476.356  17.362   4
   1   1  -3 575.604  17.016   1
  -1   1   3 608.120  19.546   1
   1   1  -3 611.589  19.601   2
   1   1  -3 588.162  17.959   3
   0  -1   3 184.378   7.225   1
   0  -1   3 183.763   7.875   2
   0  -1  -3 192.252   8.161   4
   0  -1  -3 183.952   6.966   3
   0   1   3 185.646   6.332   2
   0   1  -3 174.942   8.131   4
   0   1  -3 187.863   7.301   1
   0   1   3 181.731   7.566   1
   0   1  -3 190.762   7.247   3
   1  -1   3 90.1273  6.1897   2
  -1  -1  -3 92.7606  6.5737   4
  -1  -1  -3 99.8716  3.8548   3
   1  -1   3 99.0254  6.4670   1
   1  -1   3 87.9925  4.3984   3
   1   1   3 96.9347  5.1923   1
   1   1   3 102.211   5.931   2
  -1   1  -3 88.3898  6.5073   4
   2  -1   3 179.018  11.192   1
   2  -1   3 203.186  11.848   2
  -2  -1  -3 192.373  11.615   4
   2  -1   3 196.277   7.848   3
   2   1   3 190.318  11.364   2
  -2   1  -3 205.809  11.783   4
   2   1   3 186.549  10.072   1
  -3  -1  -3 256.041  15.648   4
   3  -1   3 288.863  16.973   2
   3  -1   3 254.118  15.860   1
   3  -1   3 228.828  10.403   3
  -3   1  -3 260.090  15.767   4
   3   1   3 247.836  13.818   1
   3   1   3 263.633  15.886   2
   3   1   3 259.238   9.995   3
   4  -1   3 3.03213 5.39018   1
   4  -1   3 12.4797  5.4403   2
  -4  -1  -3 6.15440 4.76858   4
   4   1   3 16.5362  5.3343   1
   4   1   3 6.91188 5.74042   2
  -4   1  -3 5.72523 4.22299   4
   5  -1   3 2.40747 6.32319   2
   5   1   3 1.23112 6.73391   2
   6  -1   3 0.53703 9.03163   2
   6   1   3 12.5161  9.5070   2
   6  -2  -3 45.5025 11.0706   2
   6   2  -3 26.2775 10.3570   2
   5  -2  -3 2.23633 6.77684   2
   5   2  -3 -7.2850  6.3731   2
   4  -2  -3 4.49827 3.03792   3
   4  -2  -3 14.9897  5.6998   2
   4   2  -3 12.2073  6.0981   2
   4   2  -3 4.92863 3.67556   3
  -3  -2   3 15.1346  3.6771   4
   3  -2  -3 13.5337  5.1227   2
   3  -2  -3 20.8329  4.3002   3
   3   2  -3 18.3113  5.6875   2
   3   2  -3 14.6660  3.1294   3
  -3   2   3 12.4262  3.2573   4
   2  -2  -3 507.252  19.182   3
   2  -2  -3 507.070  20.027   2
   2   2  -3 478.752  15.945   1
   2   2  -3 484.707  19.325   4
   2   2  -3 489.140  20.371   2
   2   2  -3 485.184  18.337   3
  -2   2   3 493.878  20.390   1
   1  -2  -3 1529.27   42.49   3
   1  -2  -3 1508.15   42.36   2
  -1   2   3 1484.89   44.75   1
   1   2  -3 1529.04   42.25   3
   1   2  -3 1641.42   47.73   4
   1   2  -3 1485.58   44.01   2
   1   2  -3 1503.54   40.12   1
  -1   2   3 1325.78   45.40   4
   0  -2   3 29.7802  3.3288   2
   0  -2   3 29.5227  3.1802   1
   0  -2  -3 28.5472  2.9960   3
   0   2   3 28.7490  3.4874   4
   0   2  -3 25.9613  3.0433   3
   0   2   3 27.8491  3.0844   1
   0   2  -3 25.1731  3.4505   4
   0   2  -3 30.8504  3.0830   1
  -1  -2  -3 1074.12   35.78   4
  -1  -2  -3 1017.44   28.69   3
   1  -2   3 1026.44   29.65   3
   1  -2   3 1010.07   32.24   2
   1  -2   3 1038.50   33.33   1
   1   2   3 1045.28   29.94   1
   1   2   3 1033.39   30.89   2
  -1   2  -3 1029.85   35.22   4
   2  -2   3 114.106   9.125   1
  -2  -2  -3 105.121   8.845   4
   2  -2   3 114.724   6.619   3
   2  -2   3 112.396   8.967   2
   2   2   3 108.463   8.151   2
  -2   2  -3 100.500   8.561   4
   2   2   3 107.490   6.394   1
   2   2   3 118.812   5.936   3
   3  -2   3 208.206  10.465   3
   3  -2   3 231.619  14.960   1
   3  -2   3 233.803  15.605   2
  -3  -2  -3 221.319  14.825   4
  -3   2  -3 213.184  14.442   4
   3   2   3 232.447  14.802   2
   3   2   3 196.356  11.561   1
   4  -2   3 19.9921  6.2835   2
  -4  -2  -3 7.85811 4.85518   4
   4   2   3 9.04243 4.31912   1
  -4   2  -3 10.1438  5.2595   4
   4   2   3 10.5827  5.8922   2
   5  -2   3 118.853  14.427   2
   5   2   3 125.714  15.856   2
   6  -2   3 -0.3824  7.9224   2
   6   2   3 11.4251  9.1562   2
   6  -3  -3 38.0965 10.6410   2
   6   3  -3 29.2456 10.5442   2
   5  -3  -3 5.24977 5.77643   2
   5   3  -3 13.6516  7.6259   2
   4  -3  -3 28.6157  6.2895   3
   4  -3  -3 36.1519  8.1065   2
   4   3  -3 36.1263  8.4946   2
   4   3  -3 34.1624  6.1086   3
   3  -3  -3 14.9245  5.4455   2
  -3  -3   3 7.24301 3.36671   4
   3  -3  -3 13.5153  3.6576   3
  -3   3   3 11.0211  3.2476   4
   3   3  -3 1.26255 3.98695   2
   3   3  -3 7.31343 2.81805   3
   2  -3  -3 1.34951 2.09404   3
   2  -3  -3 2.70244 2.71457   2
   2   3  -3 1.36857 2.77727   2
   2   3  -3 0.50521 2.22452   4
   2   3  -3 1.10458 1.85383   3
  -2   3   3 6.29741 3.44033   1
  -2   3   3 1.63417 2.11683   4
   1  -3  -3 206.259   8.659   2
   1  -3  -3 196.343  10.481   3
  -1  -3   3 193.233  10.078   2
   1   3  -3 186.429  10.182   3
  -1   3   3 199.495  11.537   4
   1   3  -3 166.157  11.139   4
  -1   3   3 205.060  11.057   1
   1   3  -3 196.670   7.190   1
   0  -3  -3 566.131  19.892   3
   0  -3   3 561.202  19.778   2
   0   3  -3 570.785  19.984   3
   0   3   3 574.802  20.167   1
   0   3  -3 580.853  19.936   1
   0   3   3 603.816  23.143   4
   0   3  -3 584.160  23.658   4
   1  -3   3 756.657  27.443   1
   1  -3   3 765.271  26.010   2
  -1  -3  -3 815.459  24.622   3
   1  -3   3 786.131  25.357   3
   1   3   3 757.850  23.936   2
   1   3   3 786.500  23.922   1
  -1   3  -3 786.410  29.524   4
   1   3   3 729.080  29.410   4
   2  -3   3 253.792  14.819   1
  -2  -3  -3 246.557  11.188   3
   2  -3   3 249.604  12.045   3
  -2  -3  -3 256.941  15.663   4
   2  -3   3 249.016  14.055   2
   2   3   3 254.647  13.056   2
  -2   3  -3 238.476  14.892   4
   2   3   3 260.425  10.400   1
   3  -3   3 96.2374  9.9828   2
   3  -3   3 98.6007  7.8581   3
   3  -3   3 124.636  12.138   1
  -3  -3  -3 89.2293  9.8004   4
  -3   3  -3 99.2151 10.0062   4
   3   3   3 111.551  10.190   2
   3   3   3 103.099   7.629   1
   3   3   3 101.193   6.680   3
   4  -3   3 -5.9432  4.1908   2
  -4  -3  -3 2.25416 4.62026   4
  -4   3  -3 12.8308  5.5518   4
   4   3   3 3.10771 3.79076   1
   4   3   3 4.39098 5.80633   2
   5  -3   3 7.23690 6.39407   2
   5   3   3 0.24595 7.64495   2
   6  -3   3 28.8464 10.3341   2
   6   3   3 11.2185 10.0732   2
   5  -4  -3 76.6194 11.1426   2
   5   4  -3 60.0970 12.9185   2
   4  -4  -3 149.904  12.501   3
   4  -4  -3 149.723  13.866   2
   4   4  -3 126.981  13.482   2
   4   4  -3 117.137  10.535   3
  -3  -4   3 2.86823 3.16799   4
   3  -4  -3 7.47899 4.56561   2
   3  -4  -3 3.46613 2.47473   3
  -3   4   3 1.73107 3.26380   4
   3   4  -3 4.66688 3.69100   4
   3   4  -3 7.22336 4.53785   2
   3   4  -3 -0.3263  2.7094   3
   2  -4  -3 263.834  14.680   3
   2  -4  -3 277.649  13.695   2
   2   4  -3 260.012  15.853   4
   2   4  -3 268.808  14.746   2
  -2   4   3 267.920  16.045   1
   2   4  -3 257.288  14.101   3
  -2   4   3 282.032  15.837   4
   1  -4  -3 180.412   8.177   2
   1  -4  -3 186.431  11.069   3
  -1  -4   3 189.207  10.272   2
  -1   4   3 167.091  11.123   1
  -1   4   3 207.618  13.151   4
   1   4  -3 202.537  11.221   3
   1   4  -3 184.452  12.947   4
   1   4  -3 182.969   7.942   1
   0  -4  -3 288.866  13.939   3
   0  -4   3 297.738  13.121   2
   0  -4   3 306.577  14.593   3
   0   4  -3 316.766  16.952   4
   0   4   3 309.372  16.378   4
   0   4   3 311.589  14.077   1
   0   4  -3 302.978  13.746   1
   1  -4   3 160.985   9.550   2
   1  -4   3 149.993  10.736   1
   1  -4   3 176.479  10.201   3
  -1  -4  -3 165.448   9.699   3
  -1   4  -3 159.056  11.856   4
   1   4   3 165.685   8.335   1
   1   4   3 186.839  12.471   4
   1   4   3 164.897   7.742   2
  -2  -4  -3 8.83487 4.08552   4
   2  -4   3 15.1639  4.7765   2
  -2  -4  -3 23.2674  4.3463   3
   2  -4   3 20.8546  6.2265   1
   2  -4   3 12.3538  3.3664   3
   2   4   3 15.4751  4.3132   2
  -2   4  -3 15.7391  4.8515   4
   2   4   3 24.8685  2.9562   1
  -3  -4  -3 11.6108  3.7112   3
  -3  -4  -3 11.5816  5.0118   4
   3  -4   3 14.3612  4.1671   3
   3  -4   3 22.0783  5.9480   2
   3   4   3 5.09396 4.57204   2
   3   4   3 11.4551  3.1893   1
  -3   4  -3 14.9816  5.1244   4
  -4  -4  -3 -0.6420  4.1095   4
   4  -4   3 6.59709 5.37442   2
  -4   4  -3 -3.3924  4.2613   4
   4   4   3 -2.5606  5.1024   2
   4   4   3 -2.1653  2.9813   1
   5  -4   3 236.679  19.726   2
   5   4   3 228.616  20.759   2
   5  -5  -3 57.2247 11.0278   2
   5   5  -3 25.1345  9.4245   2
   4  -5  -3 31.6226  7.6009   3
   4  -5  -3 44.0610  9.2504   2
   4   5  -3 32.9323  9.3207   2
   4   5  -3 29.8131  7.1848   3
   3  -5  -3 48.5196  8.5192   2
   3  -5  -3 30.8857  6.6906   3
   3   5  -3 46.2962  7.6489   3
   3   5  -3 46.2070  8.6059   2
   3   5  -3 41.7903  8.0553   4
  -3   5   3 51.6192  7.9543   4
   2  -5  -3 47.1108  6.2284   2
   2  -5  -3 48.7690  6.6248   3
   2   5  -3 49.5446  7.1729   4
   2   5  -3 57.4750  6.7168   3
  -2   5   3 47.9345  6.8747   4
  -2   5   3 55.3218  8.2652   1
   2   5  -3 55.9598  6.6457   2
   1  -5  -3 60.3462  4.4886   2
   1  -5  -3 62.4373  6.9123   3
  -1  -5   3 54.1298  5.8009   2
   1   5  -3 67.2175  6.8230   3
   1   5  -3 51.3317  7.2710   4
  -1   5   3 60.0197  7.8704   4
   1   5  -3 71.5589  5.4734   1
  -1   5   3 58.7448  7.1893   1
   0  -5  -3 23.9806  4.9667   3
   0  -5   3 18.6244  4.0985   2
   0  -5   3 18.4468  4.5350   3
   0   5  -3 26.0527  6.0443   4
   0   5  -3 23.6558  4.3715   1
   0   5   3 22.5426  4.5198   1
   0   5   3 15.9361  4.5235   4
  -1  -5  -3 3.04466 2.85943   3
   1  -5   3 6.81546 3.01992   3
   1  -5   3 4.70994 2.86522   2
   1   5   3 4.42147 1.99535   2
  -1   5  -3 4.08478 3.55741   4
   1   5   3 5.94048 2.87619   1
   1   5   3 -2.3887  2.2390   4
   2  -5   3 0.64727 2.66031   3
  -2  -5  -3 0.25297 2.60703   3
   2  -5   3 1.53994 3.34612   2
   2   5   3 0.94268 3.03428   2
   2   5   3 -0.8639  1.9566   1
  -2   5  -3 -1.9590  2.7488   4
  -2   5  -3 0.88429 4.14858   1
   2   5   3 -1.4523  3.1176   4
  -3  -5  -3 959.055  42.520   4
   3  -5   3 919.493  34.595   3
   3  -5   3 954.993  37.884   2
  -3  -5  -3 974.394  33.190   3
   3   5   3 962.892  29.061   1
  -3   5  -3 832.438  40.424   4
   3   5   3 918.991  36.538   2
  -4  -5  -3 96.7194 12.2520   4
   4  -5   3 92.4575 11.9830   2
   4  -5   3 80.3253  8.9011   3
  -4   5  -3 110.812  12.847   4
   4   5   3 94.0282  7.0309   1
   4   5   3 89.8054 12.8722   2
   5  -5   3 -11.009   6.193   2
   5   5   3 2.42925 8.39225   2
   5  -6  -3 43.9432 10.3677   2
   5   6  -3 23.4291 10.6656   2
   4  -6  -3 65.0207 10.0704   2
   4  -6  -3 40.1706  8.3626   3
   4   6  -3 52.9852 11.0208   2
   4   6  -3 53.8183  9.2197   3
   3  -6  -3 436.871  23.415   3
   3  -6  -3 402.180  21.219   2
   3   6  -3 440.128  23.634   2
   3   6  -3 401.613  21.430   3
   3   6  -3 439.667  25.903   4
  -2  -6   3 -0.7453  2.9259   2
   2  -6  -3 0.02418 3.27772   2
   2  -6  -3 7.11729 3.64186   3
  -2   6   3 1.26319 4.28971   4
   2   6  -3 4.13532 4.27330   4
   2   6  -3 -0.6602  3.1013   3
  -2   6   3 2.88344 4.52518   1
  -1  -6   3 0.36508 2.85781   3
   1  -6  -3 -0.0228  2.0382   2
  -1  -6   3 2.99027 2.73279   2
   1  -6  -3 -0.0496  2.2482   3
   1   6  -3 2.06270 2.50514   1
   1   6  -3 1.97491 2.43871   1
   1   6  -3 -0.1009  3.1006   4
  -1   6   3 3.84358 3.24117   1
  -1   6   3 -1.1808  2.8444   4
   0  -6  -3 101.383   9.486   3
   0  -6   3 97.1510  8.0808   2
   0  -6   3 101.076   9.843   3
   0   6  -3 94.0942 10.5497   4
   0   6   3 116.424  11.458   4
   0   6   3 97.0620  8.8685   1
   0   6  -3 102.018   8.915   1
   0   6  -3 108.818   9.098   1
  -1  -6  -3 12.9761  4.6459   3
   1  -6   3 13.8695  4.3708   3
   1  -6   3 19.0277  4.4041   2
  -1  -6  -3 17.0396  3.0353   2
  -1   6  -3 13.0223  4.8161   4
   1   6   3 11.2652  3.3911   1
   1   6   3 17.5095  5.6741   4
  -1   6  -3 23.4190  5.8074   1
   2  -6   3 2.60314 3.28784   3
  -2  -6  -3 0.05857 3.68242   3
   2  -6   3 8.48117 4.23376   2
   2   6   3 0.27344 3.91893   4
   2   6   3 11.6561  3.8396   2
   2   6   3 4.73942 2.53953   1
  -2   6  -3 8.73658 5.04583   1
  -2   6  -3 4.37873 4.17284   4
   3  -6   3 24.0035  6.6154   2
   3  -6   3 36.7467  7.2936   3
  -3  -6  -3 31.5979  8.3238   4
  -3  -6  -3 37.1434  7.1866   3
   3   6   3 27.6871  6.6231   2
  -3   6  -3 31.3621  8.8045   4
  -4  -6  -3 5.39952 5.95144   4
   4  -6   3 5.07679 6.05251   2
   4  -6   3 -3.7163  4.1469   3
  -4   6  -3 -0.0519  4.8790   4
   4   6   3 7.11635 7.52276   2
   5  -6   3 3.26125 7.24722   2
   5   6   3 -0.0849  7.9830   2
   5   7  -3 68.0556 14.0189   2
  -4  -7   3 55.9153 11.6018   4
   4  -7  -3 51.9513 10.2157   3
   4   7  -3 56.2239  9.3609   3
   4   7  -3 56.3065 11.9236   2
  -3  -7   3 60.4737 10.4523   3
   3  -7  -3 65.0938 11.2984   3
  -3  -7   3 43.6850  8.7359   2
  -3   7   3 71.5699 11.1217   4
   3   7  -3 66.3454 10.3981   3
   3   7  -3 67.8820 10.4398   4
  -2  -7   3 218.741  14.344   2
  -2  -7   3 246.025  16.868   3
   2  -7  -3 223.645  16.479   3
   2   7  -3 263.075  20.003   4
  -2   7   3 274.873  20.031   4
   2   7  -3 238.845   9.924   1
  -2   7   3 233.496  17.507   1
   2   7  -3 234.171   9.949   1
  -1  -7   3 143.681  12.242   3
   1  -7  -3 153.280  12.814   3
  -1  -7   3 137.776  10.317   2
   1   7  -3 161.464  10.482   1
  -1   7   3 146.073  12.627   1
  -1   7   3 158.139  14.728   4
   1   7  -3 140.859   9.243   1
   1   7  -3 141.334  14.396   4
   0  -7  -3 6.30781 3.70881   3
   0  -7   3 9.47702 4.46983   3
   0  -7   3 5.37849 3.26464   2
   0   7   3 8.21986 4.30420   4
   0   7  -3 5.85475 3.64343   1
   0   7   3 6.06242 3.76973   1
   0   7  -3 6.86492 4.86545   4
   1  -7   3 14.3982  5.5035   3
   1  -7   3 16.3126  4.7513   2
  -1  -7  -3 13.4036  4.9474   3
  -1   7  -3 11.7267  5.2974   4
   1   7   3 9.72933 3.67080   1
   1   7   3 23.4726  7.4100   4
  -1   7  -3 22.5259  5.8240   1
  -2  -7  -3 38.0417  7.1793   3
   2  -7   3 35.5940  7.8269   3
   2  -7   3 48.0761  8.1982   2
  -2   7  -3 48.4257  9.9098   4
   2   7   3 39.7294  5.0743   1
  -2   7  -3 46.5739  9.6003   1
   2   7   3 59.2669 11.4370   4
  -3  -7  -3 42.6422 10.0275   4
  -3  -7  -3 50.7728  9.0768   3
   3  -7   3 47.5046  9.4441   2
   3  -7   3 42.1382  8.3121   3
  -3   7  -3 55.3063 11.1507   4
   4  -7   3 20.4713  6.9198   3
   4  -7   3 20.8504  8.2592   2
  -4  -7  -3 22.8331  8.9698   4
   5  -7   3 22.1728  8.8916   2
  -4  -8   3 9.63036 6.60323   4
   4  -8  -3 3.98334 5.75468   3
   3  -8  -3 1.26815 4.82003   3
  -3  -8   3 11.2820  6.0831   3
   3   8  -3 4.36377 6.36432   4
  -3   8   3 0.27622 6.14456   4
   2  -8  -3 111.663  12.389   3
  -2  -8   3 124.072  12.568   3
  -2   8   3 152.988  14.777   1
   2   8  -3 135.400   7.907   1
   2   8  -3 150.521  15.688   4
   2   8  -3 111.475   7.592   1
  -2   8   3 139.406  15.024   4
  -1  -8   3 2.15056 3.94014   3
   1  -8  -3 -2.4930  3.1502   3
  -1   8   3 -1.0404  4.0104   4
   1   8  -3 3.43331 2.82279   1
  -1   8   3 4.23370 4.57447   1
   1   8  -3 -3.0881  3.3808   4
   0  -8   3 28.8431  7.0452   3
   0  -8  -3 35.4054  7.5684   3
   0   8   3 29.7176  8.1358   4
   0   8  -3 51.1591  7.3037   1
   0   8  -3 57.0974 11.7756   4
   0   8   3 33.4191  7.3364   1
  -1  -8  -3 135.683  12.397   3
   1  -8   3 153.406  13.863   3
  -1   8  -3 152.593  13.201   1
   1   8   3 147.232  15.618   4
  -1   8  -3 159.035  15.983   4
   1   8   3 139.208  10.818   1
  -2  -8  -3 1.27492 4.61496   3
   2  -8   3 1.15261 4.16792   3
   2   8   3 19.4991  7.3798   4
   2   8   3 16.1673  3.7882   1
  -2   8  -3 -2.3575  5.0028   4
  -2   8  -3 6.22059 5.83026   1
   3  -8   3 13.8814  6.4171   3
  -3  -8  -3 19.2458  7.9638   4
  -3   8  -3 27.3400  9.3262   4
   4  -8   3 20.5662  7.1151   3
  -4  -8  -3 24.9754  9.3364   4
   4  -9  -3 7.91452 6.25341   3
   3  -9  -3 128.207  14.527   3
  -3  -9   3 135.501  14.984   3
   3   9  -3 105.275  15.756   4
  -2  -9   3 362.119  23.244   3
   2  -9  -3 334.684  22.692   3
  -2   9   3 306.984  24.357   4
   2   9  -3 371.441  27.271   4
  -2   9   3 335.555  23.944   1
   2   9  -3 355.192  15.166   1
   1  -9  -3 33.0285  8.1523   3
  -1  -9   3 21.0745  7.7318   3
   1   9  -3 35.5633  6.3631   1
  -1   9   3 42.0424 10.3567   4
  -1   9   3 34.1822  8.8056   1
   1   9  -3 29.1104  8.6558   4
   0  -9  -3 69.9494 11.7367   3
   0  -9   3 32.3224  8.8446   3
   0   9  -3 39.6832 11.2748   4
   0   9  -3 35.3825  7.6228   1
   0   9   3 43.2255  8.4758   1
   0   9   3 52.4321 11.4038   4
   1  -9   3 106.567  12.702   3
  -1  -9  -3 123.841  12.554   3
  -1   9  -3 118.279  12.907   1
   1   9   3 102.564   9.800   1
  -1   9  -3 94.2228 13.7610   4
   1   9   3 110.723  14.171   4
  -2  -9  -3 98.0054 11.7329   3
   2  -9   3 105.186  12.659   3
  -2   9  -3 121.743  14.372   1
   2   9   3 115.698  14.965   4
  -2   9  -3 101.397  14.546   4
   2   9   3 113.059   9.176   1
   3  -9   3 9.98473 5.90470   3
  -3  -9  -3 16.9869  8.1347   4
  -3   9  -3 35.6121 11.2541   4
   4  -9   3 27.6386  9.2277   3
  -4  -9  -3 24.7857  9.2013   4
   3 -10  -3 23.6897  8.4198   3
  -3 -10   3 27.2757  9.8719   3
   3  10  -3 0.45506 7.57981   4
  -2 -10   3 116.239  14.408   3
   2 -10  -3 100.947  13.166   3
   2  10  -3 123.928  16.936   4
  -2  10   3 114.146  15.825   1
  -2  10   3 95.7756 14.2358   4
   2  10  -3 112.209   8.947   1
  -1 -10   3 6.73807 5.98126   3
   1 -10  -3 3.28876 4.44854   3
   1  10  -3 1.16122 3.83757   1
  -1  10   3 1.15111 5.96280   1
   1  10  -3 0.26618 4.30946   4
  -1  10   3 6.77942 6.53223   4
   0 -10  -3 -2.6768  4.2447   3
   0 -10   3 0.23477 4.54798   3
   0  10  -3 3.01478 4.51089   1
   0  10  -3 0.67598 5.88564   4
   0  10   3 -3.4345  5.0952   4
   0  10   3 1.84977 5.17003   1
  -1 -10  -3 68.7815 12.6543   3
   1 -10   3 72.2852 13.0781   3
   1  10   3 79.3240 12.7406   4
  -1  10  -3 45.0606 10.5887   1
   1  10   3 65.1959  8.6567   1
  -1  10  -3 64.5426 13.9449   4
   2 -10   3 2.66247 6.20590   3
  -2 -10  -3 14.2956  6.7203   3
   2  10   3 23.9858  6.0762   1
  -2  10  -3 13.6410  7.9593   1
   2  10   3 5.46286 7.41416   4
  -2  10  -3 12.1977  8.3330   4
   3 -10   3 43.8192 10.5739   3
  -3 -10  -3 34.1965 11.9333   4
  -3  10  -3 33.6270 11.4912   4
   3  10   3 31.0264  9.9405   4
   2 -11  -3 8.98951 5.79551   3
  -2 -11   3 -1.8486  6.0510   3
  -2  11   3 -8.7676  7.4997   1
   2  11  -3 3.21149 4.40102   1
  -2  11   3 10.8877  8.5326   4
   2  11  -3 4.48003 7.64253   4
   1 -11  -3 29.2705  9.1604   3
  -1 -11   3 47.8701 10.9788   3
  -1  11   3 50.5742 10.9070   1
  -1  11   3 52.2688 12.7643   4
   1  11  -3 47.8135  8.2856   1
   1  11  -3 37.6840 11.3889   4
   0 -11  -3 5.13413 6.37476   3
   0 -11   3 4.29916 5.33550   3
   0  11  -3 -5.7570  5.1968   1
   0  11  -3 6.41566 7.39345   4
   0  11   3 -2.2411  5.3137   1
   0  11   3 10.2305  7.0454   4
  -1 -11  -3 -0.9428  5.0644   3
   1 -11   3 -1.3682  5.3763   3
   1  11   3 0.41122 6.89692   4
  -1  11  -3 4.17100 7.14991   1
  -1  11  -3 -7.1197  6.1776   4
   1  11   3 6.14330 5.20120   1
  -2 -11  -3 -7.8111  6.0527   3
   2 -11   3 -4.2350  5.7353   3
  -2  11  -3 16.9577  9.2222   4
   2  11   3 2.60239 4.90004   1
   2  11   3 16.0892  8.3212   4
  -2  11  -3 0.77023 8.18001   1
  -1 -12   3 11.0351  7.0776   3
   1 -12  -3 -5.1430  5.8748   3
  -1  12   3 15.5239  8.1165   1
   1  12  -3 17.4975  9.7267   4
  -1  12   3 6.66029 8.26538   4
   1  12  -3 6.19034 5.24808   1
   0 -12   3 3.22681 9.08212   3
   0 -12  -3 5.67884 6.97747   3
   0  12  -3 20.0848 10.5301   4
   0  12  -3 6.58851 5.95633   1
   0  12   3 9.26314 7.85179   4
   0  12   3 -0.9397  5.6113   1
  -1 -12  -3 18.2364  8.1775   3
   1 -12   3 9.69075 7.37397   3
   1  12   3 1.12782 7.82815   4
   1  12   3 3.84787 5.83309   1
  -1  12  -3 6.31203 7.22074   1
  -1  12  -3 6.73396 8.24600   4
   6   0  -4 115.088  15.608   2
   5   0  -4 3.56756 6.18137   2
   4   0  -4 -0.3414  3.6811   2
   4   0  -4 13.5007  3.9238   3
  -3   0   4 42.6420  3.8590   4
   3   0  -4 47.6080  6.6598   1
   3   0  -4 44.2190  6.8669   2
   3   0  -4 49.8874  5.4930   3
   2   0  -4 97.6785  6.9045   3
   2   0  -4 139.963   9.303   2
  -2   0   4 112.427   4.764   4
   2   0  -4 102.364   7.399   1
   1   0  -4 3265.29   82.49   3
   1   0  -4 3254.41   87.02   2
   1   0  -4 3146.37   86.17   1
  -1   0   4 3266.79   86.22   1
   0   0   4 36.8823  3.0811   2
   0   0  -4 31.5385  2.8154   4
   0   0   4 36.5588  2.9330   1
   0   0  -4 36.3335  2.4693   3
   1   0   4 378.483  14.309   1
   1   0   4 393.465  14.892   2
  -1   0  -4 383.924  15.954   4
   2   0   4 2167.05   63.84   1
   2   0   4 2151.90   55.02   3
   2   0   4 2263.89   65.95   2
  -2   0  -4 2271.11   69.33   4
   3   0   4 250.389  15.377   1
  -3   0  -4 263.600  15.895   4
   3   0   4 250.350  16.045   2
  -4   0  -4 18.7401  6.1548   4
   4   0   4 29.3840  8.1657   2
   4   0   4 20.5351  6.3531   1
   5   0   4 310.141  23.807   2
   6   0   4 249.546  23.928   2
   6  -1  -4 2.17761 8.83057   2
   6   1  -4 -0.7875  6.8448   2
   5  -1  -4 -0.5061  5.3158   2
   5   1  -4 -6.3506  4.9502   2
   4  -1  -4 107.601  11.509   2
   4  -1  -4 124.629   9.794   3
   4   1  -4 125.508   9.579   3
   4   1  -4 101.377  12.443   2
   3  -1  -4 118.414  10.810   1
  -3  -1   4 128.079   7.738   4
   3  -1  -4 121.322  11.251   2
   3  -1  -4 136.692   9.309   3
   3   1  -4 118.731  10.933   2
   3   1  -4 119.723   8.670   3
   3   1  -4 127.063   9.039   1
  -3   1   4 125.838   6.999   4
   2  -1  -4 6.83850 2.24468   3
   2  -1  -4 10.2871  3.0414   1
  -2  -1   4 5.36340 1.66383   4
   2  -1  -4 4.72915 2.89610   2
  -2   1   4 6.93872 2.56832   1
  -2   1   4 4.20473 1.35726   4
   2   1  -4 5.94904 2.16334   3
   2   1  -4 4.12436 2.48145   1
   2   1  -4 6.03691 3.02266   2
   1  -1  -4 9587.01  244.06   2
   1  -1  -4 9539.64  231.86   3
   1   1  -4 8254.33  258.96   4
   1   1  -4 9771.37  245.36   2
  -1   1   4 9895.08  244.99   1
   1   1  -4 9573.67  231.67   3
  -1   1   4 9447.10  259.84   4
   1   1  -4 9753.53  242.87   1
   0  -1  -4 3132.26   76.84   3
   0  -1   4 3114.95   81.30   1
   0  -1  -4 3067.84   86.97   4
   0  -1   4 3039.87   82.40   2
   0   1   4 3058.78   81.73   1
   0   1  -4 3029.08   81.13   1
   0   1   4 3102.11   80.57   2
   0   1  -4 3088.50   77.13   3
   0   1  -4 2946.71   87.16   4
   1  -1   4 1475.48   43.95   1
  -1  -1  -4 1516.69   47.35   4
   1  -1   4 1498.83   44.04   2
  -1  -1  -4 1519.54   37.74   3
   1  -1   4 1464.75   38.88   3
   1   1   4 1491.72   42.95   2
   1   1   4 1464.60   42.10   1
  -1   1  -4 1503.51   47.41   4
  -2  -1  -4 81.0962  7.3722   4
   2  -1   4 72.0515  4.1774   3
   2  -1   4 75.8388  7.2534   1
   2  -1   4 61.1139  7.3905   2
   2   1   4 62.5942  6.3317   2
   2   1   4 71.2196  5.9163   1
   2   1   4 72.8492  3.2518   3
  -2   1  -4 68.1492  6.8574   4
   3  -1   4 67.5299  4.6772   3
   3  -1   4 65.2586  8.4526   2
   3  -1   4 78.6121  8.6778   1
  -3  -1  -4 74.8877  8.5425   4
   3   1   4 78.8985  8.7440   2
  -3   1  -4 78.4085  8.1400   4
   3   1   4 75.3140  7.6107   1
   4  -1   4 43.7467  9.1612   2
   4  -1   4 26.1703  6.6862   1
  -4  -1  -4 34.6233  7.4669   4
   4   1   4 28.8089  7.8265   2
   4   1   4 37.6751  7.1176   1
  -4   1  -4 35.2600  7.9837   4
   5  -1   4 -6.3166  5.1199   2
   5   1   4 3.04865 6.93841   2
   6  -1   4 -2.4456  7.9834   2
   6   1   4 5.95043 9.81611   2
   6  -2  -4 23.5553  9.7922   2
   6   2  -4  7.1286 10.6271   2
   5  -2  -4 67.5500 12.5626   2
   5   2  -4 34.4300 10.2507   2
   4  -2  -4 -0.8736  2.6923   3
   4  -2  -4 -1.6362  4.0644   2
   4   2  -4 4.56461 3.24538   3
   4   2  -4 1.82507 5.28760   2
   3  -2  -4 216.914  14.400   2
   3  -2  -4 195.969  12.321   3
  -3  -2   4 203.020  11.609   4
   3   2  -4 177.982  13.365   2
   3   2  -4 208.316  11.931   3
   2  -2  -4 80.6777  6.7829   3
   2  -2  -4 86.5367  7.4300   2
   2   2  -4 83.8590  6.5724   3
   2   2  -4 86.8564  6.3707   4
  -2   2   4 91.1355  7.7527   1
   2   2  -4 94.6061  7.8967   2
   2   2  -4 99.9099  5.4868   1
   1  -2  -4 1537.42   44.03   3
   1  -2  -4 1523.85   43.57   2
   1   2  -4 1542.70   43.62   3
   1   2  -4 1684.76   49.09   4
   1   2  -4 1523.43   45.66   2
   1   2  -4 1518.08   42.05   1
  -1   2   4 1504.84   46.24   1
   0  -2  -4 2.00837 1.18912   3
   0  -2   4 1.26811 1.54159   1
   0  -2   4 0.89196 1.57427   2
   0   2   4 1.30345 0.78659   2
   0   2   4 3.98045 1.71177   4
   0   2  -4 1.58596 1.34351   3
   0   2  -4 2.70767 1.57547   4
   0   2  -4 1.37860 1.33052   1
   0   2   4 2.18113 1.45104   1
   1  -2   4 1651.74   49.73   2
  -1  -2  -4 1645.68   44.47   3
   1  -2   4 1715.69   50.83   1
   1  -2   4 1743.96   46.39   3
  -1  -2  -4 1768.69   54.84   4
  -1   2  -4 1744.93   54.38   4
   1   2   4 1710.74   47.76   1
   1   2   4 1655.31   47.91   2
  -2  -2  -4 26.3481  2.8894   3
   2  -2   4 18.9994  4.8793   2
   2  -2   4 33.4278  5.9989   1
   2  -2   4 24.9450  3.0584   3
  -2  -2  -4 27.9837  5.5716   4
  -2   2  -4 32.5680  5.3903   4
   2   2   4 25.6440  3.5801   1
   2   2   4 26.1273  4.9889   2
  -3  -2  -4 233.399  15.826   4
   3  -2   4 183.365  14.276   2
   3  -2   4 249.366  11.179   3
   3  -2   4 262.399  16.177   1
   3   2   4 242.479  13.066   1
  -3   2  -4 261.251  16.417   4
   3   2   4 250.343   9.705   3
   3   2   4 237.181  15.017   2
  -4  -2  -4 140.822  13.201   4
   4  -2   4 143.262  13.748   2
   4  -2   4 141.936  14.382   1
   4   2   4 141.154  14.041   2
  -4   2  -4 142.129  13.125   4
   4   2   4 131.834  11.110   1
   5  -2   4 37.3651 10.1377   2
   5   2   4 7.03283 7.80477   2
   6  -2   4 0.41254 8.30810   2
   6   2   4 23.8941 10.6338   2
   6  -3  -4 27.7166 11.0951   2
   6   3  -4 28.4782 10.5407   2
   5  -3  -4 1.47427 6.20696   2
   5   3  -4 0.01782 6.06285   2
   4  -3  -4 -0.8690  4.4636   2
   4  -3  -4 -1.8649  3.0990   3
   4   3  -4 3.68705 3.56488   3
   4   3  -4 8.09283 6.43522   2
   3  -3  -4 195.393  12.381   3
  -3  -3   4 174.502  12.027   4
   3  -3  -4 198.683  13.573   2
   3   3  -4 153.441  10.925   3
   3   3  -4 184.435  13.789   2
  -3   3   4 180.715  10.764   4
   2  -3  -4 217.131  12.095   2
   2  -3  -4 226.345  12.491   3
   2   3  -4 233.494  12.420   3
  -2   3   4 190.553  12.848   1
  -2   3   4 239.018  12.419   4
   2   3  -4 223.249   8.259   1
   2   3  -4 222.589  12.778   4
   2   3  -4 217.950  12.789   2
   1  -3  -4 30.1815  4.9659   3
   1  -3  -4 20.9745  3.0548   2
  -1  -3   4 21.7616  4.1769   2
  -1   3   4 26.5034  3.9535   4
   1   3  -4 19.0957  4.4071   4
  -1   3   4 21.6223  4.3807   1
   1   3  -4 22.9550  4.2197   3
   1   3  -4 17.8127  2.2191   1
   0  -3  -4 6.09547 2.15693   3
   0  -3   4 4.08699 2.20705   2
   0   3   4 4.24013 1.89005   4
   0   3  -4 2.40973 1.82579   3
   0   3   4 3.14698 1.78401   1
   0   3  -4 3.71921 2.06348   4
   0   3  -4 1.52374 1.84089   1
  -1  -3  -4 5.15927 2.44500   3
   1  -3   4 5.31957 2.86799   2
   1  -3   4 6.23988 3.31491   1
   1  -3   4 3.30901 2.16254   3
   1   3   4 2.40301 1.83194   2
   1   3   4 7.09183 2.31472   1
   1   3   4 2.76974 2.49470   4
  -1   3  -4 1.12140 2.61044   4
  -2  -3  -4 178.451  13.010   4
   2  -3   4 174.178  11.519   2
   2  -3   4 170.858   9.437   3
  -2  -3  -4 167.153   8.525   3
   2  -3   4 177.037  12.113   1
   2   3   4 171.612   8.432   1
   2   3   4 166.537  10.509   2
  -2   3  -4 156.562  12.038   4
   3  -3   4 13.8807  5.9859   1
  -3  -3  -4 10.3348  3.1868   3
  -3  -3  -4 23.1884  6.0582   4
   3  -3   4 17.6889  3.8036   3
   3  -3   4 17.2308  5.9648   2
  -3   3  -4 21.3688  5.8796   4
   3   3   4 11.5458  4.6858   2
   3   3   4 19.7623  4.2079   1
  -4  -3  -4 54.1203  8.5522   4
   4  -3   4 39.7964  9.2861   2
   4   3   4 30.4169  8.8724   2
  -4   3  -4 17.6331  5.9191   4
   4   3   4 44.9485  7.5181   1
   5  -3   4 385.218  26.152   2
   5   3   4 387.532  26.603   2
   5  -4  -4 125.510  14.726   2
   5   4  -4 122.625  15.893   2
   4  -4  -4 80.1839 10.5853   2
   4  -4  -4 82.3630  9.6183   3
   4   4  -4 87.9919 11.9719   2
   4   4  -4 86.2990  9.5630   3
   3  -4  -4 -5.5411  3.6454   2
   3  -4  -4 0.88959 2.84686   3
   3   4  -4 -2.4085  3.0015   4
   3   4  -4 -0.8004  2.9133   3
   3   4  -4 0.38974 3.61251   2
  -3   4   4 6.15332 3.64011   4
   2  -4  -4 489.036  19.592   2
   2  -4  -4 458.667  21.056   3
   2   4  -4 461.137  20.495   3
   2   4  -4 479.282  22.846   4
  -2   4   4 484.930  22.833   1
   2   4  -4 477.500  21.445   2
   1  -4  -4 63.4759  4.4286   2
   1  -4  -4 70.9906  6.6251   3
  -1  -4   4 60.7062  6.0366   2
  -1   4   4 62.9423  6.8391   4
  -1   4   4 59.4773  6.7306   1
   1   4  -4 75.6850  8.1831   4
   1   4  -4 61.5241  4.3548   1
   1   4  -4 54.2374  5.9305   3
   0  -4  -4 427.130  17.773   3
   0  -4   4 445.466  18.599   3
   0  -4   4 420.311  17.332   2
   0   4  -4 445.634  21.052   4
   0   4  -4 450.085  17.712   1
   0   4   4 413.236  17.662   1
   0   4   4 449.419  20.956   4
   1  -4   4 5.76164 2.63203   3
   1  -4   4 10.9736  3.4157   2
  -1  -4  -4 7.25287 2.73622   3
   1  -4   4 10.0505  3.6069   1
  -1   4  -4 9.98990 3.65724   4
   1   4   4 8.82727 3.68157   4
   1   4   4 6.63762 2.07331   2
   1   4   4 10.6032  2.7286   1
   2  -4   4 192.558  12.677   2
   2  -4   4 184.479  13.484   1
  -2  -4  -4 194.226  10.746   3
  -2  -4  -4 210.346  15.126   4
   2  -4   4 202.872  11.680   3
   2   4   4 205.656   9.629   1
   2   4   4 197.860  11.461   2
  -2   4  -4 194.938  14.096   4
   3  -4   4 29.2195  6.8228   2
   3  -4   4 14.5251  3.8554   3
  -3  -4  -4 6.31947 4.10753   4
   3  -4   4 14.0574  7.1399   1
  -3  -4  -4 13.7190  3.7647   3
   3   4   4 9.16564 4.81712   2
  -3   4  -4 17.2255  5.3370   4
   3   4   4 9.94902 3.39261   1
   4  -4   4 41.2005  9.0951   2
  -4  -4  -4 28.0117  7.6309   4
   4   4   4 41.0222  9.4256   2
   4   4   4 30.9143  5.7615   1
  -4   4  -4 22.7068  6.8276   4
   5  -4   4 2.18295 7.60560   2
   5   4   4 6.74973 8.71738   2
   5  -5  -4 19.9716  7.8711   2
   5   5  -4 22.2171  9.8585   2
   4  -5  -4 221.336  16.626   2
   4  -5  -4 257.553  17.224   3
   4   5  -4 199.778  17.178   2
   4   5  -4 191.647  14.586   3
   3  -5  -4 27.7615  6.3110   3
   3  -5  -4 20.6429  6.5521   2
  -3   5   4 20.9660  5.7832   4
   3   5  -4 22.5768  5.7797   3
   3   5  -4 23.7201  6.8307   2
   3   5  -4 22.8938  5.9825   4
   2  -5  -4 61.2824  6.6349   2
  -2  -5   4 66.4286  7.5992   2
   2  -5  -4 70.2839  8.0382   3
  -2   5   4 79.1813  8.8823   1
  -2   5   4 77.7550  9.1497   4
   2   5  -4 56.7703  6.7953   3
   2   5  -4 57.7200  7.9655   4
   1  -5  -4 2.26413 1.93318   2
   1  -5  -4 -0.8073  1.9145   3
  -1  -5   4 2.49670 2.23158   2
   1   5  -4 3.71596 2.82326   3
  -1   5   4 3.81744 3.29211   4
   1   5  -4 -0.6005  2.1450   1
  -1   5   4 1.98638 3.26292   1
   1   5  -4 1.26641 2.86626   4
   0  -5  -4 296.740  15.076   3
   0  -5   4 287.469  13.989   2
   0  -5   4 304.436  15.773   3
   0   5  -4 293.924  18.011   4
   0   5   4 261.448  14.338   1
   0   5  -4 285.594  14.464   1
   0   5   4 282.519  17.351   4
   1  -5   4 92.5952  7.7093   2
   1  -5   4 86.7050  7.8896   3
  -1  -5  -4 88.5773  7.8039   3
  -1   5  -4 96.9694 10.0560   4
   1   5   4 80.9308  6.7369   1
   1   5   4 88.8619  5.5319   2
   1   5   4 84.5127  9.3215   4
  -2  -5  -4 199.102  11.828   3
   2  -5   4 160.476  11.997   2
   2  -5   4 181.422  12.089   3
  -2  -5  -4 183.171  15.180   4
   2   5   4 160.402  14.124   4
   2   5   4 189.453  11.279   2
  -2   5  -4 187.173  14.956   4
   2   5   4 165.263   9.013   1
   3  -5   4 1031.30   40.20   2
  -3  -5  -4 1012.38   44.55   4
  -3  -5  -4 983.035  34.120   3
   3  -5   4 1012.50   36.18   3
  -3   5  -4 995.702  44.001   4
   3   5   4 989.157  31.397   1
   3   5   4 951.402  37.465   2
   4  -5   4 26.2916  8.1320   2
  -4  -5  -4 28.2407  8.0123   4
   4   5   4 24.6008  8.2952   2
  -4   5  -4 14.2055  6.7639   4
   4   5   4 28.8127  5.3288   1
   5  -5   4 234.076  20.443   2
   5   5   4 226.049  21.631   2
   5  -6  -4 66.5079 11.7938   2
   5   6  -4 70.9775 14.3737   2
   4  -6  -4 313.237  19.922   2
   4  -6  -4 285.347  19.812   3
   4   6  -4 285.702  21.553   2
   4   6  -4 305.549  18.704   3
   3  -6  -4 6.97972 4.07529   3
   3  -6  -4 -1.9663  4.4399   2
   3   6  -4 10.5430  5.6416   4
  -3   6   4 8.46556 4.94111   4
   3   6  -4 1.27073 4.96341   2
   3   6  -4 3.58989 4.19701   3
   2  -6  -4 87.8763  7.6254   2
  -2  -6   4 72.5966  8.3084   2
   2  -6  -4 76.1380  9.1578   3
  -2   6   4 85.6608 10.4417   1
   2   6  -4 86.2861  8.8814   3
   2   6  -4 72.7559  9.8293   4
  -2   6   4 86.7569  9.9117   4
   1  -6  -4 35.9899  3.5164   2
  -1  -6   4 45.6594  5.7300   2
  -1  -6   4 43.2604  7.6232   3
   1  -6  -4 35.5661  6.9613   3
  -1   6   4 42.7815  7.8113   1
   1   6  -4 48.2351  7.5255   4
  -1   6   4 48.6654  7.5826   4
   1   6  -4 31.2407  4.8936   1
   0  -6   4 1006.90   34.39   2
   0  -6   4 975.525  36.580   3
   0  -6  -4 1006.08   36.30   3
   0   6   4 957.784  35.961   1
   0   6   4 1045.90   42.42   4
   0   6  -4 991.745  35.610   1
   0   6  -4 1010.92   43.01   4
   1  -6   4 351.037  18.230   3
  -1  -6  -4 331.303  17.215   3
   1  -6   4 362.450  16.682   2
  -1  -6  -4 331.662  12.040   2
   1   6   4 313.345  20.724   4
   1   6   4 328.736  15.917   1
  -1   6  -4 292.907  19.785   4
   2  -6   4 38.8992  7.9065   3
   2  -6   4 50.0816  7.3715   2
  -2  -6  -4 40.5064  7.0940   3
   2   6   4 41.7575  5.0376   1
   2   6   4 45.8656  9.7290   4
  -2   6  -4 47.5781  9.3411   4
  -2   6  -4 40.3980  8.7131   1
   2   6   4 41.3500  5.3465   2
   3  -6   4 18.9742  6.5518   2
  -3  -6  -4 19.7783  7.3675   4
   3  -6   4 18.3438  5.8266   3
  -3  -6  -4 16.3266  5.3452   3
   3   6   4 14.2406  5.1468   2
  -3   6  -4 30.3665  8.3566   4
   3   6   4 21.0694  3.9211   1
  -4  -6  -4 18.5503  7.1985   4
   4  -6   4 6.13877 6.45184   2
   4   6   4 15.4886  7.4776   2
  -4   6  -4 -0.6589  5.9907   4
   5  -6   4 13.7091  8.6695   2
   5   6   4 15.1784  9.1691   2
   5  -7  -4 9.85137 7.77512   3
   5   7  -4 0.03675 9.09353   2
   4  -7  -4 16.2111  6.4359   3
   4   7  -4 10.9866  6.1241   3
   4   7  -4 7.61595 7.50282   2
   3  -7  -4 18.1251  5.7370   3
  -3  -7   4 32.1086  7.3019   2
   3   7  -4 23.5734  7.1806   3
   3   7  -4 20.5586  7.5704   4
  -3   7   4 19.9043  6.5943   4
   2  -7  -4 -1.7959  2.7472   3
  -2  -7   4 1.77677 3.55658   3
  -2  -7   4 1.84992 3.54432   2
  -2   7   4 17.0471  7.0368   1
   2   7  -4 -2.5502  2.1027   1
   2   7  -4 2.73189 2.09068   1
   2   7  -4 -0.4902  4.0484   4
  -2   7   4 4.60060 4.62691   4
  -1  -7   4 70.3596  8.7283   3
  -1  -7   4 56.6545  7.5361   2
   1  -7  -4 82.4214  9.5357   3
  -1   7   4 79.4550 10.2210   4
   1   7  -4 60.9758  9.9733   4
   1   7  -4 78.6214  7.3833   1
  -1   7   4 63.5403  9.0104   1
   1   7  -4 61.6078  6.3867   1
   0  -7   4 169.691  11.580   2
   0  -7  -4 151.983  12.464   3
   0  -7   4 152.446  13.081   3
   0   7  -4 153.983  14.953   4
   0   7   4 160.737  12.238   1
   0   7  -4 149.682  11.700   1
   0   7   4 172.162  15.322   4
   1  -7   4 112.956   9.507   2
  -1  -7  -4 111.085  10.287   3
   1  -7   4 95.0283 10.6585   3
   1   7   4 131.802   9.902   1
  -1   7  -4 125.589  11.880   1
  -1   7  -4 137.399  13.825   4
   1   7   4 108.523  12.558   4
   2  -7   4 611.872  26.862   2
   2  -7   4 663.471  29.497   3
  -2  -7  -4 625.208  27.317   3
   2   7   4 657.289  34.946   4
   2   7   4 573.896  23.014   1
  -2   7  -4 616.113  31.108   1
  -2   7  -4 620.099  32.952   4
   3  -7   4 144.291  13.304   2
  -3  -7  -4 165.856  17.019   4
   3  -7   4 180.042  14.423   3
  -3   7  -4 123.369  15.552   4
   3   7   4 160.279   8.539   1
   4  -7   4 25.9998  7.6976   2
  -4  -7  -4 13.9654  7.9692   4
  -4   7  -4 16.1847  8.5522   4
   5  -7   4 11.0239  8.1265   2
   4  -8  -4 19.0646  7.2350   3
   3  -8  -4 59.0051 10.9484   3
  -3  -8   4 69.2526 11.5487   3
   3   8  -4 54.7334 12.1586   4
  -2  -8   4 31.8182  7.8886   3
   2  -8  -4 47.3578  9.4665   3
  -2  -8   4 34.6889  6.9466   2
   2   8  -4 34.2044  8.8953   4
  -2   8   4 38.4732 10.0951   1
  -2   8   4 39.3139  9.5714   4
   2   8  -4 33.5930  4.4479   1
   2   8  -4 33.5770  4.8590   1
  -1  -8   4 201.161  15.827   3
   1  -8  -4 163.848  14.763   3
  -1   8   4 213.548  16.605   1
   1   8  -4 198.639  12.165   1
   1   8  -4 228.478  19.196   4
  -1   8   4 210.823  18.500   4
   0  -8  -4 0.80307 3.50004   3
   0  -8   4 11.1897  4.8041   3
   0   8  -4 3.04325 3.62329   1
   0   8  -4 -0.5433  4.7819   4
   0   8   4 0.75118 4.11238   4
   0   8   4 -3.8634  3.6797   1
  -1  -8  -4 886.408  36.451   3
   1  -8   4 930.892  38.060   3
   1   8   4 875.697  42.935   4
   1   8   4 842.770  33.445   1
  -1   8  -4 921.764  44.599   4
  -1   8  -4 871.940  37.531   1
  -2  -8  -4 58.5449  9.9553   3
   2  -8   4 48.6556  9.6280   3
   2   8   4 34.0394  5.9384   1
  -2   8  -4 50.4815 11.2149   4
  -2   8  -4 34.5899  8.7657   1
   2   8   4 68.8933 13.2621   4
   3  -8   4 170.866  15.409   3
  -3  -8  -4 161.719  17.922   4
  -3   8  -4 178.574  18.439   4
  -4  -8  -4 20.5258  8.9981   4
   4  -9  -4 4.73762 6.03240   3
  -3  -9   4 346.341  23.592   3
   3  -9  -4 358.224  25.021   3
   3   9  -4 360.194  27.515   4
  -2  -9   4 -7.1197  4.3057   3
   2  -9  -4 6.04650 4.70585   3
  -2   9   4 -4.3646  5.3259   4
  -2   9   4 -2.7362  5.8744   1
   2   9  -4 -0.7300  5.8080   4
   2   9  -4 5.46969 3.19354   1
   1  -9  -4 154.864  15.043   3
  -1  -9   4 170.791  15.784   3
  -1   9   4 160.868  16.471   4
   1   9  -4 165.534  17.560   4
   1   9  -4 172.913  11.912   1
  -1   9   4 198.798  16.698   1
   0  -9  -4 4.68692 4.84696   3
   0  -9   4 -0.0231  4.0484   3
   0   9  -4 1.35408 4.95933   4
   0   9   4 -3.3414  4.4155   4
   0   9   4 7.17900 4.83243   1
   0   9  -4 10.9184  5.0000   1
  -1  -9  -4 40.0924  9.4486   3
   1  -9   4 52.4487 10.3339   3
  -1   9  -4 40.4890 10.7594   4
   1   9   4 35.2899  9.6474   4
   1   9   4 35.4597  7.4947   1
  -1   9  -4 37.6835  9.2010   1
  -2  -9  -4 -1.5893  4.3275   3
   2  -9   4 -1.2139  3.9937   3
  -2   9  -4 4.27918 6.30370   4
  -2   9  -4 1.97845 6.21469   1
   2   9   4 0.38005 3.42488   1
   2   9   4 5.06790 6.43117   4
   3  -9   4 163.273  16.287   3
  -3  -9  -4 144.593  17.811   4
  -3   9  -4 165.283  19.125   4
  -4  -9  -4 -10.743   6.884   4
  -3 -10   4 8.88594 6.97923   3
   3 -10  -4 20.8958  7.9998   3
   3  10  -4 7.38188 9.11079   4
  -2 -10   4 6.47518 6.01651   3
   2 -10  -4 4.24790 5.52428   3
  -2  10   4 -4.7331  7.7735   1
   2  10  -4 -3.2637  3.4671   1
   2  10  -4 10.6262  7.3819   4
  -2  10   4 22.7064 10.4509   4
  -1 -10   4 7.01857 5.76404   3
   1 -10  -4 11.5280  5.5961   3
  -1  10   4 13.0168  6.5090   1
  -1  10   4 12.3420  8.0457   4
   1  10  -4 11.5155  4.8359   1
   1  10  -4 9.76889 6.73360   4
   0 -10   4 24.8968  7.9390   3
   0 -10  -4 28.0387  7.8975   3
   0  10   4 13.4601  6.6433   1
   0  10   4 9.71209 7.64272   4
   0  10  -4 44.1449 11.3928   4
   0  10  -4 23.3541  7.1130   1
  -1 -10  -4 80.9833 11.3375   3
   1 -10   4 71.4520 13.4056   3
  -1  10  -4 93.0028 17.2847   4
   1  10   4 74.8758  9.7282   1
   1  10   4 78.6253 12.7229   4
  -1  10  -4 72.2562 12.5048   1
   2 -10   4 19.7596  8.0533   3
  -2 -10  -4 14.2768  8.2853   3
   2  10   4 41.6882 10.6314   4
   2  10   4 38.3220  7.2078   1
  -2  10  -4 27.2525 10.2378   4
  -2  10  -4 36.8580 10.5955   1
  -3 -10  -4 95.9748 15.3294   4
   3 -10   4 107.885  13.682   3
  -3  10  -4 164.305  20.036   4
   2 -11  -4 3.25863 5.13716   3
  -2 -11   4 23.8556  8.7534   3
   2  11  -4 -2.4705  5.7918   4
  -2  11   4 16.1856  9.0412   4
  -2  11   4 13.5377 10.1562   1
   2  11  -4 4.43511 4.94960   1
   1 -11  -4 6.65477 6.05199   3
  -1 -11   4 6.73283 6.38931   3
   1  11  -4 17.4754  8.4700   4
  -1  11   4 -8.8870  6.7754   1
  -1  11   4 19.6524  8.7606   4
   1  11  -4 7.84923 4.59840   1
   0 -11  -4 2.99309 5.41454   3
   0 -11   4 4.24222 5.60414   3
   0  11   4 3.34166 6.38072   4
   0  11  -4 -0.5186  5.5871   1
   0  11  -4 10.5173  7.3192   4
   0  11   4 0.73117 5.93679   1
   1 -11   4 5.70174 6.20648   3
  -1 -11  -4 7.66445 5.88877   3
   1  11   4 -13.807   4.187   1
   1  11   4 1.71660 6.50578   4
  -1  11  -4 0.19852 6.84275   4
  -1  11  -4 -3.1359  6.5005   1
   2 -11   4 -2.9722  6.1680   3
  -2 -11  -4 4.63581 7.32568   3
   2  11   4 -6.9227  6.3999   4
  -2  11  -4 -0.2500  7.4641   4
  -2  11  -4 9.16727 8.51600   1
   2  11   4 1.77548 5.17811   1
  -1 -12   4 3.85568 6.05390   3
   1 -12  -4 18.6482  7.3282   3
   1  12  -4 12.5946  7.9849   4
   1  12  -4 8.02909 5.08208   1
  -1  12   4 5.14378 7.90025   4
  -1  12   4 1.37551 7.66451   1
   0 -12   4 7.39428 6.88286   3
   0 -12  -4 -9.7261  5.4205   3
   0  12  -4 15.9036  6.1169   1
   0  12   4 0.49144 6.09854   4
   0  12   4 7.71612 6.47712   1
   0  12  -4 -0.7960  7.6200   4
  -1 -12  -4 9.39218 6.98142   3
   1 -12   4 -3.6247  6.2102   3
   1  12   4 0.74135 7.46727   4
  -1  12  -4 1.10629 6.71508   1
  -1  12  -4 5.55505 7.07453   4
   1  12   4 5.89303 5.59177   1
   6   0  -5 -3.5626  6.7490   2
   5   0  -5 -5.4196  5.0630   2
   4   0  -5 -0.1250  4.0761   2
   4   0  -5 -1.5238  2.9507   3
   3   0  -5 1.18492 3.54588   2
  -3   0   5 5.79745 1.87582   4
   3   0  -5 -8.8156  3.3411   1
   3   0  -5 4.94805 2.25772   3
   2   0  -5 -0.2104  2.2118   2
   2   0  -5 -0.5965  2.4306   1
   2   0  -5 -0.8726  1.3954   3
   1   0  -5 2.40574 1.86278   2
   1   0  -5 1.75333 0.72299   4
   1   0  -5 -0.0968  1.1857   3
  -1   0   5 0.10204 1.31021   1
   1   0  -5 -2.1213  1.3645   1
   0   0   5 3.08992 1.60867   1
   0   0   5 2.56547 1.55497   2
   0   0  -5 1.53239 0.93421   3
   0   0  -5 3.01033 1.33981   4
   1   0   5 -0.2206  1.6118   1
  -1   0  -5 -1.4223  1.1003   4
   1   0   5 -0.3955  1.4786   2
  -1   0  -5 1.03395 0.60816   3
   1   0   5 0.28617 0.43882   3
   2   0   5 -2.2582  2.1548   2
   2   0   5 -1.0320  2.3432   1
  -2   0  -5 1.35815 2.01607   4
   3   0   5 2.68597 3.77923   1
  -3   0  -5 -0.0963  2.7090   4
   3   0   5 0.30186 1.13110   3
   3   0   5 0.34743 3.26355   2
   4   0   5 -4.6628  4.3214   2
  -4   0  -5 4.09356 3.85671   4
   4   0   5 0.38820 4.06095   1
   5   0   5 -11.589   5.280   1
   5   0   5 -3.7842  6.6730   2
   6   0   5 -3.8383  7.9789   2
   6  -1  -5 70.4820 14.1128   2
   6   1  -5 72.2266 15.2613   2
   5  -1  -5 27.0848  8.5243   2
   5   1  -5 29.0391  8.6727   2
   4  -1  -5 14.7132  4.5734   3
   4  -1  -5 21.2681  6.8895   2
   4   1  -5 5.66715 5.19895   2
   4   1  -5 15.7629  4.2667   3
  -3  -1   5 157.138   8.152   4
   3  -1  -5 162.600  10.558   3
   3  -1  -5 127.217  11.303   2
   3   1  -5 148.771   9.748   1
   3   1  -5 151.447   9.991   3
   3   1  -5 142.344  12.076   2
  -2  -1   5 144.990   6.938   4
   2  -1  -5 145.523   9.831   2
   2  -1  -5 127.562   8.526   3
  -2   1   5 138.066   8.822   1
   2   1  -5 142.909   8.027   1
   2   1  -5 136.345   8.392   3
   2   1  -5 146.087   9.978   2
   1  -1  -5 9940.86  254.58   2
   1  -1  -5 9999.38  242.32   3
   1  -1  -5 9810.64  270.10   4
   1   1  -5 9852.73  253.56   1
   1   1  -5 9912.22  242.02   3
   1   1  -5 9891.97  256.02   2
   1   1  -5 9631.63  270.34   4
  -1   1   5 9999.99  255.64   1
   0  -1  -5 145.442   7.641   4
   0  -1   5 150.129   8.024   2
   0  -1   5 149.203   7.243   1
   0  -1  -5 149.306   6.559   3
   0   1  -5 145.364   7.981   4
   0   1   5 140.425   6.548   2
   0   1  -5 151.137   7.220   1
   0   1  -5 138.466   6.594   3
   0   1   5 152.499   7.566   1
   1  -1   5 586.542  20.911   2
  -1  -1  -5 577.887  22.604   4
  -1  -1  -5 573.068  15.647   3
   1  -1   5 583.678  20.893   1
   1  -1   5 584.046  17.136   3
   1   1   5 593.037  19.921   2
  -1   1  -5 588.286  22.846   4
   1   1   5 566.514  19.594   1
   2  -1   5 36.0256  5.5162   2
  -2  -1  -5 32.1395  4.9341   4
   2  -1   5 36.9551  2.7994   3
   2  -1   5 37.7918  6.3240   1
   2   1   5 33.1330  4.4784   1
   2   1   5 37.9881  5.3430   2
  -2   1  -5 33.2998  5.9968   4
  -3  -1  -5 18.1383  4.8589   4
   3  -1   5 20.7571  6.1735   2
   3  -1   5 16.2856  4.9830   1
   3  -1   5 23.3979  2.8575   3
   3   1   5 19.8889  5.2524   1
  -3   1  -5 22.9042  5.2464   4
   3   1   5 20.1723  6.0123   2
  -4  -1  -5 18.1399  5.8036   4
   4  -1   5 31.4781  7.4440   1
   4  -1   5 24.6574  7.5327   2
  -4   1  -5 18.9328  6.3644   4
   4   1   5 20.2889  6.3059   1
   4   1   5 34.3196  8.6296   2
   5  -1   5 143.326  15.616   2
   5   1   5 139.628  14.106   1
   5   1   5 128.529  15.747   2
   6  -1   5 19.4775  9.1106   2
   6   1   5 42.1618 11.8773   2
   6  -2  -5 -0.4553  7.1150   2
   6   2  -5 5.57057 8.39089   2
   5  -2  -5 69.0055 12.3917   2
   5  -2  -5 63.8424  8.6142   3
   5   2  -5 62.4933 12.6526   2
   4  -2  -5 138.622  12.987   2
   4  -2  -5 114.591  10.494   3
   4   2  -5 122.216  10.506   3
   4   2  -5 130.952  13.313   2
  -3  -2   5 210.396  11.192   4
   3  -2  -5 199.289  13.706   2
   3  -2  -5 187.022  12.297   3
  -3   2   5 154.997   8.684   4
   3   2  -5 220.271  12.606   3
   3   2  -5 230.228  14.922   2
   3   2  -5 214.446  10.732   1
   2  -2  -5 209.875  11.849   2
   2  -2  -5 217.268  11.694   3
   2   2  -5 220.924   9.541   1
   2   2  -5 214.938  12.533   2
  -2   2   5 206.994   9.180   4
   2   2  -5 204.610  11.313   3
   2   2  -5 202.604  10.653   4
  -2   2   5 246.765  13.278   1
  -1  -2   5 1203.35   37.70   2
   1  -2  -5 1185.81   35.78   3
   1  -2  -5 1211.57   34.95   2
   1   2  -5 1200.48   35.58   3
  -1   2   5 1220.21   37.91   1
   1   2  -5 1191.05   39.27   4
   1   2  -5 1208.89   34.21   1
  -1   2   5 1173.56   36.93   4
   0  -2  -5 646.257  23.473   4
   0  -2   5 629.033  22.051   2
   0  -2  -5 632.169  20.227   3
   0  -2   5 629.961  20.825   1
   0   2   5 620.966  21.478   1
   0   2   5 629.993  18.341   2
   0   2  -5 639.417  23.629   4
   0   2   5 595.896  22.575   4
   0   2  -5 614.110  20.684   1
   0   2  -5 606.252  20.348   3
   1  -2   5 311.479  14.581   1
  -1  -2  -5 327.327  11.108   3
   1  -2   5 314.932  14.344   2
   1  -2   5 315.953  12.253   3
  -1  -2  -5 333.520  16.148   4
   1   2   5 331.593  13.044   1
   1   2   5 323.052  12.735   2
  -1   2  -5 317.621  15.926   4
   2  -2   5 767.917  29.756   2
   2  -2   5 809.124  30.761   1
  -2  -2  -5 807.220  22.333   3
   2  -2   5 809.109  24.607   3
  -2  -2  -5 805.198  32.584   4
  -2   2  -5 801.490  32.502   4
   2   2   5 808.500  26.831   1
   2   2   5 785.190  28.938   2
   3  -2   5 65.4338  8.7630   1
   3  -2   5 66.5030  5.3276   3
  -3  -2  -5 79.3880  9.2144   4
   3  -2   5 84.6400  9.4170   2
  -3   2  -5 80.9540  9.2488   4
   3   2   5 77.4027  7.4824   1
   3   2   5 76.0171  8.6329   2
   4  -2   5 261.958  19.215   2
   4  -2   5 251.254  18.247   1
  -4  -2  -5 247.394  18.628   4
   4   2   5 236.658  18.012   2
  -4   2  -5 243.223  18.213   4
   4   2   5 277.817  16.312   1
   5  -2   5 164.558  16.560   2
   5   2   5 166.153  14.431   1
   5   2   5 168.737  17.762   2
   6  -2   5 21.5836  9.7587   2
   6   2   5 38.7529 11.9019   2
   6  -3  -5 26.0214  9.8553   2
   6   3  -5 7.79786 8.66223   2
   5  -3  -5 132.542  14.475   2
   5  -3  -5 144.343  13.140   3
   5   3  -5 146.559  16.910   2
   4  -3  -5 11.0237  4.8318   3
   4  -3  -5 7.01496 5.44411   2
   4   3  -5 9.83817 4.36621   3
   4   3  -5 7.58113 5.64436   2
   3  -3  -5 120.017  10.659   2
   3  -3  -5 132.131  10.455   3
  -3  -3   5 120.120   9.524   4
   3   3  -5 123.487  11.396   2
   3   3  -5 126.443   7.556   1
   3   3  -5 130.420   9.799   3
  -3   3   5 120.039   8.160   4
   2  -3  -5 262.301  13.709   3
   2  -3  -5 239.128  12.553   2
   2   3  -5 247.765  13.943   2
  -2   3   5 215.148  11.780   4
   2   3  -5 239.026   9.422   1
   2   3  -5 258.453  13.657   4
   2   3  -5 246.740  13.288   3
  -2   3   5 227.131  14.182   1
  -1  -3   5 518.526  20.091   2
   1  -3  -5 512.390  19.890   3
   1  -3  -5 499.675  16.584   2
  -1   3   5 498.831  20.027   4
  -1   3   5 512.601  20.901   1
   1   3  -5 497.496  19.542   3
   1   3  -5 529.191  16.594   1
   1   3  -5 436.832  21.323   4
   0  -3  -5 381.009  15.291   3
   0  -3   5 380.143  15.351   1
   0  -3   5 367.729  15.927   2
   0   3  -5 389.324  15.709   3
   0   3  -5 380.066  15.302   1
   0   3  -5 411.146  18.768   4
   0   3   5 390.481  17.548   4
   0   3   5 388.070  15.964   1
  -1  -3  -5 166.170  11.566   4
  -1  -3  -5 169.991   8.489   3
   1  -3   5 154.283   8.988   3
   1  -3   5 160.313   9.826   2
   1  -3   5 174.201  11.074   1
   1   3   5 171.862   8.134   2
   1   3   5 165.385   8.859   1
  -1   3  -5 165.538  11.631   4
   2  -3   5 3.80169 3.69691   1
   2  -3   5 0.48054 1.86549   3
  -2  -3  -5 1.32884 2.74967   4
  -2  -3  -5 0.24351 1.89666   3
   2  -3   5 -0.9049  2.5071   2
  -2   3  -5 -1.1225  2.7333   4
   2   3   5 -0.4045  1.4910   1
   2   3   5 6.11139 2.64076   2
   3  -3   5 1.55403 4.39946   1
   3  -3   5 -0.1327  2.3822   3
  -3  -3  -5 2.26632 3.21364   4
   3  -3   5 2.53475 3.98172   2
   3   3   5 3.13267 3.10399   1
   3   3   5 -2.1554  3.5757   2
  -3   3  -5 6.50914 3.85115   4
  -4  -3  -5 121.890  13.515   4
   4  -3   5 85.8643 12.4854   1
   4  -3   5 83.7366 11.0833   2
  -4   3  -5 118.452  12.759   4
   4   3   5 85.0940 11.6886   2
   4   3   5 110.991  10.102   1
   5  -3   5 76.4008 13.7581   2
   5   3   5 60.5821  9.1447   1
   5   3   5 44.2753 12.9573   2
   5  -4  -5 75.0770 13.1078   2
   5  -4  -5 69.4883 10.1392   3
   5   4  -5 64.7239 14.0692   2
   4  -4  -5 -0.1366  4.5374   2
   4  -4  -5 -0.7016  3.2802   3
   4   4  -5 2.61736 3.62953   3
   4   4  -5 0.51954 5.52519   2
   3  -4  -5 -0.8637  3.8845   2
   3  -4  -5 -1.0848  2.6906   3
   3   4  -5 -0.3336  3.0501   4
  -3   4   5 -0.7277  3.2531   4
   3   4  -5 0.46244 4.06962   2
   3   4  -5 0.44966 2.60186   3
   2  -4  -5 174.725  10.528   2
   2  -4  -5 182.263  12.253   3
   2   4  -5 190.388  12.736   4
  -2   4   5 181.540  13.199   1
   2   4  -5 170.007  11.735   2
   2   4  -5 177.993   7.243   1
  -2   4   5 187.338  11.956   4
   2   4  -5 163.300  11.140   3
  -1  -4   5 1297.22   41.41   2
   1  -4  -5 1262.82   36.21   2
   1  -4  -5 1307.63   41.16   3
  -1   4   5 1261.69   44.32   4
   1   4  -5 1313.73   37.31   1
  -1   4   5 1226.88   42.60   1
   1   4  -5 1298.66   46.73   4
   1   4  -5 1253.03   40.38   3
   0  -4  -5 20.3207  4.2778   3
   0  -4   5 16.4089  4.0257   2
   0   4  -5 18.7655  4.1008   1
   0   4  -5 17.0456  4.6156   4
   0   4   5 17.9209  3.9129   1
   0   4  -5 11.3838  3.4221   3
   0   4   5 8.73611 3.58594   4
  -1  -4  -5 393.049  16.318   3
   1  -4   5 396.080  18.694   1
   1  -4   5 421.417  18.036   3
   1  -4   5 383.506  17.440   2
   1   4   5 394.681  14.081   2
   1   4   5 388.298  16.168   1
  -1   4  -5 399.715  20.958   4
   1   4   5 391.879  20.723   4
   2  -4   5 3.28026 3.45711   2
   2  -4   5 4.05457 2.50604   3
  -2  -4  -5 1.51684 2.61657   4
  -2  -4  -5 5.39935 2.71736   3
   2  -4   5 10.2554  4.8821   1
   2   4   5 1.65870 3.00714   2
   2   4   5 4.56198 2.18541   1
  -2   4  -5 7.99539 3.80187   4
   3  -4   5 54.2155  7.7823   2
   3  -4   5 38.4866  8.8114   1
   3  -4   5 45.9863  5.9267   3
  -3  -4  -5 40.8115  8.5371   4
   3   4   5 45.2657  6.9963   2
   3   4   5 35.7680  5.1578   1
  -3   4  -5 55.4095 10.1720   4
  -4  -4  -5 173.088  16.444   4
   4  -4   5 205.940  16.871   2
   4   4   5 185.415  12.248   1
  -4   4  -5 172.702  16.696   4
   4   4   5 175.746  15.989   2
   5  -4   5 50.2680 11.9126   2
   5   4   5 38.4090  8.0342   1
   5   4   5 46.1526 11.4708   2
   5  -5  -5 3.90057 6.98953   2
   5  -5  -5 4.99433 6.13617   3
   5   5  -5 10.6823  8.7702   2
   4  -5  -5 10.8894  5.6636   3
   4  -5  -5 5.32206 5.53659   2
   4   5  -5 9.51889 5.14437   3
   4   5  -5 13.4464  7.2645   2
   3  -5  -5 3.07543 3.55094   3
   3  -5  -5 6.91761 5.04548   2
   3   5  -5 4.66127 4.03576   3
   3   5  -5 1.94142 3.90308   2
   3   5  -5 -3.7215  3.7715   4
   2  -5  -5 11.1913  3.8257   3
   2  -5  -5 9.99571 3.62301   2
  -2  -5   5 14.4188  4.5798   2
  -2   5   5 8.00607 4.14053   4
  -2   5   5 13.3107  5.5534   1
   2   5  -5 12.8496  4.4787   4
   2   5  -5 13.3035  4.1717   3
   1  -5  -5 960.631  27.941   2
   1  -5  -5 983.670  34.834   3
  -1  -5   5 988.915  34.323   2
   1   5  -5 938.861  40.270   4
  -1   5   5 1005.78   38.79   4
   1   5  -5 931.927  34.198   3
  -1   5   5 990.951  36.714   1
   1   5  -5 977.542  30.598   1
   0  -5   5 6.18315 3.09074   2
   0  -5  -5 3.22555 2.68620   3
   0  -5   5 5.42878 2.88950   3
   0   5  -5 6.18142 3.11907   1
   0   5   5 7.22645 3.04681   1
   0   5  -5 0.66327 1.93804   4
   0   5   5 3.60902 2.92880   4
   1  -5   5 691.195  28.031   1
  -1  -5  -5 688.221  25.678   3
   1  -5   5 675.594  26.138   2
   1  -5   5 637.179  26.331   3
  -1   5  -5 688.811  31.440   4
   1   5   5 683.304  21.256   2
   1   5   5 703.565  31.714   4
   1   5   5 689.439  25.147   1
   2  -5   5 3.25610 3.55834   2
  -2  -5  -5 2.38306 2.89147   3
  -2  -5  -5 6.15416 3.91660   4
   2  -5   5 -0.1877  4.3344   1
   2  -5   5 0.37262 2.80725   3
  -2   5  -5 1.94151 3.74465   4
   2   5   5 2.41488 3.18828   2
   2   5   5 7.14835 2.38616   1
   3  -5   5 56.5813  7.1690   3
  -3  -5  -5 73.7697 10.2358   4
   3  -5   5 56.8724  8.3948   2
   3   5   5 57.1661  5.7904   1
   3   5   5 56.0522  7.9487   2
  -3   5  -5 63.5880  9.5153   4
  -4  -5  -5 40.9026 10.5811   4
   4  -5   5 44.8095  9.6969   2
   4   5   5 40.9100 10.0901   2
   4   5   5 41.1549  6.3586   1
  -4   5  -5 28.9182  8.3520   4
   5  -5   5 20.7823  8.2989   2
   5   5   5 11.8471  8.9132   2
   5  -6  -5 34.8961  9.2001   3
   5   6  -5 14.6937  9.4612   2
   4  -6  -5 2.00755 5.09871   2
   4  -6  -5 -1.9243  4.2858   3
   4   6  -5 -1.8930  6.0120   2
   4   6  -5 1.88575 5.38822   3
   3  -6  -5 7.35250 4.69351   3
   3  -6  -5 10.3831  5.0092   2
   3   6  -5 1.21884 4.52938   4
   3   6  -5 9.18504 5.59247   2
   3   6  -5 10.3003  4.9909   3
   2  -6  -5 3.12391 3.37241   3
   2  -6  -5 3.62668 3.14950   2
  -2  -6   5 8.97219 3.85355   2
   2   6  -5 0.70460 4.33835   4
  -2   6   5 3.91754 4.53887   4
   2   6  -5 0.52186 3.15831   3
   2   6  -5 7.25510 2.03199   1
  -2   6   5 -3.5803  4.3923   1
  -1  -6   5 144.719  10.829   2
   1  -6  -5 150.717  11.940   3
  -1   6   5 162.039  13.519   4
  -1   6   5 162.174  12.824   1
   1   6  -5 181.848  12.630   3
   1   6  -5 162.080  14.749   4
   1   6  -5 149.842   9.176   1
   0  -6   5 41.4596  5.9410   2
   0  -6  -5 42.9332  7.5908   3
   0  -6   5 48.8947  6.8074   3
   0   6   5 44.3727  6.2956   1
   0   6   5 47.0296  7.7409   4
   0   6  -5 44.4976  7.3539   1
   0   6  -5 35.2672  8.0827   4
   1  -6   5 121.729  10.375   3
   1  -6   5 96.2084  8.7963   2
  -1  -6  -5 94.8393  9.1444   3
   1   6   5 99.6054 11.4619   4
  -1   6  -5 107.519  11.568   4
   1   6   5 111.979   8.723   1
  -2  -6  -5 4.71684 4.28298   4
   2  -6   5 8.03990 5.18799   3
  -2  -6  -5 -0.5204  3.1225   3
   2  -6   5 -2.3506  3.7410   2
   2   6   5 -7.0468  2.4003   4
   2   6   5 3.35912 2.80623   1
  -2   6  -5 -2.1381  3.2307   4
   2   6   5 -2.0830  3.0503   2
   3  -6   5 3.96449 3.92854   3
   3  -6   5 7.37233 4.52816   2
  -3  -6  -5 2.85925 4.14226   4
  -3   6  -5 3.70970 5.37078   4
   3   6   5 6.80529 5.02170   2
   3   6   5 1.56404 2.76321   1
   4  -6   5 25.7115  8.3079   2
  -4  -6  -5 18.6739  7.2554   4
   4   6   5 28.4181  5.2995   1
   4   6   5 42.2737  9.7062   2
  -4   6  -5 31.3890  8.8393   4
   5  -6   5 45.4919 10.7913   2
   5   6   5 41.4160 12.3426   2
   5  -7  -5 15.5517  7.8752   3
   5   7  -5 53.2540 14.3251   2
   4  -7  -5 -1.6759  5.2691   3
   4   7  -5 -7.6519  6.5439   2
   4   7  -5 -4.2100  4.9708   3
   3  -7  -5 7.67924 4.83269   3
  -3  -7   5 0.04752 4.17848   2
   3   7  -5 2.89132 4.46956   3
   3   7  -5 2.18428 5.61430   4
   2  -7  -5 45.4641  9.2309   3
  -2  -7   5 38.2510  7.5022   2
  -2   7   5 61.8470  9.5582   4
  -2   7   5 32.1331  7.7451   1
   2   7  -5 35.5767  3.8739   1
   2   7  -5 36.4725  4.2551   1
   2   7  -5 47.2720  9.6442   4
   2   7  -5 45.4771  8.8903   3
  -1  -7   5 17.0442  5.4350   2
   1  -7  -5 8.62372 4.48618   3
  -1  -7   5 7.38799 3.69290   3
   1   7  -5 6.57683 3.70002   1
   1   7  -5 11.0014  5.4348   4
  -1   7   5 5.27956 4.40989   1
  -1   7   5 18.0965  5.9307   4
   0  -7   5 0.56573 3.44794   3
   0  -7  -5 1.73397 3.45184   3
   0  -7   5 4.41916 3.60322   2
   0   7  -5 1.47480 4.29900   4
   0   7   5 0.67713 3.55599   1
   0   7   5 0.22814 3.61717   4
   1  -7   5 172.586  11.778   2
   1  -7   5 150.967  12.850   3
  -1  -7  -5 127.604  11.389   3
   1   7   5 160.660  11.349   1
   1   7   5 144.091  14.264   4
  -1   7  -5 136.965  13.677   4
  -2  -7  -5 10.4935  4.2595   3
   2  -7   5 10.9089  5.1650   3
   2  -7   5 17.7674  5.8700   2
  -2   7  -5 16.2821  6.3449   4
   2   7   5 12.6635  6.2519   4
   2   7   5 8.25114 3.63113   1
  -2   7  -5 8.25595 5.65189   1
  -3  -7  -5 91.9868 12.7394   4
   3  -7   5 68.6994  9.6319   3
   3  -7   5 110.676  11.570   2
   3   7   5 105.637   7.396   1
  -3   7  -5 84.9190 12.5566   4
  -4  -7  -5 6.62670 6.57960   4
   4  -7   5 2.26847 6.19027   2
  -4   7  -5 3.61923 6.63979   4
   5  -7   5 12.8941  8.3674   2
   4  -8  -5 23.1857  7.8339   3
  -4  -8   5 17.3734  7.6636   3
   4   8  -5 14.3449  7.5931   3
  -3  -8   5 -1.3724  4.9882   3
  -3  -8   5 1.83556 4.49759   2
   3  -8  -5 -7.9956  3.7671   3
   3   8  -5 -2.1128  6.4232   4
  -2  -8   5 5.46243 4.25161   3
   2  -8  -5 2.99951 3.75792   3
  -2  -8   5 -0.8842  4.1087   2
  -2   8   5 -11.109   5.380   1
  -2   8   5 5.61276 5.52509   4
   2   8  -5 -0.4913  2.5072   1
   2   8  -5 -4.5838  2.5637   1
   2   8  -5 2.26924 5.81691   4
  -1  -8   5 20.3882  5.9531   2
  -1  -8   5 28.8333  7.7159   3
   1  -8  -5 18.9901  5.9019   3
  -1   8   5 19.5205  7.0178   1
  -1   8   5 17.6093  6.8093   4
   1   8  -5 14.5541  6.5964   4
   1   8  -5 14.2627  4.4184   1
   0  -8  -5 83.0692  9.9456   3
   0  -8   5 77.6723  8.8164   2
   0  -8   5 68.0589  9.8020   3
   0   8  -5 69.6097 10.8032   4
   0   8  -5 74.0469  8.8249   1
   0   8   5 78.0484  9.2723   1
   0   8   5 67.2865 10.7997   4
   1  -8   5 315.702  20.651   3
   1  -8   5 343.999  17.850   2
  -1  -8  -5 318.353  19.425   3
  -1   8  -5 341.602  24.583   4
   1   8   5 319.049  23.679   4
   1   8   5 303.131  17.645   1
  -1   8  -5 318.285  20.469   1
   2  -8   5 2.40273 4.46869   2
  -2  -8  -5 1.44975 4.11575   3
   2  -8   5 -7.2318  4.0667   3
  -2   8  -5 8.29681 5.39327   4
  -2   8  -5 2.60114 5.19302   1
   2   8   5 2.03770 3.45733   1
   2   8   5 4.03199 5.39637   4
  -3  -8  -5 21.5974  7.9381   4
   3  -8   5 13.9199  5.7980   3
   3  -8   5 29.8438  7.3916   2
  -3   8  -5 16.6246  7.9117   4
   3   8   5 20.8585  4.3836   1
  -4  -8  -5 26.6171 10.4231   4
  -4   8  -5 26.5095 10.3673   4
   4  -9  -5 -3.4272  5.8839   3
   3  -9  -5 33.6548  9.0780   3
  -3  -9   5 22.2863  7.9210   3
   3   9  -5 9.05070 8.13201   4
   2  -9  -5 9.46505 5.36547   3
  -2  -9   5 -2.8478  4.8977   3
  -2   9   5 10.9690  6.8760   4
   2   9  -5 5.50452 6.11180   4
   2   9  -5 6.55723 3.21317   1
  -2   9   5 3.87971 6.92275   1
  -1  -9   5 58.9296 11.7370   3
   1  -9  -5 46.6029 10.0266   3
   1   9  -5 44.9324  7.6206   1
   1   9  -5 75.8110 11.7606   4
  -1   9   5 55.0791 10.6726   1
  -1   9   5 42.9060 10.5617   4
   0  -9  -5 62.4416 11.0732   3
   0  -9   5 55.2293 10.7087   3
   0   9  -5 65.2135  8.8604   1
   0   9   5 57.6754 12.0682   4
   0   9  -5 72.8851 11.9335   4
   0   9   5 71.1245  9.6164   1
   1  -9   5 383.415  23.743   3
  -1  -9  -5 352.714  22.187   3
   1   9   5 353.011  26.549   4
  -1   9  -5 379.022  23.155   1
   1   9   5 387.514  20.883   1
  -1   9  -5 363.718  26.974   4
  -2  -9  -5 4.55472 4.96912   3
   2  -9   5 5.54268 5.72484   3
   2   9   5 6.85347 4.51402   1
  -2   9  -5 9.28581 6.62210   1
  -2   9  -5 4.77211 6.89350   4
   2   9   5 10.2395  6.3787   4
  -3  -9  -5 -1.4699  5.3700   4
   3  -9   5 1.72809 5.33058   3
   3   9   5 2.95949 3.40585   1
  -3   9  -5 4.63150 6.27646   4
  -4  -9  -5 -6.3032  7.0130   4
   3 -10  -5 42.8551 10.5357   3
  -3 -10   5 72.6725 13.0545   3
   3  10  -5 56.0789 13.6841   4
  -2 -10   5 37.4283 10.0223   3
   2 -10  -5 32.5678  8.8774   3
   2  10  -5 41.3029  6.1797   1
   2  10  -5 46.6707 11.6308   4
  -2  10   5 47.9757 11.3861   1
  -2  10   5 39.9075 11.2902   4
   1 -10  -5 34.3430  9.5507   3
  -1 -10   5 39.4703  9.9545   3
   1  10  -5 42.4848 11.8510   4
  -1  10   5 48.7512 11.8096   4
  -1  10   5 47.4885 10.5599   1
   1  10  -5 38.3560  7.2649   1
   0 -10  -5 56.0402 10.9378   3
   0 -10   5 75.1191 12.6902   3
   0  10   5 32.4944  8.2276   1
   0  10  -5 66.5548 13.8149   4
   0  10  -5 51.7762  9.7789   1
   0  10   5 40.2636 11.7553   4
   1 -10   5 9.50903 6.20364   3
  -1 -10  -5 22.5979  7.6350   3
  -1  10  -5 6.32481 6.11842   1
   1  10   5 -0.4614  4.6491   1
  -1  10  -5 9.41783 8.14364   4
   1  10   5 13.8231  7.0354   4
   2 -10   5 10.9278  6.1487   3
  -2 -10  -5 7.52571 5.87956   3
  -2  10  -5 5.44859 6.47061   4
   2  10   5 1.41483 4.49310   1
  -2  10  -5 -0.9619  7.3291   1
   2  10   5 4.15426 6.76773   4
  -3 -10  -5 35.1949 10.8593   4
   3 -10   5 20.4324  9.3777   3
  -3  10  -5 15.1890 10.9909   4
   2 -11  -5 20.2682  8.5621   3
  -2 -11   5 30.0954  8.5170   3
   2  11  -5 29.5896 10.3067   4
   2  11  -5 14.6510  5.3574   1
  -2  11   5 23.3500 11.2460   1
  -2  11   5 9.53628 7.94210   4
   1 -11  -5 -2.6502  4.6753   3
  -1 -11   5 1.86928 5.91643   3
   1  11  -5 -2.2787  6.0732   4
   1  11  -5 2.16232 4.17177   1
  -1  11   5 14.7573  7.6170   4
  -1  11   5 2.81939 6.53206   1
   0 -11   5 1.52118 6.19673   3
   0 -11  -5 13.2142  6.8928   3
   0  11   5 -0.5213  5.6110   1
   0  11   5 -0.9687  5.7429   4
   0  11  -5 12.1189  6.8122   1
   0  11  -5 6.71654 7.56932   4
  -1 -11  -5 23.1616  8.6622   3
   1 -11   5 10.1348  7.9999   3
  -1  11  -5 12.6398  8.7429   4
  -1  11  -5 17.7645  6.9912   1
   1  11   5 7.09086 5.67259   1
   1  11   5 6.31533 6.02676   4
  -2 -11  -5 19.9414  7.8859   3
   2 -11   5 -3.6189  6.1301   3
  -2  11  -5 0.35216 7.52238   1
  -2  11  -5 0.15073 7.48274   4
   2  11   5 -1.0159  8.5153   4
   2  11   5 0.59451 5.02605   1
   1 -12  -5 4.63676 5.69750   3
  -1 -12   5 -7.3030  6.2894   3
   1  12  -5 -0.0068  4.6188   1
  -1  12   5 4.19782 7.52275   1
  -1  12   5 -1.8034  7.3335   4
   1  12  -5 -5.8953  7.1951   4
   0 -12  -5 -0.0635  6.4392   3
   0 -12   5 5.59640 5.98081   3
   0  12   5 3.81523 6.69533   1
   0  12  -5 0.64352 5.52359   1
   0  12  -5 -2.6875  7.0348   4
   0  12   5 12.4116  8.0345   4
   1 -12   5 -5.5446  6.8696   3
  -1 -12  -5 13.1507  6.8842   3
  -1  12  -5 3.67560 8.50027   4
  -1  12  -5 -5.7935  6.6509   1
   1  12   5 -5.1358  6.7338   4
   1  12   5 10.8701  5.9679   1
   6   0  -6 2.50125 7.34312   2
   5   0  -6 90.2089 12.1731   2
   5   0  -6 70.0828  9.1863   3
   4   0  -6 109.011  10.009   3
   4   0  -6 102.688  11.641   2
   3   0  -6 40.8576  6.8805   1
   3   0  -6 31.5057  5.4494   3
   3   0  -6 32.3038  7.2117   2
   2   0  -6 951.257  32.112   1
   2   0  -6 979.122  33.576   2
   2   0  -6 961.626  31.302   3
   1   0  -6 2412.88   69.27   4
  -1   0   6 2501.22   68.19   1
   1   0  -6 2494.14   68.81   2
   1   0  -6 2490.36   68.31   1
   1   0  -6 2416.54   65.44   3
   0   0  -6 350.653  12.130   3
   0   0   6 363.850  13.712   1
   0   0   6 369.300  14.186   2
   0   0  -6 358.948  14.368   4
  -1   0  -6 34.1870  4.3360   4
   1   0   6 33.1573  4.0971   2
   1   0   6 23.7279  3.6751   1
   2   0   6 501.333  20.776   1
   2   0   6 491.349  21.468   2
  -2   0  -6 520.770  23.348   4
   3   0   6 33.9667  6.8248   1
   3   0   6 33.4985  7.3087   2
  -3   0  -6 39.5412  6.4468   4
   4   0   6 304.962  19.439   1
  -4   0  -6 323.350  20.957   4
   4   0   6 315.842  21.601   2
   5   0   6 4.17226 6.23531   1
   5   0   6 6.81383 6.15417   2
   6   0   6 13.3134  9.4942   2
   6  -1  -6 25.0635  9.4328   2
   6   1  -6 24.4083  8.1261   2
   5  -1  -6 34.8017  9.0235   2
   5  -1  -6 26.2583  6.7836   3
   5   1  -6 18.4386  7.3600   2
   4  -1  -6 74.2566  9.8612   2
   4  -1  -6 70.8400  8.2234   3
   4   1  -6 93.9804 11.0483   2
   4   1  -6 82.8826  8.4409   3
  -3  -1   6 2.29368 1.57693   4
   3  -1  -6 -1.2674  3.4371   2
   3  -1  -6 2.57490 2.30704   3
   3   1  -6 1.50632 3.22092   2
   3   1  -6 2.63827 1.88077   3
   3   1  -6 6.64432 3.74251   1
   2  -1  -6 51.6978  6.0211   2
   2  -1  -6 51.9542  5.3128   3
   2   1  -6 60.7696  5.5621   1
   2   1  -6 50.5794  6.1884   2
   2   1  -6 48.8812  5.1372   3
  -2   1   6 42.9087  5.0529   1
   2   1  -6 46.3968  3.4191   4
  -1  -1   6 503.539  19.368   2
   1  -1  -6 520.689  18.423   3
   1  -1  -6 532.893  16.550   4
   1  -1  -6 533.973  18.352   2
   1   1  -6 415.255  17.347   4
  -1   1   6 529.705  19.172   1
   1   1  -6 507.851  17.538   1
   1   1  -6 509.002  17.984   3
   0  -1   6 21.4358  2.9001   1
   0  -1  -6 15.6270  2.5956   4
   0  -1   6 15.9039  3.4590   2
   0  -1  -6 13.1311  2.3488   3
   0   1  -6 16.4472  2.4320   3
   0   1  -6 15.7367  3.1270   4
   0   1   6 16.3546  2.5809   2
   0   1   6 18.7809  3.3475   1
  -1  -1  -6 1.68679 0.79582   3
  -1  -1  -6 2.08710 1.78346   4
   1  -1   6 2.16351 1.98641   1
   1  -1   6 0.85500 1.89334   2
   1   1   6 3.38431 1.96719   2
   1   1   6 0.66775 1.62136   1
  -1   1  -6 4.46099 2.02882   4
  -1   1  -6 1.62031 1.09539   3
   2  -1   6 4.54677 2.81118   2
   2  -1   6 4.79580 3.22824   1
  -2  -1  -6 4.64063 2.66995   4
   2  -1   6 0.31271 1.06365   3
  -2   1  -6 5.36316 2.74936   4
   2   1   6 1.63322 2.71580   2
   2   1   6 8.49506 2.75267   1
   3  -1   6 37.7150  7.7932   1
  -3  -1  -6 33.9519  7.0309   4
   3  -1   6 29.8411  2.9466   3
   3  -1   6 55.4187  7.5581   2
  -3   1  -6 44.1932  6.6822   4
   3   1   6 33.8254  6.8852   2
   3   1   6 34.9692  6.5327   1
   4  -1   6 11.1102  6.0705   2
  -4  -1  -6 5.34630 4.78469   4
   4  -1   6 7.89078 4.83111   1
   4   1   6 7.84289 5.93657   2
   4   1   6 2.59413 4.20031   1
  -4   1  -6 0.29362 4.17727   4
   5  -1   6 13.9662  8.4093   1
   5  -1   6 32.2351  9.1864   2
   5   1   6 18.9614  9.3024   2
   5   1   6 16.5959  6.8202   1
   6  -1   6 20.8717  8.7419   2
   6   1   6 6.81738 9.13131   2
   6  -2  -6 0.57112 7.69503   2
   6   2  -6 0.38032 8.34256   2
   5  -2  -6 27.7886  8.1258   2
   5  -2  -6 15.5656  5.6725   3
   5   2  -6 8.00405 7.36113   2
   4  -2  -6 43.6116  9.6463   2
   4  -2  -6 48.8115  7.0164   3
   4   2  -6 50.4939 10.4907   2
   4   2  -6 43.2990  7.5419   3
   3  -2  -6 83.9748  8.1195   3
  -3  -2   6 83.4912  6.5478   4
   3  -2  -6 85.5984  9.4340   2
   3   2  -6 88.3906  9.7780   2
   3   2  -6 80.6752  7.9067   3
   3   2  -6 101.376   7.533   1
   2  -2  -6 154.452   9.896   3
   2  -2  -6 138.385   9.535   2
   2   2  -6 119.777   7.758   4
  -2   2   6 149.027  10.298   1
   2   2  -6 133.689   7.546   1
   2   2  -6 136.560  10.093   2
   2   2  -6 162.162   9.994   3
   1  -2  -6 26.7021  3.8994   2
  -1  -2   6 27.5789  4.1929   2
   1  -2  -6 28.6945  3.8926   3
   1   2  -6 28.5079  3.7703   4
   1   2  -6 31.3446  3.3363   1
  -1   2   6 28.7187  3.1358   4
   1   2  -6 26.1044  3.6858   3
  -1   2   6 33.4586  4.5751   1
   0  -2  -6 482.641  16.939   3
   0  -2   6 472.953  18.857   2
   0  -2  -6 496.198  19.710   4
   0  -2   6 508.688  17.921   1
   0   2   6 488.044  15.559   2
   0   2  -6 507.054  17.582   3
   0   2   6 466.409  18.269   1
   0   2  -6 479.042  17.653   1
   0   2  -6 494.754  20.272   4
   1  -2   6 175.062  10.401   1
  -1  -2  -6 188.728   7.561   3
   1  -2   6 161.961   8.292   3
  -1  -2  -6 172.354  11.253   4
   1  -2   6 181.952  10.467   2
   1   2   6 179.290   8.701   2
  -1   2  -6 180.991  11.661   4
   1   2   6 176.263   9.301   1
  -2  -2  -6 1034.60   40.50   4
   2  -2   6 1113.57   37.82   2
   2  -2   6 1085.98   38.28   1
   2  -2   6 1060.31   30.97   3
  -2  -2  -6 1047.16   28.16   3
   2   2   6 1094.76   36.52   2
   2   2   6 1077.51   34.45   1
  -2   2  -6 1005.54   40.15   4
   3  -2   6 67.4815  8.8481   2
  -3  -2  -6 73.7499  9.1582   4
   3  -2   6 59.7008 10.0491   1
   3  -2   6 58.6446  4.7305   3
   3   2   6 85.4428  7.9783   1
  -3   2  -6 82.2397  9.4004   4
   3   2   6 54.5854  7.8394   2
  -4  -2  -6 67.7769 10.2361   4
   4  -2   6 83.8981 11.3394   1
   4  -2   6 73.6905 10.1819   2
   4   2   6 77.6425  9.1928   1
   4   2   6 65.6027 11.6152   2
  -4   2  -6 77.2130 10.3283   4
   5  -2   6 4.48669 6.73432   2
   5   2   6 7.96866 5.48561   1
   5   2   6 27.3982  8.5469   2
   6  -2   6 14.6269  8.9715   2
   6   2   6 10.7723 10.3265   2
   5  -3  -6 350.565  24.543   2
   5  -3  -6 344.962  21.472   3
   5   3  -6 359.706  25.586   2
   4  -3  -6 6.70653 3.86942   3
   4  -3  -6 8.38198 6.02469   2
   4   3  -6 6.82733 6.33859   2
   4   3  -6 7.91690 4.44040   3
  -3  -3   6 285.371  15.739   4
   3  -3  -6 320.805  17.637   2
   3  -3  -6 265.043  16.147   3
   3   3  -6 272.096  15.594   3
   3   3  -6 299.522  18.257   2
   3   3  -6 313.159  15.709   4
   3   3  -6 287.109  12.505   1
   2  -3  -6 48.1108  5.9465   2
   2  -3  -6 43.2210  5.6078   3
  -2   3   6 55.9245  7.2235   1
  -2   3   6 41.0286  4.4673   4
   2   3  -6 43.7509  3.8359   1
   2   3  -6 39.4930  5.2387   3
   2   3  -6 55.7224  5.9749   4
   2   3  -6 41.5829  7.1524   2
   1  -3  -6 43.1259  3.8080   2
   1  -3  -6 38.8538  5.2832   3
  -1  -3   6 39.8391  5.2126   2
   1   3  -6 41.8599  4.9848   3
  -1   3   6 41.6902  4.8021   4
   1   3  -6 42.9907  3.8424   1
   1   3  -6 26.8211  4.4841   4
  -1   3   6 33.0512  5.2060   1
   0  -3   6 55.2597  5.2877   1
   0  -3   6 54.2778  5.6398   2
   0  -3  -6 61.4898  5.2819   3
   0   3  -6 54.1132  5.3454   3
   0   3   6 54.9437  5.3874   1
   0   3   6 58.5097  6.0752   4
   0   3  -6 56.5834  6.4379   4
   0   3  -6 48.6301  5.0037   1
   0   3   6 55.7113  3.0087   2
   1  -3   6 1290.33   42.20   2
   1  -3   6 1316.77   39.14   3
   1  -3   6 1298.31   42.90   1
  -1  -3  -6 1293.02   37.21   3
  -1  -3  -6 1352.86   46.92   4
   1   3   6 1339.63   40.31   1
  -1   3  -6 1322.61   46.75   4
   1   3   6 1282.63   38.29   2
  -2  -3  -6 321.369  12.366   3
  -2  -3  -6 336.592  19.491   4
   2  -3   6 336.217  14.352   3
   2  -3   6 340.864  18.426   1
   2  -3   6 310.885  17.157   2
   2   3   6 333.487  16.115   2
   2   3   6 332.125  14.646   1
  -2   3  -6 350.629  19.448   4
   3  -3   6 147.428  13.081   1
  -3  -3  -6 160.979  14.398   4
   3  -3   6 200.966  14.262   2
   3  -3   6 164.711   9.592   3
   3   3   6 167.137  10.760   1
  -3   3  -6 184.978  14.826   4
   3   3   6 152.465  12.164   2
   4  -3   6 202.630  17.151   2
  -4  -3  -6 197.226  17.507   4
   4  -3   6 240.745  18.366   1
   4   3   6 206.307  14.163   1
  -4   3  -6 223.679  18.052   4
   4   3   6 181.522  16.172   2
   5  -3   6 30.6856  9.1058   2
   5   3   6 24.8898  6.3557   1
   5   3   6 37.3121 11.0457   2
   5  -4  -6 -1.6577  5.7034   2
   5  -4  -6 8.08594 5.79095   3
   5   4  -6 -6.3657  5.7063   2
   4  -4  -6 71.8462  9.8530   2
   4  -4  -6 86.6661 10.1972   3
   4   4  -6 73.2118  8.7329   3
   4   4  -6 74.8714 10.8373   2
   3  -4  -6 160.693  12.603   2
   3  -4  -6 171.007  13.093   3
   3   4  -6 174.131  12.851   3
   3   4  -6 163.981  13.596   2
   3   4  -6 173.469   8.026   1
   3   4  -6 174.070  12.431   4
   2  -4  -6 126.366  10.335   3
  -2  -4   6 133.065  10.732   2
   2  -4  -6 145.579   9.727   2
   2   4  -6 155.231  11.032   3
  -2   4   6 141.450  10.093   4
   2   4  -6 147.228   6.946   1
  -2   4   6 134.262  11.456   1
   2   4  -6 160.190  11.860   4
   1  -4  -6 44.1060  3.7834   2
   1  -4  -6 58.9007  6.3143   3
  -1  -4   6 43.6154  6.0344   2
   1   4  -6 39.3764  4.1185   1
   1   4  -6 44.3859  5.7183   3
  -1   4   6 40.7670  5.5194   4
   1   4  -6 52.4373  6.9388   4
  -1   4   6 40.3959  6.2375   1
   0  -4   6 33.4740  5.0092   2
   0  -4  -6 33.9922  4.6543   3
   0   4  -6 27.4682  4.7236   1
   0   4  -6 22.8454  5.6268   4
   0   4   6 31.7394  5.3801   1
   0   4   6 21.3486  5.0356   4
   0   4  -6 31.3218  5.4240   3
   1  -4   6 924.375  33.272   2
   1  -4   6 956.567  34.516   1
  -1  -4  -6 884.014  37.477   4
   1  -4   6 958.053  32.076   3
  -1  -4  -6 937.995  30.131   3
   1   4   6 930.063  31.323   1
   1   4   6 952.043  37.705   4
  -1   4  -6 960.924  37.584   4
  -2  -4  -6 346.471  21.542   4
   2  -4   6 397.226  20.653   1
  -2  -4  -6 360.186  14.845   3
   2  -4   6 358.956  16.567   3
   2  -4   6 367.292  19.007   2
   2   4   6 344.923  16.278   2
   2   4   6 349.393  15.421   1
  -2   4  -6 343.853  21.565   4
  -3  -4  -6 12.3326  5.2100   4
   3  -4   6 6.75482 5.86409   1
   3  -4   6 9.05764 4.82530   2
   3  -4   6 17.5769  4.1204   3
   3   4   6 15.0334  4.2970   1
   3   4   6 11.8441  4.4661   2
  -3   4  -6 12.2481  5.9749   4
   4  -4   6 155.354  15.082   2
  -4  -4  -6 134.787  14.944   4
   4  -4   6 119.440  15.579   1
  -4   4  -6 163.489  15.864   4
   4   4   6 159.615  14.965   2
   4   4   6 147.638  11.342   1
   5  -4   6 5.08308 7.02867   2
  -5  -4  -6 1.26138 5.61411   4
   5   4   6 1.24954 7.46773   2
   5   4   6 10.5203  5.4569   1
   5  -5  -6 17.3472  8.7298   2
   5  -5  -6 7.26023 5.85890   3
   5   5  -6 30.0254  9.7990   2
   4  -5  -6 6.37219 5.32124   2
   4  -5  -6 1.65648 4.19876   3
   4   5  -6 -15.086   5.029   2
   4   5  -6 3.12111 4.84626   3
   3  -5  -6 248.780  16.499   3
   3  -5  -6 224.059  14.712   2
   3   5  -6 247.693  16.797   4
   3   5  -6 216.092  16.608   2
   3   5  -6 229.873  15.707   3
  -2  -5   6 0.44917 3.03857   2
   2  -5  -6 0.14667 2.93202   2
   2  -5  -6 0.06353 2.58472   3
   2   5  -6 -1.3451  2.9218   4
   2   5  -6 1.52323 2.91846   3
  -2   5   6 7.56922 4.40123   1
   2   5  -6 4.55457 1.98482   1
  -2   5   6 1.26432 3.22914   4
   1  -5  -6 18.6965  4.8391   3
   1  -5  -6 21.3883  2.8825   2
  -1  -5   6 24.8207  5.4774   2
   1   5  -6 30.5402  5.8571   3
   1   5  -6 32.2915  6.7366   4
  -1   5   6 33.0886  6.8366   1
  -1   5   6 15.9059  4.8104   4
   1   5  -6 26.2816  4.0269   1
   0  -5  -6 196.497  12.118   3
   0  -5   6 202.126  12.794   3
   0  -5   6 179.145  11.820   2
   0   5   6 204.497  14.224   4
   0   5  -6 186.316  11.578   1
   0   5   6 171.650  11.814   1
   0   5  -6 184.378  13.854   4
  -1  -5  -6 94.5084  8.2316   3
   1  -5   6 111.883  10.009   1
   1  -5   6 97.5468  8.8575   3
   1  -5   6 111.974   9.440   2
   1   5   6 110.204   5.866   2
   1   5   6 106.104   8.250   1
  -1   5  -6 126.223  11.781   4
   1   5   6 93.7413 10.4166   4
  -2  -5  -6 93.8684 11.1051   4
   2  -5   6 112.576  10.625   2
   2  -5   6 140.506  10.408   3
  -2  -5  -6 108.537   8.509   3
   2  -5   6 85.6286 10.5907   1
  -2   5  -6 104.539  11.641   4
   2   5   6 101.896   7.756   1
   2   5   6 108.621   8.386   2
   3  -5   6 27.3843  9.0426   1
   3  -5   6 33.0612  6.3911   3
   3  -5   6 28.5615  7.7518   2
  -3  -5  -6 26.6995  8.1487   4
  -3   5  -6 23.8000  7.6524   4
   3   5   6 15.0135  5.6059   2
   3   5   6 18.7638  4.5816   1
  -4  -5  -6 69.7590 11.3040   4
   4  -5   6 75.8185 11.4754   2
   4   5   6 66.7780  7.7180   1
  -4   5  -6 59.0309 11.5763   4
   4   5   6 40.8519 10.0978   2
  -5  -5  -6 54.9185 12.6300   4
   5  -5   6 52.0527 12.0145   2
   5   5   6 71.5372 13.6786   2
   5   5   6 52.2696  8.0592   1
   5  -6  -6 20.7563  8.0243   3
   5   6  -6 20.3178  9.0989   2
   4  -6  -6 11.6604  5.9174   3
   4   6  -6 2.62839 7.28906   2
   4   6  -6 10.4571  5.4172   3
   3  -6  -6 4.86285 3.84676   3
  -3  -6   6 4.83659 4.90243   2
   3  -6  -6 -3.9901  4.2340   2
   3   6  -6 5.46412 4.85834   4
   3   6  -6 2.57777 4.17049   3
  -2  -6   6 177.210  13.236   2
   2  -6  -6 175.109  13.872   3
  -2   6   6 188.083  15.270   1
   2   6  -6 209.228  16.629   4
   2   6  -6 171.907  13.284   3
  -2   6   6 146.939  13.163   4
   2   6  -6 177.152   8.341   1
   1  -6  -6 131.964  11.187   3
  -1  -6   6 114.807  10.108   2
  -1   6   6 127.487  11.791   4
   1   6  -6 123.365  10.590   3
   1   6  -6 138.657   8.784   1
  -1   6   6 116.287  11.142   1
   1   6  -6 111.299  12.210   4
   0  -6   6 11.5544  4.3882   3
   0  -6  -6 9.21470 3.75968   3
   0  -6   6 7.04809 3.65459   2
   0   6   6 12.7486  4.3736   1
   0   6   6 6.89849 4.19973   4
   0   6  -6 10.6945  4.5616   1
   0   6  -6 10.2064  4.4587   4
   1  -6   6 57.5402  7.3098   2
  -1  -6  -6 56.2255  7.1043   3
   1  -6   6 47.5410  7.0187   3
   1   6   6 43.9500  8.7861   4
  -1   6  -6 57.4071  8.8804   4
   1   6   6 54.6114  6.9167   1
   2  -6   6 39.6073  7.9402   2
  -2  -6  -6 47.6865  6.7470   3
  -2  -6  -6 39.3890  8.9389   4
   2  -6   6 61.2582  8.4276   3
   2   6   6 43.6114  6.2060   1
   2   6   6 27.7903  5.6635   2
  -2   6  -6 41.8625  9.4350   4
   3  -6   6 40.5703  8.8708   2
   3  -6   6 32.5315  7.1855   3
  -3  -6  -6 26.2534  8.5081   4
   3   6   6 33.8134  5.3388   1
   3   6   6 36.8099  7.3731   2
  -3   6  -6 37.9355  9.5221   4
  -4  -6  -6 18.8150  8.2278   4
   4  -6   6 29.2515  9.0783   2
  -4   6  -6 39.9088 10.7597   4
   4   6   6 30.4200  6.0644   1
   4   6   6 28.2969  9.1560   2
  -5  -6  -6 -0.6592  6.9402   4
   5  -6   6 16.3273  8.9490   2
   5   6   6 14.5764 10.2090   2
   5  -7  -6 17.4998  8.4964   3
   5   7  -6 4.60932 8.85564   2
   4  -7  -6 8.41431 6.25545   3
  -4  -7   6 -0.6277  5.7619   2
   4   7  -6 5.71095 6.07545   3
   3  -7  -6 11.5121  6.2258   3
  -3  -7   6 13.1748  6.3260   2
   3   7  -6 12.8304  6.1949   3
   3   7  -6 20.5379  8.1130   4
   2  -7  -6 6.35577 4.41937   3
  -2  -7   6 7.11307 4.72671   2
   2   7  -6 8.59053 4.99502   4
   2   7  -6 4.69910 4.16521   3
   2   7  -6 4.59411 2.43230   1
   2   7  -6 8.73942 2.67354   1
  -2   7   6 -5.1601  4.5850   1
  -2   7   6 4.04491 4.57174   4
   1  -7  -6 19.7105  6.1222   3
  -1  -7   6 30.0181  6.8630   3
  -1  -7   6 20.7633  6.1630   2
  -1   7   6 13.3563  5.9211   4
  -1   7   6 9.99302 5.74377   1
   1   7  -6 31.8041  8.8008   4
   0  -7   6 73.0294  8.4663   2
   0  -7  -6 62.9150  8.1445   3
   0  -7   6 69.3027 10.8507   3
   0   7   6 67.9044  8.7546   1
   0   7   6 59.7445  9.7830   4
   0   7  -6 51.9628 10.3692   4
  -1  -7  -6 10.1889  4.1840   3
   1  -7   6 7.72957 4.18916   3
   1  -7   6 12.6906  5.1263   2
  -1   7  -6 7.54466 4.97649   4
   1   7   6 4.00892 3.67689   1
   1   7   6 8.65700 4.68030   4
  -2  -7  -6 3.46400 4.04775   4
   2  -7   6 -1.6212  3.5938   2
   2  -7   6 -1.9808  3.8175   3
  -2  -7  -6 -0.9906  3.7127   3
  -2   7  -6 -7.1786  4.6548   1
   2   7   6 2.13612 3.10259   1
   2   7   6 1.43524 4.51493   4
  -2   7  -6 -4.6393  4.0831   4
   3  -7   6 28.1335  7.0580   3
  -3  -7  -6 24.7556  7.7524   4
   3  -7   6 32.9367  7.5617   2
   3   7   6 24.4495  4.6637   1
  -3   7  -6 22.1600  8.2634   4
   4  -7   6 26.9631  8.5773   2
  -4  -7  -6 9.63253 6.78873   4
   4   7   6 16.5682  4.8390   1
  -4   7  -6 15.7814  8.0948   4
   5  -7   6 11.4052  9.3250   2
  -5  -7  -6 0.18168 6.80930   4
   4  -8  -6 14.6206  6.7273   3
  -4  -8   6 34.0121  8.4412   2
   4   8  -6 14.5072  7.5451   3
  -3  -8   6 86.4922 10.9901   2
   3  -8  -6 126.899  14.302   3
   3   8  -6 119.312  12.914   3
   3   8  -6 130.650  15.132   4
   2  -8  -6 67.0062  9.8496   3
  -2  -8   6 53.8800  8.4453   2
  -2  -8   6 61.3561 11.1921   3
   2   8  -6 53.7582  5.1747   1
   2   8  -6 57.0729 11.6597   4
  -2   8   6 72.9677 10.9391   4
  -2   8   6 55.3963 10.4732   1
  -1  -8   6 7.43865 4.65627   2
   1  -8  -6 10.9380  5.1701   3
  -1  -8   6 12.1984  5.1100   3
   1   8  -6 5.54310 3.48031   1
   1   8  -6 9.12403 5.97403   4
  -1   8   6 2.23877 5.03807   1
  -1   8   6 1.55368 4.53353   4
   0  -8   6 57.4760 10.6833   3
   0  -8   6 60.0340  8.1025   2
   0  -8  -6 35.5772  7.8648   3
   0   8   6 60.4385  8.4301   1
   0   8  -6 59.2118 11.8978   4
   0   8   6 52.3226 10.8287   4
   1  -8   6 15.7092  6.0743   3
  -1  -8  -6 19.0683  6.1245   3
   1  -8   6 18.7511  5.7846   2
   1   8   6 33.2048  6.7717   1
  -1   8  -6 20.0480  6.9967   1
   1   8   6 21.0757  6.9386   4
  -1   8  -6 31.7685  9.2911   4
  -2  -8  -6 167.272  13.678   3
   2  -8   6 150.475  14.439   3
   2  -8   6 144.483  12.541   2
  -2   8  -6 146.617  16.078   4
  -2   8  -6 154.813  16.057   1
   2   8   6 161.959  11.563   1
   2   8   6 156.923  16.837   4
   3  -8   6 50.7457 10.1896   3
  -3  -8  -6 55.9269 12.8179   4
   3  -8   6 66.0451  9.6711   2
   3   8   6 46.8390  5.8635   1
  -3   8  -6 62.7810 13.2419   4
  -4  -8  -6 71.7009 15.1928   4
  -4   8  -6 91.1867 16.6247   4
   4  -9  -6 -4.8404  5.4953   3
  -4  -9   6 13.6922  7.5033   3
  -3  -9   6 133.131  14.921   3
   3  -9  -6 102.175  13.532   3
   3   9  -6 145.479  17.166   4
   2  -9  -6 -5.1552  3.8681   3
  -2  -9   6 3.07852 4.57660   3
   2   9  -6 10.2698  6.6686   4
  -2   9   6 5.39698 6.13404   4
   2   9  -6 1.61698 3.00377   1
  -2   9   6 17.6791  7.9590   1
  -1  -9   6 51.9755 10.0907   3
   1  -9  -6 56.0699 10.7501   3
   1   9  -6 39.9346 11.0109   4
  -1   9   6 49.3410 11.0898   4
   1   9  -6 39.8717  6.8366   1
  -1   9   6 48.5531 10.2475   1
   0  -9   6 22.9573  8.2872   3
   0  -9  -6 40.7317  9.1959   3
   0   9  -6 19.1571  9.5366   4
   0   9   6 31.4447  9.4813   4
   0   9   6 22.9926  7.4043   1
   0   9  -6 43.5329  8.7153   1
  -1  -9  -6 2.37393 4.40430   3
   1  -9   6 5.18763 5.40198   3
   1   9   6 4.66265 6.18124   4
  -1   9  -6 4.66372 5.86347   1
   1   9   6 6.14314 5.00143   1
  -1   9  -6 3.72286 5.17083   4
  -2  -9  -6 84.5214 10.7094   3
   2  -9   6 80.7654 13.6437   3
  -2   9  -6 75.7527 11.7660   1
   2   9   6 73.1991 14.5359   4
  -2   9  -6 78.5685 15.0042   4
   2   9   6 79.2571  9.1718   1
   3  -9   6 -1.6125  5.1517   3
  -3  -9  -6 3.23653 5.16104   4
   3   9   6 -0.8527  3.5923   1
  -3   9  -6 1.33613 6.29466   4
  -4  -9  -6 28.5996  9.0855   4
  -3 -10   6 34.8812 10.4244   3
   3 -10  -6 25.8707  8.6827   3
   3  10  -6 49.4914 13.4407   4
  -2 -10   6 3.88303 5.79206   3
   2 -10  -6 -1.7579  4.8554   3
   2  10  -6 2.93555 4.03319   1
  -2  10   6 -0.2084  6.9429   4
   2  10  -6 2.68048 7.25085   4
  -2  10   6 -17.086   6.400   1
   1 -10  -6 2.01948 4.19118   3
  -1 -10   6 -0.6403  5.3185   3
   1  10  -6 1.54337 3.84074   1
  -1  10   6 5.97015 6.93901   1
  -1  10   6 0.79436 5.92301   4
   1  10  -6 -3.6953  5.1853   4
   0 -10   6 5.47530 5.74747   3
   0 -10  -6 4.52666 5.07918   3
   0  10  -6 8.33507 5.28754   1
   0  10  -6 16.9739  8.6157   4
   0  10   6 1.36938 5.33741   1
   0  10   6 12.0717  7.2723   4
  -1 -10  -6 56.2731 11.0764   3
   1 -10   6 57.8238 11.4618   3
  -1  10  -6 88.2080 16.9295   4
   1  10   6 76.5798  9.7455   1
  -1  10  -6 76.1394 12.6990   1
   1  10   6 36.2885 11.0193   4
   2 -10   6 14.6494  7.8439   3
  -2 -10  -6 18.0962  6.8228   3
  -2  10  -6 28.7652  9.2847   1
   2  10   6 22.3307  8.2622   4
   2  10   6 13.5347  5.8660   1
  -2  10  -6 4.72504 8.09313   4
  -3 -10  -6 45.1600 12.0247   4
   3 -10   6 50.8637 11.5578   3
   3  10   6 37.0092  5.9480   1
  -3  10  -6 34.4735 12.1997   4
   2 -11  -6 8.31470 6.86330   3
  -2 -11   6 7.26867 6.83201   3
   2  11  -6 2.57954 7.96904   4
  -2  11   6 -3.4508  7.1690   4
  -2  11   6 13.7963  8.4518   1
   2  11  -6 0.78457 4.48951   1
  -1 -11   6 50.4597 11.3758   3
   1 -11  -6 32.3366  9.5685   3
  -1  11   6 34.2589 11.2883   4
   1  11  -6 21.4588 10.3372   4
   1  11  -6 42.8949  8.0756   1
  -1  11   6 41.8134 10.5535   1
   0 -11   6 165.461  17.603   3
   0 -11  -6 176.052  17.356   3
   0  11   6 190.263  16.585   1
   0  11   6 176.618  19.299   4
   0  11  -6 163.096  14.969   1
   0  11  -6 155.046  18.580   4
  -1 -11  -6 14.7339  7.0379   3
   1 -11   6 2.79426 6.50101   3
  -1  11  -6 -7.5032  7.1864   4
  -1  11  -6 0.22130 6.17935   1
   1  11   6 14.8467  5.8934   1
   1  11   6 6.89560 7.80459   4
   2 -11   6 64.8474 13.0755   3
  -2 -11  -6 74.9141 12.8756   3
  -2  11  -6 45.8730 12.5849   4
  -2  11  -6 44.1313 11.9545   1
   2  11   6 54.4327  9.1998   1
   2  11   6 51.7224 12.9680   4
   1 -12  -6 9.54625 7.90692   3
  -1 -12   6 17.3889  8.7089   3
  -1  12   6 14.8376  8.3805   4
   1  12  -6 2.04282 5.10804   1
   1  12  -6 12.5538  8.4777   4
  -1  12   6 19.7515  7.8203   1
   0 -12   6 15.9804  7.6211   3
   0 -12  -6 8.18509 7.48229   3
   0  12   6 31.6521  7.7576   1
   0  12   6 21.1433  9.1774   4
   0  12  -6 8.80083 7.64924   4
   0  12  -6 5.66380 6.76837   1
  -1 -12  -6 20.9845  9.3827   3
   1 -12   6 25.0248 10.1704   3
  -1  12  -6 38.6464 10.4224   1
   1  12   6 14.4969  6.5021   1
  -1  12  -6 28.8144 10.7279   4
   1  12   6 14.6413  8.2892   4
   6   0  -7 2.29744 7.76328   2
   5   0  -7 4.11551 4.53426   3
   5   0  -7 1.13717 5.24742   2
   4   0  -7 -0.1077  3.2525   3
   4   0  -7 -0.7189  3.7599   2
   3   0  -7 -2.5728  2.5366   2
   3   0  -7 2.30670 2.46701   3
   2   0  -7 1.94914 3.07034   1
   2   0  -7 -0.6740  2.5975   2
   2   0  -7 0.50771 1.38775   3
  -1   0   7 1.46847 1.61913   2
   1   0  -7 2.25520 1.46549   3
   1   0  -7 1.22543 1.07530   4
  -1   0   7 -0.8762  1.6346   1
   1   0  -7 0.11435 2.14813   1
   0   0   7 1.15738 1.65800   2
   0   0   7 0.98577 1.38593   1
   0   0  -7 -0.5993  0.8903   3
   0   0  -7 0.90700 1.35808   4
   1   0   7 0.09831 1.84461   1
  -1   0  -7 1.80628 0.88874   3
  -1   0  -7 -0.0121  1.3655   4
   1   0   7 1.47664 1.82065   2
   2   0   7 2.90679 2.62506   2
  -2   0  -7 1.80695 2.22049   4
   2   0   7 -0.5462  2.2758   1
   3   0   7 0.03775 3.69363   2
   3   0   7 -1.2210  3.5328   1
  -3   0  -7 2.34064 2.95768   4
   4   0   7 -0.8742  5.6890   2
  -4   0  -7 -7.5158  3.7639   4
   4   0   7 -0.2978  4.9434   1
   5   0   7 10.3816  6.8655   1
   5   0   7 -4.0412  6.9216   2
   6   0   7 3.05603 9.04937   2
   6  -1  -7 16.9665  9.2208   2
   6   1  -7 12.9502  9.4928   2
   5  -1  -7 26.2382  8.5847   2
   5  -1  -7 23.4419  6.9649   3
   5   1  -7 40.2496  7.6842   3
   5   1  -7 29.9511  8.7365   2
   4  -1  -7 2.66116 4.00410   3
   4  -1  -7 8.36784 4.85020   2
   4   1  -7 5.75393 3.54714   3
   4   1  -7 10.8932  5.4489   2
   3  -1  -7 4.17534 3.90635   2
   3  -1  -7 1.08557 2.60566   3
   3   1  -7 2.95530 3.52270   2
   3   1  -7 -0.0800  2.1544   3
   3   1  -7 4.51939 3.57670   1
   2  -1  -7 5.42435 2.55645   3
   2  -1  -7 8.47737 3.39575   2
   2   1  -7 5.99162 2.36970   3
   2   1  -7 6.56759 2.95427   1
  -2   1   7 10.0162  3.4926   1
   2   1  -7 8.62723 3.42413   2
   2   1  -7 4.71071 1.58981   4
   1  -1  -7 107.805   7.252   3
   1  -1  -7 115.669   7.213   2
  -1  -1   7 95.1789  7.1596   2
   1  -1  -7 110.817   5.625   4
   1   1  -7 114.187   7.151   3
  -1   1   7 105.437   7.399   1
   1   1  -7 97.5656  6.4896   1
   1   1  -7 111.969   6.468   4
   0  -1  -7 792.285  23.823   3
   0  -1   7 806.613  27.099   2
   0  -1   7 773.127  25.590   1
   0  -1  -7 768.499  27.052   4
   0   1  -7 786.495  27.849   4
   0   1   7 757.301  26.191   1
   0   1   7 794.342  25.106   2
   0   1  -7 785.851  24.061   3
  -1  -1  -7 285.636  15.041   4
  -1  -1  -7 283.924   9.367   3
   1  -1   7 282.695  13.685   1
   1  -1   7 297.203  13.937   2
  -1   1  -7 314.904  15.572   4
   1   1   7 295.598  13.020   2
   1   1   7 285.087  13.133   1
  -1   1  -7 299.624  10.455   3
   2  -1   7 162.795  11.170   1
   2  -1   7 154.222  10.884   2
   2  -1   7 171.872   6.383   3
  -2  -1  -7 163.296  12.177   4
  -2   1  -7 141.576  11.424   4
   2   1   7 171.543  11.290   2
   2   1   7 157.512  10.215   1
  -3  -1  -7 86.7297  9.8077   4
   3  -1   7 82.4375  9.9511   1
   3  -1   7 84.4063  9.7645   2
   3   1   7 90.3042  8.8105   1
   3   1   7 89.6710 10.0404   2
  -3   1  -7 77.0286  9.2944   4
   4  -1   7 67.8302 10.3109   1
   4  -1   7 79.2325 10.9366   2
  -4  -1  -7 48.0808  9.5325   4
   4   1   7 65.6034 12.0824   2
   4   1   7 66.4967  9.4347   1
  -4   1  -7 62.7012 11.1597   4
   5  -1   7 2.56400 6.74745   2
   5  -1   7 12.6056  6.6996   1
   5   1   7 11.0633  6.6632   1
   5   1   7 -2.2810  6.2459   2
   6  -1   7 25.3929 11.1042   2
   6   1   7 50.8091 14.3801   2
   6  -2  -7 -4.5936  6.4282   2
   6   2  -7 -0.7070  7.8911   2
   5  -2  -7 243.067  19.685   2
   5  -2  -7 253.403  17.414   3
   5   2  -7 215.349  15.767   3
   5   2  -7 218.083  20.209   2
   4  -2  -7 65.3224  9.2497   2
   4  -2  -7 63.4891  8.1436   3
   4   2  -7 54.0871  7.8618   3
   4   2  -7 62.8655 11.6752   2
   3  -2  -7 67.5688  8.5512   2
  -3  -2   7 37.1498  4.1841   4
   3  -2  -7 42.8016  6.0623   3
   3   2  -7 43.0988  6.0596   1
   3   2  -7 49.9168  6.3907   3
   3   2  -7 49.9746  8.9021   2
   2  -2  -7 1123.02   36.93   3
   2  -2  -7 1095.46   36.57   2
   2   2  -7 1063.46   38.47   2
  -2   2   7 1121.36   38.66   1
   2   2  -7 1086.69   36.40   4
   2   2  -7 1101.24   34.17   1
   2   2  -7 1118.94   36.56   3
   1  -2  -7 1.08466 1.20318   4
   1  -2  -7 2.22250 1.95400   2
  -1  -2   7 3.70700 2.45226   2
   1  -2  -7 -1.4998  1.2508   3
  -1   2   7 2.80734 2.43255   1
   1   2  -7 0.50824 1.52946   1
   1   2  -7 2.71741 1.76033   4
   1   2  -7 2.77149 1.68287   3
   0  -2   7 478.777  19.250   2
   0  -2  -7 476.295  19.462   4
   0  -2  -7 446.176  16.405   3
   0  -2   7 463.176  17.504   1
   0   2   7 451.570  18.241   1
   0   2  -7 471.390  19.949   4
   0   2   7 453.294  15.664   2
   0   2  -7 462.040  17.095   3
   0   2  -7 462.698  17.494   1
  -1  -2  -7 846.524  32.600   4
  -1  -2  -7 839.704  24.437   3
   1  -2   7 854.139  30.035   2
   1  -2   7 820.064  29.768   1
   1   2   7 853.663  27.271   2
  -1   2  -7 874.119  33.167   4
  -1   2  -7 853.839  25.780   3
   1   2   7 842.026  28.266   1
   2  -2   7 13.7072  2.5747   3
  -2  -2  -7 12.0084  1.5620   3
   2  -2   7 3.78981 3.86217   1
  -2  -2  -7 13.7404  4.3770   4
   2  -2   7 7.61850 4.00856   2
   2   2   7 9.84085 3.07413   1
   2   2   7 9.69615 3.70751   2
  -2   2  -7 5.72863 2.75999   4
   3  -2   7 13.4435  5.1956   1
   3  -2   7 10.9311  4.7723   2
  -3  -2  -7 6.47410 4.05201   4
   3  -2   7 4.72863 2.32511   3
   3   2   7 17.1324  4.8937   1
   3   2   7 7.99599 4.46444   2
  -3   2  -7 4.37201 3.95621   4
   4  -2   7 35.3588  8.9610   2
  -4  -2  -7 41.1141  9.0481   4
   4  -2   7 51.9965  9.7564   1
  -4   2  -7 35.4128  8.2756   4
   4   2   7 38.5236  8.9167   2
   4   2   7 32.1839  7.3542   1
   5  -2   7 7.39258 6.17938   2
  -5  -2  -7 3.62695 5.63240   4
   5  -2   7 3.53243 7.78395   1
   5   2   7 -9.5619  6.5651   2
   5   2   7 5.39497 5.68025   1
   5  -3  -7 41.9950 10.4736   2
   5  -3  -7 41.3473  8.3005   3
   5   3  -7 44.5709 11.1917   2
   4  -3  -7 16.6819  5.8403   2
   4  -3  -7 11.7200  5.4613   3
   4   3  -7 13.7605  5.7500   3
   4   3  -7 1.95992 5.34983   2
   3  -3  -7 -1.8745  3.7650   2
   3  -3  -7 1.32672 2.65406   3
   3   3  -7 4.63623 3.36956   1
   3   3  -7 3.42278 5.66075   2
   3   3  -7 0.75901 2.67322   4
   3   3  -7 -1.6484  2.5870   3
   2  -3  -7 70.8523  6.7364   2
   2  -3  -7 73.8830  7.3340   3
   2   3  -7 68.2638  7.3186   2
  -2   3   7 68.6006  5.5756   4
   2   3  -7 59.1248  6.4977   4
  -2   3   7 71.2258  8.0505   1
   2   3  -7 66.6171  7.0238   3
   2   3  -7 75.0593  5.6862   1
   1  -3  -7 83.4310  7.2127   3
   1  -3  -7 80.0444  5.3731   2
  -1  -3   7 83.0069  7.5598   2
  -1   3   7 82.1740  7.5289   1
   1   3  -7 72.9598  6.5490   3
  -1   3   7 66.0480  5.9547   4
   1   3  -7 79.3417  5.5677   1
   0  -3   7 109.527   8.353   2
   0  -3   7 103.215   7.446   1
   0  -3  -7 102.828   7.238   3
   0  -3  -7 96.7175  8.1501   4
   0   3  -7 96.8335  7.0832   1
   0   3   7 103.668   7.973   1
   0   3  -7 110.071   8.811   4
   0   3  -7 106.484   7.579   3
   0   3   7 101.960   4.942   2
  -1  -3  -7 4.66435 1.77645   3
   1  -3   7 -1.3340  2.7465   1
   1  -3   7 -0.7364  1.6911   3
  -1  -3  -7 1.51865 1.88372   4
   1  -3   7 5.37059 2.82794   2
  -1   3  -7 0.19510 2.11340   4
   1   3   7 0.64526 2.29190   1
   1   3   7 1.55185 2.01327   2
  -2  -3  -7 148.788   7.114   3
  -2  -3  -7 138.466  12.098   4
   2  -3   7 136.068  11.719   1
   2  -3   7 152.692  11.470   2
   2  -3   7 147.443   8.723   3
  -2   3  -7 124.379  11.463   4
   2   3   7 134.419   8.908   1
   2   3   7 133.690   9.612   2
  -3  -3  -7 1.66375 3.57996   4
   3  -3   7 0.35560 2.50806   3
   3  -3   7 5.41390 4.94362   1
   3  -3   7 4.16703 4.46925   2
   3   3   7 3.06218 3.46706   1
   3   3   7 -0.2801  3.7223   2
  -3   3  -7 3.72497 3.89846   4
  -4  -3  -7 62.9727  9.9890   4
   4  -3   7 53.4732 11.1566   2
   4  -3   7 75.4441 11.6937   1
  -4   3  -7 66.5311 10.8212   4
   4   3   7 63.4600 11.4965   2
   4   3   7 56.6210  8.0935   1
  -5  -3  -7 64.3410 12.3821   4
   5  -3   7 65.5472 13.4697   2
   5   3   7 65.3032  9.4474   1
   5   3   7 61.5047 13.3122   2
   5  -4  -7 129.093  14.540   2
   5  -4  -7 93.8500 11.5137   3
   5   4  -7 89.1161 15.4709   2
   4  -4  -7 3.05674 4.38238   3
   4  -4  -7 9.48300 6.49956   2
   4   4  -7 0.44667 4.20340   3
   4   4  -7 11.8734  6.6419   2
   3  -4  -7 115.383  11.106   2
   3  -4  -7 99.2650 10.1323   3
   3   4  -7 109.730  10.339   3
   3   4  -7 135.987  12.651   2
   3   4  -7 119.823   7.144   1
   3   4  -7 116.445  10.079   4
   2  -4  -7 15.1012  4.1835   2
   2  -4  -7 7.11273 3.33403   3
  -2  -4   7 21.0134  5.2913   2
   2   4  -7 14.2488  4.1708   3
   2   4  -7 23.4065  3.3686   1
  -2   4   7 20.8941  5.4913   1
  -2   4   7 15.1426  3.6433   4
   2   4  -7 8.12315 3.82434   4
   1  -4  -7 786.335  29.521   3
   1  -4  -7 802.357  24.572   2
  -1  -4   7 796.576  30.382   2
   1   4  -7 779.113  33.288   4
  -1   4   7 798.589  31.407   1
   1   4  -7 843.105  26.614   1
   1   4  -7 821.310  29.987   3
  -1   4   7 828.143  31.142   4
   0  -4   7 244.951  13.764   2
   0  -4  -7 231.166  12.615   3
   0   4  -7 249.418  12.813   1
   0   4   7 247.421  13.430   1
   0   4   7 239.274  14.778   4
   0   4  -7 243.345  13.122   3
   0   4  -7 256.051  15.805   4
   1  -4   7 25.9811  5.4961   2
   1  -4   7 18.6981  5.2833   1
  -1  -4  -7 27.8199  6.2083   4
   1  -4   7 19.6016  4.2754   3
  -1  -4  -7 22.4647  4.1912   3
   1   4   7 31.1875  4.4838   1
  -1   4  -7 22.6150  5.7573   4
   1   4   7 23.2312  3.4706   2
   2  -4   7 91.7952  9.6546   2
  -2  -4  -7 86.4397  6.5713   3
   2  -4   7 89.9052  7.6809   3
   2  -4   7 87.8586 10.1186   1
  -2  -4  -7 89.2924 10.2479   4
   2   4   7 74.8032  7.0629   1
  -2   4  -7 104.190  11.008   4
   2   4   7 95.0404  7.5964   2
   3  -4   7 45.5423  9.2264   1
   3  -4   7 48.3454  9.0384   2
  -3  -4  -7 49.7460 10.2174   4
   3  -4   7 51.3766  5.7357   3
   3   4   7 34.5795  6.9664   2
  -3   4  -7 55.2872 10.6299   4
   3   4   7 41.7897  5.9149   1
   4  -4   7 36.9733  9.5137   2
   4  -4   7 26.6586  9.8229   1
  -4  -4  -7 27.1704  8.3914   4
  -4   4  -7 33.8827  9.0910   4
   4   4   7 30.2175  6.9294   1
   4   4   7 25.7463  8.7701   2
   5  -4   7 48.0094 11.3555   2
  -5  -4  -7 34.0082 11.2148   4
   5   4   7 41.2312  8.7010   1
   5   4   7 56.0349 12.8522   2
   5  -5  -7 9.82845 7.51617   2
   5  -5  -7 1.57979 4.86369   3
   5   5  -7 8.10781 8.32389   2
   4  -5  -7 16.7672  6.1660   2
   4  -5  -7 19.6477  6.5288   3
   4   5  -7 14.9308  5.6219   3
   4   5  -7 11.7529  6.9192   2
   3  -5  -7 64.9856  8.7054   3
   3  -5  -7 75.8567  9.5141   2
   3   5  -7 58.0953 10.5344   2
   3   5  -7 51.6204  8.9468   3
   3   5  -7 30.1083  7.4733   4
  -2  -5   7 -1.2557  3.0512   2
   2  -5  -7 -1.8387  2.3004   3
   2  -5  -7 2.36571 3.05292   2
  -2   5   7 2.31614 3.24240   4
  -2   5   7 -1.3189  4.1186   1
   2   5  -7 0.44477 2.97366   3
   2   5  -7 0.22730 2.18796   1
   2   5  -7 -0.2393  2.9861   4
  -1  -5   7 0.57104 3.02268   2
   1  -5  -7 0.52829 2.41622   3
  -1   5   7 3.90325 3.67575   1
   1   5  -7 1.44000 3.03124   4
  -1   5   7 2.92328 1.60328   2
   1   5  -7 -3.3819  1.9627   1
   1   5  -7 0.86331 2.25133   3
  -1   5   7 1.64758 3.02801   4
   0  -5   7 136.146  10.717   2
   0  -5  -7 117.070   9.451   3
   0   5   7 149.466  12.123   4
   0   5  -7 128.283   9.715   1
   0   5   7 124.524   9.919   1
   0   5  -7 123.807   9.917   3
   0   5  -7 151.280  12.615   4
   1  -5   7 87.5896  8.3179   3
   1  -5   7 75.9652  8.2249   2
   1  -5   7 83.9901  9.2501   1
  -1  -5  -7 71.5875  7.0355   3
   1   5   7 84.0109  7.6608   1
  -1   5  -7 106.371  11.087   4
   1   5   7 83.8493  5.0921   2
   1   5   7 85.6719  9.9376   4
   2  -5   7 89.9313  8.3992   3
  -2  -5  -7 89.5076  7.6627   3
  -2  -5  -7 87.5863 10.8600   4
   2  -5   7 72.8587 10.0768   1
   2  -5   7 90.6940 10.1487   2
   2   5   7 96.6098  7.8816   1
   2   5   7 79.1266  7.1965   2
  -2   5  -7 89.1302 10.6582   4
   3  -5   7 108.808  12.950   1
  -3  -5  -7 75.2406 10.9459   4
   3  -5   7 89.6875  8.7855   3
   3  -5   7 107.909  11.536   2
  -3   5  -7 112.714  13.033   4
   3   5   7 107.881   8.798   1
   3   5   7 100.480  10.444   2
  -4  -5  -7 56.2804 11.5989   4
   4  -5   7 80.9005 11.4114   2
  -4   5  -7 50.4785 10.9511   4
   4   5   7 50.4297  7.3983   1
   4   5   7 53.8581 10.3018   2
   5  -5   7 -0.5912  7.3235   2
  -5  -5  -7 8.62474 8.03304   4
   5   5   7 9.92351 8.77129   2
   5   5   7 3.19994 5.08666   1
   5  -6  -7 19.2081  6.4380   3
   5   6  -7 6.53231 9.28503   2
   4  -6  -7 94.3465 12.2407   3
   4   6  -7 109.686  14.505   2
   4   6  -7 140.133  13.631   3
   3  -6  -7 3.03667 3.87464   3
  -3  -6   7 1.36620 4.24170   2
   3   6  -7 -5.1314  3.6772   3
   3   6  -7 6.07116 5.41254   4
  -2  -6   7 -4.8006  3.7743   2
   2  -6  -7 2.85683 3.47422   3
  -2   6   7 0.23399 4.62242   1
  -2   6   7 1.44143 3.53958   4
   2   6  -7 3.96956 4.00273   4
   2   6  -7 -0.9067  3.4815   3
   2   6  -7 4.39298 2.40234   1
  -1  -6   7 -0.1106  3.3148   2
   1  -6  -7 3.90221 3.31601   3
   1   6  -7 -2.7397  3.3460   4
  -1   6   7 0.48270 3.42226   4
   1   6  -7 0.14841 2.69962   1
  -1   6   7 -0.8856  3.5328   1
   1   6  -7 2.26190 3.18666   3
   0  -6  -7 45.5661  7.6376   3
   0  -6   7 37.2633  6.6918   2
   0  -6   7 29.2074  6.4096   3
   0   6  -7 31.0917  7.3936   4
   0   6   7 32.7501  7.7975   4
   0   6   7 31.4675  6.5873   1
  -1  -6  -7 30.3672  6.3520   3
   1  -6   7 43.8402  7.7414   2
   1  -6   7 43.6337  8.2118   3
   1   6   7 35.0399  6.5719   1
  -1   6  -7 46.7698  9.5834   4
   1   6   7 33.4476  8.2845   4
   2  -6   7 948.165  36.659   3
  -2  -6  -7 962.699  44.192   4
  -2  -6  -7 944.635  33.890   3
   2  -6   7 936.089  37.789   2
   2   6   7 940.290  32.626   2
   2   6   7 980.445  34.012   1
  -2   6  -7 995.136  44.980   4
   3  -6   7 80.8412 10.5484   2
  -3  -6  -7 79.7167 11.7602   4
   3  -6   7 66.0852  8.5492   3
  -3   6  -7 84.9778 12.0380   4
   3   6   7 68.0553  8.7528   2
   3   6   7 79.8412  7.6446   1
   4  -6   7 85.4671 12.5927   2
  -4  -6  -7 101.800  14.399   4
   4   6   7 85.3862  8.5912   1
   4   6   7 119.033  13.805   2
  -4   6  -7 80.6447 13.1172   4
  -5  -6  -7 15.1643  8.3727   4
   5  -6   7 24.5368  9.1252   2
   5   6   7 7.61715 5.41961   1
   5  -7  -7 -5.4114  5.6810   3
  -5  -7   7 -9.2954  7.0273   2
   4  -7  -7 168.781  15.930   3
  -4  -7   7 134.677  14.609   2
   4   7  -7 155.018  14.456   3
  -3  -7   7 1.23068 4.59364   2
   3  -7  -7 7.72849 4.54749   3
   3   7  -7 11.5776  5.4949   3
   3   7  -7 -3.0668  5.8542   4
  -2  -7   7 29.2846  7.5594   2
   2  -7  -7 30.9437  7.4021   3
   2   7  -7 34.8232  8.0403   3
   2   7  -7 19.7392  6.6114   4
  -2   7   7 22.4334  7.6827   1
   2   7  -7 34.6812  4.3067   1
  -2   7   7 16.3259  5.9151   4
   1  -7  -7 37.6560  7.9968   3
  -1  -7   7 47.8115  8.5131   2
  -1  -7   7 34.3128  7.8763   3
   1   7  -7 66.4245 10.2254   4
  -1   7   7 35.3776  8.4187   4
  -1   7   7 28.6805  7.4969   1
   0  -7   7 328.361  19.723   3
   0  -7   7 326.591  18.562   2
   0  -7  -7 333.817  19.090   3
   0   7   7 332.611  19.335   1
   0   7   7 316.699  21.920   4
   0   7  -7 324.965  22.730   4
   1  -7   7 20.8543  6.0834   2
  -1  -7  -7 15.3249  4.9285   3
   1  -7   7 25.2271  7.0475   3
   1   7   7 14.5436  5.8554   4
   1   7   7 19.6262  5.4035   1
  -1   7  -7 19.5819  6.9802   4
   2  -7   7 5.67270 4.76073   3
  -2  -7  -7 4.51998 3.73075   3
   2  -7   7 1.69109 4.23552   2
  -2  -7  -7 1.72946 4.16815   4
   2   7   7 7.30361 3.98771   1
  -2   7  -7 10.7221  6.0812   4
   3  -7   7 23.9170  6.6051   3
   3  -7   7 24.8527  7.9400   2
  -3  -7  -7 24.4894  7.8419   4
  -3   7  -7 26.5690  9.1506   4
   3   7   7 25.6146  5.0887   1
   4  -7   7 2.29343 6.91393   2
  -4  -7  -7 3.23707 6.68312   4
  -4   7  -7 2.97659 7.64045   4
   4   7   7 -2.5824  3.9137   1
   4  -8  -7 -2.6844  5.1782   3
  -4  -8   7 13.0847  7.8406   2
   4   8  -7 2.15284 5.64354   3
   3  -8  -7 173.304  16.782   3
  -3  -8   7 153.266  14.687   2
   3   8  -7 177.994  19.195   4
   3   8  -7 167.743  15.003   3
  -2  -8   7 32.4282  8.3933   2
   2  -8  -7 43.2667  9.5624   3
  -2  -8   7 42.8014  9.2578   3
   2   8  -7 43.4558  5.0643   1
  -2   8   7 52.9964 10.4594   4
  -2   8   7 52.7827 10.8477   1
   2   8  -7 43.4839 10.0764   4
  -1  -8   7 -1.7526  3.7676   3
   1  -8  -7 3.35763 4.03583   3
  -1  -8   7 3.87845 4.57489   2
  -1   8   7 4.20565 5.54901   1
   1   8  -7 6.40498 5.17771   4
  -1   8   7 0.77308 5.07788   4
   0  -8  -7 332.611  20.446   3
   0  -8   7 333.790  19.040   2
   0  -8   7 311.169  20.600   3
   0   8   7 313.129  19.660   1
   0   8  -7 356.309  25.895   4
   0   8   7 315.964  23.123   4
   1  -8   7 102.362  10.627   2
  -1  -8  -7 126.398  12.034   3
   1  -8   7 128.956  12.978   3
   1   8   7 118.082  14.157   4
   1   8   7 116.305  11.323   1
  -1   8  -7 116.695  14.346   4
   2  -8   7 114.800  12.953   3
  -2  -8  -7 126.437  15.309   4
  -2  -8  -7 103.531  10.794   3
   2  -8   7 128.533  11.896   2
  -2   8  -7 128.394  15.090   4
   2   8   7 101.575   9.810   1
  -2   8  -7 92.2227 12.9989   1
  -3  -8  -7 4.27983 5.49271   4
   3  -8   7 4.99508 5.63101   3
   3  -8   7 15.3888  6.8190   2
  -3   8  -7 14.9190  7.8873   4
   3   8   7 6.34896 3.60960   1
  -4  -8  -7 71.4956 15.2306   4
   4  -8   7 87.4091 14.4676   2
  -4   8  -7 69.0900 14.2167   4
   4  -9  -7 4.62236 6.28175   3
  -4  -9   7 24.9944 10.1312   3
   3  -9  -7 13.6162  7.4591   3
  -3  -9   7 6.04145 7.23914   3
   3   9  -7 15.6423  8.0826   4
  -2  -9   7 28.0555  8.5708   3
   2  -9  -7 21.6813  7.3539   3
  -2   9   7 1.95440 6.96450   4
  -2   9   7 38.7773  9.9428   1
   2   9  -7 27.4054  4.6219   1
   2   9  -7 26.5890  8.7991   4
  -1  -9   7 -2.2617  3.9432   3
   1  -9  -7 -2.5376  3.6742   3
   1   9  -7 6.89481 3.96527   1
  -1   9   7 -1.8248  5.2961   1
   1   9  -7 -2.2096  4.2579   4
  -1   9   7 -4.0237  5.4343   4
   0  -9  -7 7.71891 5.22297   3
   0  -9   7 13.2845  6.9401   3
   0   9  -7 8.76636 4.78413   1
   0   9   7 3.39910 6.05163   4
   0   9   7 10.5700  5.9878   1
   0   9  -7 9.98386 5.87405   4
   1  -9   7 149.859  15.077   3
  -1  -9  -7 110.457  12.328   3
  -1   9  -7 112.505  15.051   4
   1   9   7 122.972  15.312   4
  -1   9  -7 97.3800 12.0861   1
   1   9   7 96.5794 11.3682   1
  -2  -9  -7 34.8762  8.5506   3
   2  -9   7 32.2648  8.9278   3
  -2  -9  -7 14.5228  7.4616   4
  -2   9  -7 7.72876 7.28380   4
  -2   9  -7 36.3565  9.5558   1
   2   9   7 21.3034  7.9066   4
   2   9   7 26.2047  6.7780   1
  -3  -9  -7 65.6767 14.2827   4
   3  -9   7 58.5203 11.5125   3
  -3   9  -7 56.1025 13.2381   4
   3   9   7 52.1501  6.8774   1
  -4  -9  -7 3.16762 7.37801   4
  -4   9  -7 8.58419 9.20952   4
   3 -10  -7 61.3204 12.8027   3
  -3 -10   7 48.9693 10.6579   3
   3  10  -7 65.6383 15.4684   4
   2 -10  -7 5.91095 5.92451   3
  -2 -10   7 7.78744 6.88924   3
  -2  10   7 0.46845 6.99154   4
  -2  10   7 13.6812  8.4513   1
   2  10  -7 4.20410 3.65320   1
   2  10  -7 -0.3299  6.6683   4
  -1 -10   7 31.0371  9.0613   3
   1 -10  -7 28.5026  8.7764   3
  -1  10   7 36.4375 10.0180   4
  -1  10   7 35.4294 10.4036   1
   1  10  -7 37.3477  7.2109   1
   1  10  -7 29.9012 10.1873   4
   0 -10   7 94.5087 12.9814   3
   0 -10  -7 112.361  13.142   3
   0  10   7 126.608  13.334   1
   0  10   7 84.0846 13.4415   4
   0  10  -7 141.189  18.029   4
   0  10  -7 80.2087 10.5546   1
   1 -10   7 8.40255 5.87450   3
  -1 -10  -7 6.19962 5.53245   3
   1  10   7 -2.8307  4.7868   1
  -1  10  -7 5.99495 5.38759   1
   1  10   7 5.52559 5.98967   4
  -1  10  -7 -1.4099  5.7425   4
  -2 -10  -7 3.14817 5.46144   4
   2 -10   7 7.79145 6.35918   3
  -2 -10  -7 18.3969  7.1545   3
   2  10   7 -4.1112  5.4053   1
  -2  10  -7 12.2315  8.3344   4
   2  10   7 0.33274 7.89805   4
  -2  10  -7 5.94230 7.40186   1
   3 -10   7 73.5019 12.7792   3
  -3 -10  -7 55.0153 13.3307   4
   3  10   7 70.3105  7.8940   1
  -3  10  -7 67.1705 15.4354   4
   2 -11  -7 1.09050 6.31406   3
  -2 -11   7 3.73715 6.48251   3
  -2  11   7 10.7241  8.5987   4
   2  11  -7 9.18557 4.53826   1
  -2  11   7 -6.6039  8.2900   1
   2  11  -7 16.5204  8.1375   4
   1 -11  -7 44.5437 10.6384   3
  -1 -11   7 50.9468 12.0485   3
  -1  11   7 35.8331 11.4229   4
  -1  11   7 59.8753 12.3810   1
   1  11  -7 68.1489 14.7779   4
   1  11  -7 49.6530  8.2418   1
   0 -11   7 22.3243  8.2491   3
   0 -11  -7 75.7802 13.8989   3
   0  11  -7 51.7903 10.4803   1
   0  11   7 24.0065 10.4418   4
   0  11  -7 57.4895 13.6636   4
   0  11   7 29.2330  7.3147   1
  -1 -11  -7 39.3166 10.0589   3
   1 -11   7 16.4963  8.7216   3
  -1  11  -7 16.3086 10.3559   4
   1  11   7 16.4082  7.2658   1
  -1  11  -7 14.9004  7.8189   1
   1  11   7 28.0376  9.2147   4
  -2 -11  -7 71.0343 15.8566   4
   2 -11   7 53.8849 11.4467   3
  -2  11  -7 52.2589 13.4132   4
  -2  11  -7 87.7668 15.2120   1
   2  11   7 58.3881 15.1565   4
   2  11   7 46.4121  9.5499   1
   1 -12  -7 9.16599 7.38906   3
  -1 -12   7 13.0651  8.9222   3
   1  12  -7 -1.1816  5.5592   1
  -1  12   7 5.48034 7.74189   1
   1  12  -7 30.0196 10.3338   4
  -1  12   7 28.7288 11.4633   4
   0 -12   7 25.5903  9.3991   3
   0 -12  -7 13.9829  7.7176   3
   0  12   7 1.92896 6.87598   1
   0  12   7 32.2675 10.9779   4
   0  12  -7 23.8149  7.2477   1
   0  12  -7 30.7884 11.9844   4
   1 -12   7 1.04300 6.64916   3
  -1 -12  -7 -15.544   6.221   3
  -1  12  -7 -14.406   6.865   1
   1  12   7 -5.7409  7.2648   4
   1  12   7 -9.7967  5.1629   1
  -1  12  -7 -5.7657  7.1717   4
   6   0  -8 16.6293  8.7107   2
   5   0  -8 47.3013 11.1943   2
   5   0  -8 33.7521  7.5574   3
   4   0  -8 -3.5523  3.2908   3
   4   0  -8 -1.6926  4.0533   2
   3   0  -8 37.7761  5.4533   3
   3   0  -8 28.4757  6.8598   2
   2   0  -8 1.99425 3.24091   1
   2   0  -8 7.69334 3.83831   2
   2   0  -8 9.27905 3.15359   3
  -1   0   8 1122.23   35.58   1
  -1   0   8 1118.41   36.30   2
   1   0  -8 1118.55   34.21   3
   1   0  -8 1131.15   34.61   4
   0   0  -8 102.021   7.228   4
   0   0   8 116.655   7.673   2
   0   0  -8 108.526   6.190   3
   0   0   8 105.239   7.080   1
   1   0   8 710.720  25.887   1
  -1   0  -8 693.860  28.373   4
   1   0   8 775.850  26.165   2
  -2   0  -8 949.955  37.945   4
   2   0   8 973.902  34.508   1
   2   0   8 992.750  35.089   2
   3   0   8 50.0785  8.4893   1
   3   0   8 47.2148  8.9388   2
  -3   0  -8 47.6751  7.5159   4
   4   0   8 602.718  30.884   2
  -4   0  -8 540.149  30.497   4
   4   0   8 539.194  28.034   1
  -5   0  -8 3.65882 6.01771   4
   5   0   8 20.0812  8.6815   2
   5   0   8 15.6070  7.0514   1
   6  -1  -8 3.65181 8.58943   2
   6   1  -8 10.0817  7.8307   2
   5  -1  -8 5.04713 4.75992   3
   5  -1  -8 1.23083 5.82840   2
   5   1  -8 -6.0298  4.6277   3
   5   1  -8 0.87406 5.77154   2
   4  -1  -8 23.4529  7.4145   2
   4  -1  -8 39.6732  7.3283   3
   4   1  -8 32.5396  6.4696   3
   4   1  -8 44.0363  9.3782   2
   3  -1  -8 1.23239 2.19879   3
   3  -1  -8 -0.7433  3.0383   2
   3   1  -8 3.73160 2.72607   3
   3   1  -8 -3.0169  2.9287   2
   3   1  -8 3.26919 3.78120   1
   2  -1  -8 2555.01   74.32   2
   2  -1  -8 2688.07   72.19   3
  -2   1   8 2571.18   74.35   1
   2   1  -8 2357.42   72.24   4
   2   1  -8 2547.83   70.94   3
   2   1  -8 2558.96   72.78   1
   2   1  -8 2574.30   76.13   2
  -1  -1   8 263.705  13.281   2
   1  -1  -8 274.300  12.623   3
  -1  -1   8 275.168  11.803   1
   1  -1  -8 271.327  10.870   4
   1   1  -8 273.565  12.364   3
   1   1  -8 257.192  11.989   1
  -1   1   8 273.239  13.312   1
   1   1  -8 207.719  11.108   4
  -1   1   8 262.957  12.221   2
   0  -1   8 1575.91   46.76   1
   0  -1   8 1561.07   48.28   2
   0  -1  -8 1555.94   49.70   4
   0  -1  -8 1579.98   43.64   3
   0   1  -8 1562.11   43.93   3
   0   1  -8 1616.58   50.50   4
   0   1   8 1603.99   46.33   2
   0   1   8 1548.47   47.75   1
  -1  -1  -8 311.979  16.655   4
  -1  -1  -8 326.157  10.798   3
   1  -1   8 336.428  15.442   1
   1  -1   8 344.537  15.735   2
  -1   1  -8 328.196  11.937   3
   1   1   8 345.584  14.474   2
   1   1   8 319.199  14.743   1
  -1   1  -8 309.544  16.612   4
   2  -1   8 23.7037  5.5547   2
   2  -1   8 20.1057  2.2337   3
   2  -1   8 28.0616  5.8561   1
  -2  -1  -8 24.6110  5.6667   4
   2   1   8 21.5910  5.3243   2
   2   1   8 34.3243  5.0747   1
  -2   1  -8 22.7514  5.0825   4
   3  -1   8 186.322  14.533   2
   3  -1   8 199.933  14.989   1
  -3  -1  -8 181.539  14.924   4
   3   1   8 198.294  14.874   2
   3   1   8 198.283  13.740   1
  -3   1  -8 217.541  16.174   4
   4  -1   8 137.617  13.986   1
  -4  -1  -8 151.057  14.737   4
   4  -1   8 163.060  15.461   2
   4   1   8 128.665  14.212   2
  -4   1  -8 148.483  14.978   4
   4   1   8 158.598  13.621   1
  -5  -1  -8 117.318  14.198   4
   5  -1   8 80.0247 14.6727   2
   5  -1   8 92.1661 13.1883   1
   5   1   8 99.2828 12.5162   1
   5   1   8 109.574  14.475   2
   6  -2  -8 -6.9336  6.7739   2
   6   2  -8 5.56761 9.08147   2
   5  -2  -8 -2.7610  4.6213   3
   5  -2  -8 -0.3715  5.3194   2
   5   2  -8 3.89045 4.85403   3
   5   2  -8 0.30916 5.91434   2
   4  -2  -8 13.2142  5.6349   2
   4  -2  -8 9.56022 4.10447   3
   4   2  -8 9.48071 4.45638   3
   4   2  -8 10.8702  5.5924   2
   3  -2  -8 138.790  11.327   3
   3  -2  -8 157.133  12.575   2
   3   2  -8 182.303  10.821   1
   3   2  -8 145.848  11.258   3
   3   2  -8 175.957  13.861   2
   2  -2  -8 426.921  19.458   3
   2  -2  -8 412.171  18.611   2
   2  -2  -8 437.745  14.427   4
   2   2  -8 434.515  20.472   2
   2   2  -8 434.243  17.340   1
   2   2  -8 420.973  19.154   3
  -2   2   8 435.132  20.306   1
  -1  -2   8 454.115  19.688   2
   1  -2  -8 439.836  18.028   3
   1  -2  -8 454.991  17.478   4
   1   2  -8 468.144  18.446   3
   1   2  -8 467.398  19.602   4
   1   2  -8 460.133  17.500   1
  -1   2   8 439.488  16.980   2
  -1   2   8 431.305  19.302   1
   0  -2  -8 358.755  14.200   3
   0  -2  -8 370.273  16.758   4
   0  -2   8 371.226  16.878   2
   0  -2   8 362.284  15.342   1
   0   2  -8 336.790  14.440   3
   0   2   8 352.418  15.886   1
   0   2  -8 344.209  16.887   4
   0   2   8 349.882  13.557   2
  -1  -2  -8 514.340  23.553   4
   1  -2   8 508.943  21.472   1
   1  -2   8 525.959  21.792   2
  -1  -2  -8 528.312  16.722   3
  -1   2  -8 514.451  23.953   4
   1   2   8 514.996  20.219   1
   1   2   8 535.071  19.442   2
  -1   2  -8 522.881  18.181   3
   2  -2   8 4.14063 1.97126   3
  -2  -2  -8 6.63663 3.35580   4
   2  -2   8 4.75576 3.55269   2
   2  -2   8 5.43109 3.68163   1
   2   2   8 8.47599 3.22509   1
  -2   2  -8 11.2165  4.2017   4
   2   2   8 4.00814 3.19295   2
   3  -2   8 1.28205 4.39140   1
   3  -2   8 2.09004 3.77741   2
  -3  -2  -8 1.37576 3.60295   4
   3   2   8 -3.4434  3.5448   2
  -3   2  -8 0.54810 4.03793   4
   3   2   8 4.47758 3.38682   1
   4  -2   8 54.4598 11.5188   2
   4  -2   8 71.8251 12.1980   1
  -4  -2  -8 47.1603  9.9079   4
   4   2   8 73.0036  9.3812   1
   4   2   8 75.3294 10.6692   2
  -4   2  -8 51.5936 10.1621   4
  -5  -2  -8 61.7526 12.4130   4
   5  -2   8 84.7175 12.2829   2
   5  -2   8 69.6455 13.0953   1
   5   2   8 56.6751 10.8511   1
   5   2   8 68.6390 14.1503   2
   5  -3  -8 132.982  13.392   3
   5  -3  -8 128.359  14.071   2
   5   3  -8 106.495  14.784   2
   5   3  -8 105.770  12.402   3
   4  -3  -8 31.3520  7.4854   2
   4  -3  -8 45.9095  8.6936   3
   4   3  -8 38.7990  9.7029   2
   4   3  -8 47.8259  8.5468   3
   3  -3  -8 134.283  11.345   2
   3  -3  -8 140.884  11.721   3
   3   3  -8 129.164  12.566   2
   3   3  -8 127.481   9.391   4
   3   3  -8 139.011  11.194   3
   3   3  -8 138.290   9.066   1
   2  -3  -8 53.5911  6.5329   3
   2  -3  -8 57.9557  6.3815   2
  -2  -3   8 65.1592  7.9317   2
   2   3  -8 40.3802  5.4620   4
   2   3  -8 70.3041  5.5448   1
   2   3  -8 60.4091  6.5059   3
  -2   3   8 51.6030  7.3471   1
  -2   3   8 56.6367  5.0792   4
  -1  -3   8 -0.1822  2.2871   2
   1  -3  -8 -0.9409  1.7747   3
   1   3  -8 2.25749 2.56924   4
  -1   3   8 -2.8938  1.6148   2
   1   3  -8 2.09580 1.93964   1
  -1   3   8 0.21151 1.94248   4
   1   3  -8 2.83263 1.99759   3
  -1   3   8 4.34750 2.72167   1
   0  -3  -8 205.879  10.720   3
   0  -3   8 195.602  10.917   1
   0  -3   8 197.368  12.000   2
   0  -3  -8 183.014  11.948   4
   0   3   8 190.486   8.214   2
   0   3  -8 186.784  10.880   3
   0   3  -8 206.553  12.959   4
   0   3  -8 193.541  10.732   1
   0   3   8 180.499  11.278   1
   1  -3   8 134.138  10.229   1
  -1  -3  -8 133.439  10.959   4
   1  -3   8 136.031   8.646   3
   1  -3   8 136.271  10.173   2
  -1  -3  -8 127.453   7.505   3
   1   3   8 138.695   7.897   2
   1   3   8 142.513   9.406   1
  -1   3  -8 116.635  10.508   4
   2  -3   8 25.2534  6.9878   1
   2  -3   8 15.1544  3.1869   3
  -2  -3  -8 16.1607  5.1094   4
  -2  -3  -8 18.3719  2.8465   3
   2  -3   8 19.5143  5.5963   2
   2   3   8 18.6520  4.1251   1
   2   3   8 15.1760  4.2917   2
  -2   3  -8 20.7873  5.9483   4
   3  -3   8 90.2299 10.4286   2
   3  -3   8 78.5584  6.2952   3
   3  -3   8 91.0674 11.5282   1
  -3  -3  -8 87.7683 10.9147   4
   3   3   8 90.5640  9.6721   2
  -3   3  -8 101.115  11.487   4
   3   3   8 81.7426  8.3740   1
  -4  -3  -8 311.740  23.209   4
   4  -3   8 329.596  22.391   2
   4  -3   8 329.945  22.842   1
  -4   3  -8 310.440  22.977   4
   4   3   8 295.148  17.916   1
   4   3   8 336.028  21.979   2
   5  -3   8 13.9305  7.8851   2
  -5  -3  -8 3.49418 6.72466   4
   5  -3   8 -0.3501  8.5800   1
   5   3   8 7.20918 7.68882   2
   5   3   8 6.66654 6.57308   1
   5  -4  -8 23.5664  8.4418   2
   5  -4  -8 29.3295  7.8264   3
   5   4  -8 55.8403 11.8685   2
   4  -4  -8 45.5417  8.6796   3
   4  -4  -8 73.4622  9.9305   2
   4   4  -8 45.0321 10.9532   2
   4   4  -8 44.8856  8.3794   3
   3  -4  -8 257.450  16.678   3
   3  -4  -8 259.142  16.022   2
   3   4  -8 238.650  17.436   2
   3   4  -8 264.529  11.919   1
   3   4  -8 252.764  16.331   3
   3   4  -8 261.103  15.735   4
  -2  -4   8 8.92333 4.15144   2
   2  -4  -8 2.13704 3.16266   2
   2  -4  -8 4.58481 3.04531   3
   2   4  -8 13.4816  4.0213   3
   2   4  -8 10.8217  2.8904   1
  -2   4   8 5.53687 2.86110   4
  -2   4   8 4.98016 4.08268   1
   2   4  -8 17.6898  4.9029   4
   1  -4  -8 436.057  20.078   3
  -1  -4   8 445.047  20.772   2
   1   4  -8 449.893  17.355   1
  -1   4   8 425.330  15.451   2
  -1   4   8 448.218  21.385   1
   1   4  -8 449.118  20.231   3
  -1   4   8 433.258  20.293   4
   1   4  -8 448.531  22.342   4
   0  -4  -8 34.6197  4.9225   3
   0  -4   8 28.0858  5.9579   2
   0   4   8 44.2113  6.1235   4
   0   4   8 34.4539  5.3760   1
   0   4  -8 31.4822  4.8334   1
   0   4  -8 32.1037  5.9688   3
   0   4  -8 27.4574  6.2753   4
  -1  -4  -8 137.091   8.739   3
   1  -4   8 139.493  11.367   1
   1  -4   8 138.726   9.891   3
  -1  -4  -8 151.033  12.425   4
   1  -4   8 139.001  10.876   2
   1   4   8 136.308   7.508   2
   1   4   8 138.190   9.680   1
  -1   4  -8 149.184  12.425   4
   2  -4   8 50.9620  9.0004   1
   2  -4   8 35.7014  4.9279   3
  -2  -4  -8 37.5028  4.5013   3
  -2  -4  -8 44.0475  8.9052   4
   2  -4   8 40.6212  8.2348   2
   2   4   8 31.1729  5.5439   1
   2   4   8 35.5512  5.4237   2
  -2   4  -8 40.5039  8.4192   4
   3  -4   8 37.2135  5.2827   3
   3  -4   8 34.0957  8.2254   2
   3  -4   8 28.6207  8.5183   1
  -3  -4  -8 33.3091  8.4421   4
   3   4   8 42.4601  6.3438   1
  -3   4  -8 43.0133  8.8728   4
   3   4   8 32.8829  7.3508   2
  -4  -4  -8 179.672  17.830   4
   4  -4   8 176.589  16.949   2
   4  -4   8 217.388  18.552   1
   4   4   8 193.251  13.804   1
  -4   4  -8 212.232  19.032   4
   4   4   8 198.255  16.991   2
  -5  -4  -8 17.0102  7.9498   4
   5  -4   8 43.4489 10.4129   2
   5   4   8 22.9260  7.6891   1
   5   4   8 26.9898  9.9998   2
   5  -5  -8 20.1913  7.7060   3
   5  -5  -8 46.2092  9.5975   2
   5   5  -8 36.4976 10.7756   2
   4  -5  -8 2.11193 4.13454   3
   4  -5  -8 6.88513 5.71751   2
   4   5  -8 -0.1299  4.4739   3
   4   5  -8 8.32939 6.58192   2
   3  -5  -8 8.43836 4.91208   2
   3  -5  -8 6.86854 3.59729   3
  -3  -5   8 1.83765 4.28319   2
   3   5  -8 0.04798 2.84049   1
   3   5  -8 4.47718 4.08059   4
   3   5  -8 4.15741 3.79986   3
   2  -5  -8 53.4112  8.8216   3
  -2  -5   8 40.5980  8.0763   2
   2  -5  -8 46.9649  5.9571   2
   2   5  -8 57.1086  8.5093   4
   2   5  -8 61.3252  8.0389   3
  -2   5   8 50.5684  6.6016   4
  -2   5   8 45.5878  8.5850   1
   2   5  -8 45.0145  4.9339   1
   1  -5  -8 20.5731  5.0874   3
  -1  -5   8 38.8396  7.1905   2
   1   5  -8 31.0796  4.5581   1
   1   5  -8 38.1185  7.0267   3
  -1   5   8 41.5514  7.6051   1
  -1   5   8 30.7800  3.0764   2
   1   5  -8 31.8229  7.1957   4
  -1   5   8 37.6270  6.8876   4
   0  -5  -8 1.59526 2.13666   3
   0  -5   8 8.96314 4.05901   2
   0   5  -8 -0.4621  2.5173   3
   0   5   8 -2.4620  2.6987   1
   0   5   8 0.21818 3.33076   4
   0   5  -8 2.35250 2.85945   4
   0   5  -8 3.65869 3.07207   1
   1  -5   8 27.2864  6.3118   1
  -1  -5  -8 19.2880  5.7331   4
   1  -5   8 22.1838  5.2264   3
   1  -5   8 20.3578  5.6176   2
  -1  -5  -8 24.2716  5.0655   3
   1   5   8 22.2976  4.8125   1
  -1   5  -8 33.6873  7.9118   4
   1   5   8 26.5942  3.2245   2
   2  -5   8 92.3996 10.9459   1
   2  -5   8 85.5613  9.7196   2
   2  -5   8 92.9580  8.4552   3
  -2  -5  -8 90.6970  7.5054   3
  -2  -5  -8 95.3131 11.4818   4
   2   5   8 74.7070  7.4043   2
  -2   5  -8 77.8688 10.6243   4
   2   5   8 82.7855  7.7902   1
   3  -5   8 66.3538 11.2950   2
   3  -5   8 59.6498  7.0537   3
  -3  -5  -8 68.6325 10.8565   4
   3  -5   8 76.4923 11.6506   1
   3   5   8 51.0989  8.8493   2
   3   5   8 70.5008  7.6867   1
  -3   5  -8 70.6228 10.8469   4
   4  -5   8 -2.9696  5.7427   2
  -4  -5  -8 8.55744 5.05180   4
  -4   5  -8 14.7564  7.2225   4
   4   5   8 11.7341  5.3856   1
   4   5   8 31.0528  9.1906   2
   5  -5   8 10.4935  7.8644   2
  -5  -5  -8 -1.0101  6.3110   4
   5   5   8 2.88851 8.86635   2
   5   5   8 4.84752 5.73412   1
   5  -6  -8 -2.8797  5.4716   3
   5   6  -8 -2.6845  8.3081   2
   4  -6  -8 20.3151  7.3814   3
  -4  -6   8 27.8070  9.3318   2
   4   6  -8 12.4894  6.3200   3
  -3  -6   8 73.6208  9.5450   2
   3  -6  -8 50.3943  9.5517   3
   3   6  -8 55.9102 10.4948   4
   3   6  -8 68.0552  9.4550   3
  -2  -6   8 25.9522  6.8086   2
   2  -6  -8 31.7333  7.7536   3
   2   6  -8 30.6629  4.4250   1
   2   6  -8 27.2927  7.1028   4
  -2   6   8 31.9086  7.4181   1
   2   6  -8 30.7308  7.2252   3
  -2   6   8 25.6093  5.8789   4
  -1  -6   8 191.709  13.612   2
   1  -6  -8 186.692  13.970   3
   1   6  -8 179.336  10.968   1
  -1   6   8 185.502  14.384   4
   1   6  -8 192.197  16.732   4
   1   6  -8 170.574  13.302   3
  -1   6   8 185.209  14.409   1
   0  -6   8 5.10739 3.63087   2
   0  -6   8 -0.4078  3.5128   3
   0  -6  -8 1.92924 2.93057   3
   0   6   8 2.52954 3.40679   4
   0   6   8 2.83856 3.76714   1
   0   6  -8 2.86649 3.55887   4
   1  -6   8 197.872  13.799   2
   1  -6   8 191.011  14.067   3
  -1  -6  -8 162.223  11.800   3
  -1   6  -8 206.706  16.770   4
   1   6   8 186.798  16.030   4
   1   6   8 161.446  12.158   1
   2  -6   8 1416.93   51.42   2
  -2  -6  -8 1375.41   58.31   4
  -2  -6  -8 1449.57   46.23   3
   2  -6   8 1457.23   49.30   3
  -2   6  -8 1502.58   60.38   4
   2   6   8 1430.44   47.34   1
   3  -6   8 84.5491  9.2620   3
  -3  -6  -8 87.2789 12.4782   4
   3  -6   8 92.6139 11.2140   2
   3   6   8 79.8512  7.8519   1
  -3   6  -8 92.1370 13.0805   4
   4  -6   8 243.978  20.383   2
  -4  -6  -8 195.522  20.109   4
  -4   6  -8 227.420  21.671   4
   4   6   8 223.689  13.953   1
  -5  -6  -8 -1.2357  7.3729   4
   5  -6   8 -5.6772  7.8531   2
   5   6   8 15.6113  5.5978   1
   4  -7  -8 89.0877 11.8885   3
  -4  -7   8 71.4625 12.8171   2
   4   7  -8 81.4640 13.1630   3
  -3  -7   8 5.49120 5.16752   2
   3  -7  -8 0.74065 3.58472   3
   3   7  -8 4.66523 5.86190   4
   3   7  -8 9.26876 5.46323   3
   2  -7  -8 69.4939  9.9445   3
  -2  -7   8 72.3963  9.6480   2
   2   7  -8 76.2669  6.5433   1
  -2   7   8 83.5359 11.5945   1
   2   7  -8 72.9740 10.0214   3
   2   7  -8 90.7474 12.0794   4
  -2   7   8 91.2933 10.7478   4
  -1  -7   8 106.654  11.200   2
   1  -7  -8 120.474  11.730   3
   1   7  -8 87.6271 10.1152   3
  -1   7   8 116.834  12.384   4
   1   7  -8 113.625  13.484   4
  -1   7   8 86.2290 11.0588   1
   0  -7   8 578.009  28.342   3
   0  -7   8 622.196  27.863   2
   0  -7  -8 584.848  27.250   3
   0   7   8 590.455  28.110   1
   0   7  -8 608.734  33.012   4
   0   7   8 607.422  32.104   4
  -1  -7  -8 138.194  11.653   3
   1  -7   8 168.385  14.233   3
   1  -7   8 134.018  11.918   2
   1   7   8 156.166  12.072   1
   1   7   8 137.677  14.479   4
  -1   7  -8 145.569  15.150   4
  -2  -7  -8 15.7904  6.3402   4
   2  -7   8 11.3312  5.5170   3
  -2  -7  -8 20.8786  5.4183   3
   2  -7   8 7.74415 5.17653   2
   2   7   8 15.9116  5.1201   1
  -2   7  -8 18.6429  7.4467   4
   3  -7   8 0.53790 5.42910   2
  -3  -7  -8 6.72005 5.73991   4
   3  -7   8 11.3090  5.3583   3
  -3   7  -8 14.3056  7.8298   4
   3   7   8 6.52313 3.70403   1
   4  -7   8 40.9701 10.0490   2
  -4  -7  -8 30.4080  9.4947   4
   4   7   8 28.0958  6.3005   1
  -4   7  -8 32.8916 14.0086   4
  -4  -8   8 -5.2598  5.5639   2
   4  -8  -8 6.21431 6.18565   3
   4   8  -8 6.90723 6.58336   3
   3  -8  -8 6.84953 5.50817   3
  -3  -8   8 16.5865  6.9453   2
   3   8  -8 23.7922  8.3239   4
   3   8  -8 10.2728  6.0345   3
  -2  -8   8 133.169  12.893   2
   2  -8  -8 128.014  13.473   3
  -2   8   8 114.797  13.014   4
   2   8  -8 113.669  12.260   3
  -2   8   8 136.906  14.742   1
   2   8  -8 124.899  15.255   4
   1  -8  -8 16.6639  6.3188   3
  -1  -8   8 24.1963  6.9685   2
  -1  -8   8 18.8692  6.4595   3
  -1   8   8 18.5827  7.7494   4
  -1   8   8 26.1382  7.7386   1
   1   8  -8 11.4698  6.4316   4
   0  -8   8 23.4026  6.4708   2
   0  -8  -8 28.5010  7.4378   3
   0  -8   8 19.9070  6.9020   3
   0   8   8 29.2201  8.6313   4
   0   8  -8 26.0879  8.6645   4
   0   8   8 28.2847  7.6720   1
   1  -8   8 181.352  14.373   2
  -1  -8  -8 218.710  15.916   3
   1  -8   8 215.358  16.957   3
   1   8   8 235.675  15.838   1
  -1   8  -8 202.258  18.781   4
   1   8   8 206.990  19.517   4
  -2  -8  -8 3.12902 5.01736   4
  -2  -8  -8 -1.7968  3.9548   3
   2  -8   8 0.06615 5.30116   3
   2  -8   8 5.72483 4.92806   2
  -2   8  -8 4.66762 5.39435   4
   2   8   8 10.0101  4.2577   1
   3  -8   8 0.28672 4.96629   3
   3  -8   8 7.20089 5.85504   2
  -3  -8  -8 7.58241 6.26447   4
  -3   8  -8 -10.032   5.634   4
   3   8   8 1.91976 3.26526   1
  -4  -8  -8 16.2875  8.3643   4
   4  -8   8 28.2911  8.8976   2
  -4   8  -8 6.97583 8.66314   4
   4   8   8 5.67411 4.86593   1
  -4  -9   8 12.2740  7.9704   3
   4  -9  -8 18.2972  9.1727   3
   3  -9  -8 32.5859  8.5818   3
  -3  -9   8 31.4361  8.6419   3
   3   9  -8 51.2660 12.5101   4
   2  -9  -8 60.1153 11.7553   3
  -2  -9   8 42.0289  9.8202   3
   2   9  -8 80.5029 13.2607   4
   2   9  -8 64.2919  6.0551   1
  -2   9   8 52.1098 11.4943   1
  -2   9   8 54.3868 11.3387   4
   1  -9  -8 53.6868 10.4962   3
  -1  -9   8 71.9193 10.3288   3
   1   9  -8 54.8677  7.3619   1
  -1   9   8 75.0450 11.2316   1
  -1   9   8 67.9902 11.2574   4
   1   9  -8 64.3477 13.6594   4
   0  -9   8 31.4088  9.0542   3
   0  -9  -8 53.3419 10.4607   3
   0   9   8 39.5891  9.8353   4
   0   9  -8 38.3007  9.9552   4
   0   9   8 51.0263 10.4774   1
  -1  -9  -8 157.976  14.618   3
   1  -9   8 169.032  15.754   3
   1   9   8 154.698  13.480   1
  -1   9  -8 170.594  15.934   1
  -1   9  -8 171.161  18.553   4
   1   9   8 156.966  17.423   4
  -2  -9  -8 140.750  16.957   4
   2  -9   8 155.690  15.933   3
  -2  -9  -8 104.094  12.213   3
  -2   9  -8 127.029  15.145   1
   2   9   8 151.834  12.347   1
  -2   9  -8 121.323  15.831   4
   3  -9   8 76.9350 12.8442   3
  -3  -9  -8 64.9429 14.2597   4
   3   9   8 91.1664  8.9199   1
  -3   9  -8 97.0161 15.6171   4
  -3 -10   8 89.6712 15.8983   3
   3 -10  -8 99.3815 16.4669   3
   3  10  -8 88.6382 17.3550   4
  -2 -10   8 6.63646 6.21726   3
   2 -10  -8 6.14972 5.97161   3
  -2  10   8 2.93798 7.95419   1
  -2  10   8 1.60466 8.00901   4
   2  10  -8 1.50397 3.56421   1
   2  10  -8 2.40790 6.48188   4
  -1 -10   8 36.4402  9.3074   3
   1 -10  -8 57.2551 11.5099   3
   1  10  -8 44.0549  6.8340   1
  -1  10   8 40.5572 10.6032   4
  -1  10   8 41.7414 10.5424   1
   1  10  -8 65.0385 13.5948   4
   0 -10  -8 96.2004 12.3912   3
   0 -10   8 72.7187 12.9016   3
   0  10  -8 107.928  12.130   1
   0  10   8 83.3116 11.9391   1
   0  10   8 95.0058 14.2573   4
   0  10  -8 88.8904 17.1274   4
   1 -10   8 9.16962 6.84369   3
  -1 -10  -8 16.0583  7.4462   3
   1  10   8 4.57120 6.93284   4
  -1  10  -8 13.1707  6.7165   1
   1  10   8 15.9696  6.2420   1
  -1  10  -8 22.3380  8.8720   4
  -2 -10  -8 13.1101  6.4042   3
   2 -10   8 -4.9631  5.8676   3
  -2 -10  -8 1.66090 5.98008   4
  -2  10  -8 1.62078 6.91753   1
   2  10   8 -0.1250  5.1025   1
  -2  10  -8 4.24481 6.75182   4
   3 -10   8 -0.4517  5.6230   3
  -3 -10  -8 -8.0684  5.9035   4
   3  10   8 6.55392 4.46658   1
  -3  10  -8 10.4813  9.0534   4
  -2 -11   8 6.31961 6.47960   3
   2 -11  -8 -6.0677  5.0475   3
  -2  11   8 18.2769  9.4914   1
   2  11  -8 -5.2326  3.7333   1
  -2  11   8 -0.5577  8.2909   4
   2  11  -8 2.58428 7.84224   4
   1 -11  -8 -0.2966  5.7084   3
  -1 -11   8 6.04207 5.84390   3
  -1  11   8 4.14765 8.33591   4
  -1  11   8 -0.7981  7.7688   1
   1  11  -8 9.56625 4.79855   1
   1  11  -8 19.6505  9.4367   4
   0 -11   8 18.3383  8.5740   3
   0 -11  -8 10.9850  6.0825   3
   0  11   8 3.94510 5.81653   1
   0  11  -8 12.6162  7.4898   4
   0  11   8 2.09071 6.92925   4
   0  11  -8 14.5349  7.0581   1
  -1 -11  -8 -1.1631  6.6032   3
   1 -11   8 5.35279 6.83480   3
   1  11   8 -2.1143  6.8523   4
   1  11   8 7.35886 5.75345   1
  -1  11  -8 1.00864 5.88858   4
  -1  11  -8 -2.3192  5.8996   1
  -2 -11  -8 72.0721 14.8653   4
   2 -11   8 62.3324 13.0325   3
  -2  11  -8 68.4895 15.6449   4
  -2  11  -8 101.183  16.668   1
   2  11   8 91.3013 10.6396   1
   0 -12   8 10.8368  8.5612   3
   0 -12  -8 33.8413  9.7177   3
   0  12   8 22.7849  8.9207   1
   0  12  -8 34.8116  8.4688   1
   0  12   8 32.7714 11.3101   4
   0  12  -8 23.6283 11.0516   4
   6   0  -9 29.1732 10.2995   2
   5   0  -9 -5.1431  5.8279   2
   5   0  -9 2.87891 4.60979   3
   4   0  -9 -1.9556  2.9397   3
   4   0  -9 2.35791 3.88917   2
   3   0  -9 0.91201 2.51462   3
   3   0  -9 -0.7026  3.0657   2
   2   0  -9 -4.9449  2.2756   2
   2   0  -9 -4.7743  2.8448   1
  -2   0   9 0.96976 2.20566   1
   2   0  -9 1.50920 1.95232   3
  -1   0   9 6.81227 2.75296   1
   1   0  -9 1.51334 1.65833   3
  -1   0   9 5.20775 2.56076   2
   1   0  -9 3.81988 1.65468   4
   0   0   9 -0.9031  1.8486   1
   0   0  -9 0.79517 1.47215   4
   0   0  -9 -0.3658  1.3225   3
   0   0   9 -0.2994  1.7063   2
  -1   0  -9 0.78739 1.21614   3
   1   0   9 0.94791 2.39698   1
  -1   0  -9 -2.5326  1.4596   4
   1   0   9 3.92490 2.19286   2
   2   0   9 -0.5387  3.0030   1
  -2   0  -9 -0.2283  2.3866   4
   2   0   9 -0.9271  2.3857   2
  -3   0  -9 3.75587 3.53933   4
   3   0   9 2.93100 3.74431   1
   3   0   9 0.45928 5.02692   2
   4   0   9 5.10888 5.52791   2
   4   0   9 -4.8235  4.2279   1
  -4   0  -9 2.78005 4.96147   4
  -5   0  -9 -6.8858  5.7301   4
   5   0   9 14.2859  7.2200   1
   5   0   9 -1.5119  6.9159   2
   6  -1  -9 28.1454  9.9253   2
   6   1  -9 19.0119  9.8214   2
   5  -1  -9 7.62851 5.28714   3
   5  -1  -9 -2.4694  4.9799   2
   5   1  -9 -1.2496  5.1601   2
   5   1  -9 4.77805 6.26005   3
   4  -1  -9 27.6729  7.7633   2
   4  -1  -9 15.6642  4.8325   3
   4   1  -9 20.7530  5.4880   3
   4   1  -9 27.9386  7.5041   2
   3  -1  -9 -2.4477  2.3725   3
   3  -1  -9 1.49871 3.14119   2
   3   1  -9 0.63652 3.49181   2
   3   1  -9 0.78555 2.95299   3
   2  -1  -9 154.414  10.386   3
   2  -1  -9 143.777  10.346   2
   2   1  -9 173.397  11.897   2
   2   1  -9 115.558   6.769   4
   2   1  -9 136.695   9.572   3
  -2   1   9 161.610  10.727   1
   2   1  -9 161.238  10.116   1
  -1  -1   9 44.9874  4.5028   1
  -1  -1   9 47.4867  5.5952   2
   1  -1  -9 46.3886  5.0740   3
   1  -1  -9 49.0886  4.1088   4
   1   1  -9 36.7528  4.5196   3
  -1   1   9 36.3751  4.9890   1
   1   1  -9 36.9119  4.1015   4
  -1   1   9 46.6086  5.0387   2
   1   1  -9 44.4072  4.9489   1
   0  -1  -9 302.810  12.468   3
   0  -1   9 282.741  13.501   1
   0  -1   9 312.975  14.959   2
   0  -1  -9 281.258  14.258   4
   0   1  -9 307.253  14.919   4
   0   1   9 268.596  13.863   1
   0   1   9 312.844  13.619   2
   0   1  -9 275.631  12.297   3
   1  -1   9 604.664  24.135   1
   1  -1   9 629.572  24.615   2
  -1  -1  -9 598.232  26.281   4
  -1  -1  -9 630.224  18.693   3
   1   1   9 604.187  23.612   1
  -1   1  -9 624.374  19.730   3
  -1   1  -9 623.333  26.641   4
   1   1   9 646.253  23.051   2
   2  -1   9 527.179  15.788   3
   2  -1   9 543.148  24.109   2
   2  -1   9 556.506  24.115   1
  -2  -1  -9 523.433  25.984   4
   2   1   9 512.694  22.392   1
  -2   1  -9 532.282  26.025   4
   2   1   9 536.964  22.922   2
   3  -1   9 45.7992  8.8141   1
  -3  -1  -9 50.7618  8.2824   4
   3  -1   9 64.9640 11.0751   2
   3   1   9 46.1130  8.2170   1
  -3   1  -9 60.4923  8.5348   4
   3   1   9 50.4787  9.3486   2
   4  -1   9 219.824  17.511   1
   4  -1   9 218.769  18.704   2
  -4  -1  -9 224.815  19.017   4
   4   1   9 221.802  18.452   2
   4   1   9 278.987  18.201   1
  -4   1  -9 224.830  18.862   4
  -5  -1  -9 10.0263  7.4218   4
   5  -1   9 23.2250  8.5970   1
   5  -1   9 22.2807  8.9523   2
   5   1   9 11.1736  7.3671   1
   5   1   9 7.17919 8.28816   2
  -5   1  -9 12.3164  7.5987   4
   5  -2  -9 -4.5157  3.8889   3
   5  -2  -9 1.98626 6.18564   2
   5   2  -9 4.31062 7.09638   2
   5   2  -9 -3.7722  4.3660   3
   4  -2  -9 13.9744  6.4285   2
   4  -2  -9 6.21237 3.70993   3
   4   2  -9 12.8758  5.1808   3
   4   2  -9 17.0956  7.0279   2
   3  -2  -9 142.073  11.480   3
   3  -2  -9 120.390  11.238   2
   3   2  -9 149.827  12.907   2
   3   2  -9 144.244  10.011   1
   3   2  -9 136.210  11.188   3
   2  -2  -9 1377.42   39.62   4
   2  -2  -9 1375.83   44.48   3
  -2  -2   9 1391.64   47.01   2
   2  -2  -9 1315.20   43.71   2
  -2   2   9 1369.03   45.99   1
   2   2  -9 1388.78   44.03   3
   2   2  -9 1357.22   42.08   1
   2   2  -9 1254.69   44.15   4
   1  -2  -9 252.005  11.737   4
   1  -2  -9 252.353  12.954   3
  -1  -2   9 248.203  14.045   2
   1   2  -9 233.666  12.590   3
   1   2  -9 200.318  12.297   4
  -1   2   9 252.349  13.711   1
   1   2  -9 239.983  12.067   1
  -1   2   9 253.269  11.823   2
   0  -2   9 476.637  19.146   1
   0  -2   9 481.114  20.746   2
   0  -2  -9 466.964  20.688   4
   0  -2  -9 485.087  17.699   3
   0   2   9 471.208  20.044   1
   0   2  -9 449.634  18.118   3
   0   2   9 470.484  17.473   2
   0   2  -9 468.199  21.109   4
  -1  -2  -9 149.313  11.149   4
   1  -2   9 142.344  10.446   2
  -1  -2  -9 147.741   7.150   3
   1  -2   9 156.005  10.523   1
   1   2   9 139.978   9.424   1
  -1   2  -9 137.770   7.913   3
  -1   2  -9 114.073  10.189   4
   1   2   9 137.119   8.561   2
   2  -2   9 1.22338 3.20642   1
   2  -2   9 3.01940 3.29479   2
   2  -2   9 -0.1368  2.0994   3
  -2  -2  -9 4.82063 3.37031   4
   2   2   9 -1.6173  2.3434   1
   2   2   9 1.39137 2.95493   2
  -2   2  -9 0.57275 2.87574   4
   3  -2   9 10.6797  5.1341   2
   3  -2   9 11.7716  5.5397   1
  -3  -2  -9 6.66529 4.73836   4
   3   2   9 7.62882 4.48291   1
   3   2   9 2.92295 4.74664   2
  -3   2  -9 14.1745  5.6135   4
   4  -2   9 206.804  18.171   1
   4  -2   9 254.693  19.676   2
  -4  -2  -9 242.670  19.823   4
   4   2   9 205.899  17.646   2
  -4   2  -9 239.501  19.733   4
   4   2   9 209.402  15.760   1
  -5  -2  -9 9.73269 6.68057   4
   5  -2   9 3.31352 6.73206   2
   5  -2   9 18.0493  8.2183   1
  -5   2  -9 0.75106 6.53575   4
   5   2   9 -1.6548  6.2689   1
   5   2   9 4.85503 7.41954   2
   5  -3  -9 73.8120 13.4334   2
   5  -3  -9 97.0967 11.6319   3
   5   3  -9 94.6665 16.1730   2
   5   3  -9 82.3656 11.0705   3
   4  -3  -9 71.2072 10.0108   2
   4  -3  -9 76.9970  9.8052   3
   4   3  -9 83.4966 11.5024   2
   4   3  -9 66.4224  9.0563   3
   3  -3  -9 49.8591  7.5269   2
   3  -3  -9 56.7557  7.8949   3
   3   3  -9 54.5763  9.9505   2
   3   3  -9 52.4892  5.5943   4
   3   3  -9 56.9707  7.7356   3
   3   3  -9 47.7625  6.5922   1
   2  -3  -9 73.3084  7.3548   2
   2  -3  -9 74.3778  7.7601   3
   2  -3  -9 81.1801  5.8895   4
  -2  -3   9 72.3122  8.2466   2
   2   3  -9 80.7397  8.0851   4
   2   3  -9 79.0235  7.8442   3
   2   3  -9 85.4509  6.6127   1
  -2   3   9 61.8189  8.1331   1
  -1  -3   9 55.1165  6.8823   2
   1  -3  -9 53.0818  6.1082   3
   1  -3  -9 60.5905  5.8313   4
  -1   3   9 60.6017  4.9634   2
   1   3  -9 52.5978  6.1882   3
   1   3  -9 49.4903  5.3300   1
   1   3  -9 44.3969  5.8150   4
  -1   3   9 54.6391  6.5488   1
   0  -3   9 984.045  35.641   2
   0  -3   9 985.789  33.766   1
   0  -3  -9 987.853  32.200   3
   0  -3  -9 1011.79   37.47   4
   0   3  -9 1000.12   33.82   1
   0   3   9 998.669  35.121   1
   0   3  -9 1003.33   33.06   3
   0   3  -9 1051.85   38.73   4
   0   3   9 1000.86   30.25   2
   1  -3   9 896.643  32.886   2
  -1  -3  -9 874.260  26.987   3
   1  -3   9 850.531  32.003   1
  -1  -3  -9 824.783  34.894   4
  -1   3  -9 830.372  28.059   3
  -1   3  -9 843.545  35.322   4
   1   3   9 887.856  30.987   1
   1   3   9 818.745  27.635   2
  -2  -3  -9 165.096  14.321   4
   2  -3   9 177.004  14.146   1
  -2  -3  -9 181.192   8.085   3
   2  -3   9 192.764  10.172   3
   2  -3   9 190.172  13.746   2
   2   3   9 165.056  11.309   2
  -2   3  -9 199.678  15.915   4
   2   3   9 207.489  12.140   1
  -3  -3  -9 -0.6662  3.9818   4
   3  -3   9 1.47845 5.04774   1
   3  -3   9 3.21928 3.94241   2
   3   3   9 0.06340 3.43653   1
   3   3   9 -1.8332  4.1728   2
  -3   3  -9 -3.7923  3.6758   4
   4  -3   9 108.045  13.505   1
   4  -3   9 101.841  12.836   2
  -4  -3  -9 103.668  13.587   4
   4   3   9 131.197  11.797   1
  -4   3  -9 112.787  14.164   4
   4   3   9 96.4393 12.8581   2
   5  -3   9 3.55749 8.54996   1
   5  -3   9 4.06705 7.03058   2
  -5  -3  -9 10.5761  6.8907   4
   5   3   9 -7.5666  7.7219   2
   5   3   9 -2.7576  6.0538   1
   5  -4  -9 14.4352  6.1737   3
   5  -4  -9 16.9648  7.4180   2
   5   4  -9 10.7026  8.1983   2
   5   4  -9 7.84347 5.95467   3
   4  -4  -9 3.42672 4.93646   2
   4  -4  -9 1.76055 4.14091   3
   4   4  -9 9.29844 6.29460   2
   4   4  -9 -0.3787  3.7535   3
   3  -4  -9 71.2429  8.7887   3
   3  -4  -9 58.6630  8.1951   2
   3   4  -9 59.0049  6.3476   1
   3   4  -9 53.6624  7.5611   4
   3   4  -9 72.7876  9.1028   3
   3   4  -9 57.6825 10.6449   2
   2  -4  -9 20.7963  4.6927   2
   2  -4  -9 17.7224  5.0569   3
  -2  -4   9 15.6764  5.6365   2
  -2   4   9 11.5702  4.9942   1
   2   4  -9 25.0012  4.1520   1
  -2   4   9 19.5437  4.1894   4
   2   4  -9 17.1478  4.8772   3
   2   4  -9 19.6907  5.6220   4
  -1  -4   9 452.189  21.532   2
   1  -4  -9 446.200  20.528   3
  -1   4   9 442.344  16.227   2
  -1   4   9 424.432  21.660   1
   1   4  -9 425.787  20.251   3
   1   4  -9 472.823  23.000   4
  -1   4   9 423.535  20.453   4
   1   4  -9 448.536  18.000   1
   0  -4   9 312.736  16.658   2
   0  -4  -9 276.068  16.591   4
   0  -4   9 287.118  14.872   1
   0  -4  -9 283.506  14.627   3
   0   4   9 284.981  10.156   2
   0   4  -9 289.891  14.877   1
   0   4   9 277.308  15.630   1
   0   4  -9 281.024  14.826   3
   0   4  -9 299.886  18.174   4
   1  -4   9 20.1778  5.4314   2
   1  -4   9 21.4073  4.6605   3
   1  -4   9 26.1568  6.1892   1
  -1  -4  -9 19.8527  5.5753   4
  -1  -4  -9 21.1549  4.0359   3
   1   4   9 16.9341  4.4447   1
  -1   4  -9 22.7852  5.9881   4
   1   4   9 20.5672  3.7173   2
   2  -4   9 2.92678 3.66330   2
   2  -4   9 3.70481 2.99338   3
  -2  -4  -9 0.71443 1.85560   3
   2  -4   9 0.11830 4.27669   1
  -2  -4  -9 0.20290 3.09723   4
   2   4   9 -1.1223  2.6164   1
   2   4   9 1.67893 2.93051   2
  -2   4  -9 7.27681 4.15932   4
   3  -4   9 92.9696  7.8623   3
  -3  -4  -9 104.866  12.677   4
   3  -4   9 110.750  11.684   2
   3  -4   9 106.320  12.532   1
  -3   4  -9 107.396  12.782   4
   3   4   9 92.4268  9.3536   1
   3   4   9 96.8859 10.3478   2
  -4  -4  -9 33.4631  9.4851   4
   4  -4   9 56.2268 12.1932   1
   4  -4   9 41.8935  9.7423   2
   4   4   9 33.2705  8.0058   1
   4   4   9 37.0854  9.8326   2
  -4   4  -9 58.7205 11.8306   4
  -5  -4  -9 0.94889 7.00490   4
   5  -4   9 21.1840 11.8642   1
   5  -4   9 17.4325  8.6694   2
   5   4   9 13.9606  6.9729   1
   5   4   9 21.0189 10.6531   2
   5  -5  -9 11.0398  7.5311   2
   5  -5  -9 23.5050  6.9565   3
   5   5  -9 16.7568  7.9718   3
   5   5  -9 14.3389  9.3204   2
   4  -5  -9 32.9735  8.0277   3
   4  -5  -9 56.0712  9.6931   2
   4   5  -9 59.0259 10.5635   3
   4   5  -9 44.6333 11.1793   2
   3  -5  -9 2.53818 3.58124   3
  -3  -5   9 5.10823 4.25542   2
   3  -5  -9 4.26356 4.60613   2
   3   5  -9 8.48265 4.76237   3
   3   5  -9 3.70037 3.16208   1
   3   5  -9 2.03433 3.98271   4
  -2  -5   9 106.913  10.668   2
   2  -5  -9 102.051  10.253   3
   2  -5  -9 99.1452  7.7925   2
   2   5  -9 95.5068  7.2601   1
   2   5  -9 88.4105 10.2920   4
   2   5  -9 111.401  10.714   3
  -2   5   9 90.0615  8.5313   4
  -1  -5   9 2.58760 3.39910   2
   1  -5  -9 -1.2047  2.3359   3
  -1   5   9 3.42708 1.86474   2
   1   5  -9 1.80959 2.47855   1
   1   5  -9 -1.5851  2.3983   3
  -1   5   9 2.26554 3.54931   1
  -1   5   9 2.32045 2.95461   4
   1   5  -9 0.18591 2.93482   4
   0  -5   9 -3.2135  2.9159   2
   0  -5  -9 2.34979 2.73209   3
   0   5  -9 8.20513 4.28515   3
   0   5  -9 10.4015  4.2524   4
   0   5   9 0.85445 3.45839   1
   0   5  -9 3.66646 3.06610   1
   0   5   9 -0.2864  3.3474   4
   1  -5   9 39.4417  5.7178   3
  -1  -5  -9 33.5949  5.7846   3
  -1  -5  -9 41.9296  8.4942   4
   1  -5   9 41.8102  7.9390   2
  -1   5  -9 49.3068  9.5773   4
   1   5   9 38.9343  3.8595   2
   1   5   9 36.0239  6.6244   1
  -2  -5  -9 202.298  11.092   3
   2  -5   9 189.520  12.726   3
  -2  -5  -9 169.749  15.726   4
   2  -5   9 202.082  14.654   2
  -2   5  -9 165.333  15.515   4
   2   5   9 195.862  12.223   1
   2   5   9 161.376  10.665   2
   3  -5   9 30.8392  8.1128   2
   3  -5   9 16.3826  4.9575   3
  -3  -5  -9 20.0254  7.6351   4
   3   5   9 4.51622 5.06510   2
   3   5   9 25.0490  5.7490   1
  -3   5  -9 28.7751  8.7801   4
   4  -5   9 -0.2834  5.3637   2
  -4  -5  -9 7.64316 5.60227   4
   4   5   9 -3.1647  4.4944   1
   4   5   9 -3.9971  6.3853   2
  -4   5  -9 -6.4952  5.8619   4
   5  -5   9 6.58488 8.08116   2
  -5  -5  -9 15.2716  8.2916   4
   5   5   9 6.49804 6.35541   1
   5   5   9 32.7249 10.6890   2
  -5  -6   9 29.6331 10.1905   2
   5  -6  -9 26.9602  8.7321   3
   4  -6  -9 22.2696  7.3886   3
  -4  -6   9 22.7008  8.8177   2
   4   6  -9 40.9452 10.2147   3
   3  -6  -9 19.2396  6.6529   3
  -3  -6   9 30.6971  8.2311   2
   3   6  -9 15.9811  6.2836   4
   3   6  -9 20.9836  6.7803   3
  -2  -6   9 -2.1217  3.7916   2
   2  -6  -9 2.08599 3.69804   3
   2   6  -9 -1.7580  3.7738   4
  -2   6   9 0.83034 3.77326   4
   2   6  -9 -1.6549  2.8537   1
   2   6  -9 -2.3715  3.4900   3
  -2   6   9 12.8445  5.8037   1
   1  -6  -9 8.62073 4.75461   3
  -1  -6   9 5.54765 4.05312   2
  -1   6   9 3.77351 3.79695   1
  -1   6   9 6.53457 3.88837   4
   1   6  -9 6.18986 4.50131   4
   1   6  -9 5.53197 4.15217   3
   0  -6   9 166.046  13.458   3
   0  -6  -9 152.676  11.985   3
   0  -6   9 156.369  12.595   2
   0   6   9 165.092  12.901   1
   0   6   9 162.739  14.461   4
   0   6  -9 174.321  12.915   3
   0   6  -9 178.747  15.372   4
   1  -6   9 78.8790  9.3259   2
  -1  -6  -9 73.6930  7.8107   3
  -1  -6  -9 69.4647  9.9576   4
   1  -6   9 65.6895  8.6216   3
   1   6   9 61.5325  7.7827   1
  -1   6  -9 80.1293 11.0359   4
   2  -6   9 184.633  14.312   2
  -2  -6  -9 184.169  11.970   3
   2  -6   9 172.714  13.834   3
  -2  -6  -9 177.574  16.948   4
   2   6   9 202.754  13.247   1
  -2   6  -9 204.279  18.481   4
   3  -6   9 15.6426  6.1388   2
  -3  -6  -9 1.73859 4.74790   4
   3  -6   9 10.7682  4.6543   3
  -3   6  -9 8.90999 6.11619   4
   3   6   9 3.75821 4.06538   1
  -4  -6  -9 -2.1155  5.0357   4
   4  -6   9 7.02910 6.44067   2
  -4   6  -9 -0.9490  6.4641   4
   4   6   9 -2.2463  4.5823   1
   5  -6   9 49.9801 13.2628   2
  -5  -6  -9 22.6230  8.8307   4
   5   6   9 55.1051  9.4234   1
  -4  -7   9 45.3573 11.5277   2
   4  -7  -9 51.6297 10.4242   3
   4   7  -9 55.6551 11.6736   3
   3  -7  -9 5.68949 5.23449   3
  -3  -7   9 10.5827  5.4448   2
   3   7  -9 8.08747 5.85599   4
   3   7  -9 5.85162 5.29641   3
  -2  -7   9 381.444  22.982   2
   2  -7  -9 450.838  25.211   3
  -2   7   9 394.477  23.962   4
  -2   7   9 427.094  26.041   1
   2   7  -9 424.279  23.767   3
   2   7  -9 477.841  28.922   4
  -1  -7   9 80.9134 10.5838   2
   1  -7  -9 81.7029 10.0932   3
  -1   7   9 100.421  11.377   4
   1   7  -9 67.8020  9.1454   3
   1   7  -9 95.9228 12.1371   4
  -1   7   9 80.6572 10.7147   1
   0  -7   9 1498.79   53.12   3
   0  -7  -9 1475.13   51.30   3
   0  -7   9 1474.27   52.90   2
   0   7  -9 1544.23   60.56   4
   0   7   9 1475.32   53.21   1
   0   7   9 1516.52   59.96   4
   1  -7   9 74.3100  9.4653   2
   1  -7   9 63.8662 10.9593   3
  -1  -7  -9 90.3904 12.1774   4
  -1  -7  -9 96.6872  9.6779   3
   1   7   9 66.8818  8.8866   1
   1   7   9 102.248  12.615   4
  -1   7  -9 77.4214 11.0286   4
   2  -7   9 295.045  18.967   3
  -2  -7  -9 257.123  21.772   4
   2  -7   9 270.484  18.728   2
  -2  -7  -9 274.469  16.317   3
  -2   7  -9 264.330  22.060   4
   2   7   9 279.834  16.436   1
   3  -7   9 10.8771  5.6008   3
   3  -7   9 15.4685  6.7931   2
  -3  -7  -9 18.3471  7.6836   4
  -3   7  -9 10.7635  8.0501   4
   3   7   9 18.4632  5.2411   1
   4  -7   9 16.1983  9.1569   2
  -4  -7  -9 7.44615 7.24977   4
  -4   7  -9 10.1976  8.3480   4
   4   7   9 14.2341  5.3585   1
   4  -8  -9 24.2229  9.0964   3
  -4  -8   9 24.6066  9.4379   2
   4   8  -9 30.2973  9.9245   3
   3  -8  -9 16.3094  6.7730   3
  -3  -8   9 24.9879  8.3178   2
   3   8  -9 29.4750 10.7100   4
   3   8  -9 10.4230  6.5543   3
   2  -8  -9 3.33446 4.88949   3
  -2  -8   9 15.2953  6.5441   2
   2   8  -9 2.40722 6.09995   4
   2   8  -9 7.17608 5.35740   3
  -2   8   9 9.55485 7.16233   1
  -2   8   9 3.43578 5.44422   4
   1  -8  -9 42.9675  8.9893   3
  -1  -8   9 55.6641 10.1215   2
  -1  -8   9 30.0404  8.0625   3
  -1   8   9 57.6366 11.3662   4
   1   8  -9 64.1274 13.4192   4
  -1   8   9 34.1787  9.0647   1
   0  -8  -9 11.2333  5.2034   3
   0  -8   9 10.9893  5.3842   3
   0  -8   9 17.6221  6.4484   2
   0   8   9 9.53026 5.19920   1
   0   8  -9 23.9365  7.9899   4
   0   8   9 17.7991  6.7822   4
  -1  -8  -9 97.0799 10.7522   3
   1  -8   9 84.9269 11.1267   3
   1  -8   9 112.028  11.429   2
  -1   8  -9 79.3248 12.4340   4
   1   8   9 94.8282 11.0315   1
   1   8   9 104.397  14.089   4
  -2  -8  -9 113.099  15.318   4
  -2  -8  -9 132.353  11.979   3
   2  -8   9 150.632  14.451   3
   2  -8   9 134.591  13.410   2
  -2   8  -9 131.971  16.191   4
   2   8   9 150.563  12.500   1
   3  -8   9 66.5414 11.5701   2
   3  -8   9 49.1611 10.3784   3
  -3  -8  -9 37.3239 11.0708   4
   3   8   9 51.3575  7.4099   1
  -3   8  -9 71.8331 15.2903   4
  -4  -8  -9 9.68876 7.26778   4
   4  -8   9 -5.4468  8.0797   2
  -4   8  -9 8.67637 8.99069   4
   4   8   9 14.1504  5.7665   1
   4  -9  -9 -3.8047  6.0859   3
   4   9  -9 1.15689 6.49261   3
   3  -9  -9 34.5591 10.2367   3
  -3  -9   9 19.2973  7.3859   3
   3   9  -9 6.18100 7.87221   4
   3   9  -9 15.1674  7.6171   3
  -2  -9   9 4.83565 4.88425   3
   2  -9  -9 -3.7092  4.3683   3
  -2   9   9 1.91023 6.66017   4
  -2   9   9 -4.2207  7.0753   1
   2   9  -9 8.93154 6.66482   4
   2   9  -9 7.26587 3.58991   1
  -1  -9   9 29.9816  8.4985   3
   1  -9  -9 47.8426  9.5494   3
   1   9  -9 34.4874 10.7826   4
  -1   9   9 27.9960  8.2931   1
  -1   9   9 25.3492  8.9379   4
   0  -9   9 40.5248  9.3465   3
   0  -9  -9 41.3451  8.7880   3
   0   9  -9 41.9187 11.6938   4
   0   9   9 45.6014 10.9702   4
   0   9   9 31.1297  7.7143   1
   1  -9   9 13.1183  6.1561   3
  -1  -9  -9 10.2979  5.2978   3
  -1   9  -9 -1.4285  5.8856   4
   1   9   9 11.2498  5.2261   1
   1   9   9 5.81876 6.30439   4
  -2  -9  -9 3.56581 5.53798   4
   2  -9   9 -3.2781  5.5171   3
  -2  -9  -9 1.07103 4.83440   3
  -2   9  -9 13.7987  7.4077   1
   2   9   9 10.6595  4.9751   1
  -2   9  -9 2.17589 6.01634   4
  -3  -9  -9 13.3620  7.1165   4
   3  -9   9 14.9681  7.6127   3
   3   9   9 15.6985  5.1874   1
  -3   9  -9 13.8148  8.6119   4
  -3 -10   9 18.3630  7.4856   3
   3 -10  -9 16.7931  7.0257   3
   3  10  -9 16.5354 10.1994   4
   2 -10  -9 1.53943 5.09353   3
  -2 -10   9 3.73387 6.62794   3
   2  10  -9 1.06101 7.13623   4
  -2  10   9 13.0795  8.6689   1
  -2  10   9 10.8306  7.0943   4
   2  10  -9 7.42746 3.67201   1
  -1 -10   9 24.7334  7.7592   3
   1 -10  -9 16.9033  7.5124   3
   1  10  -9 9.51666 4.98571   1
   1  10  -9 10.2770  7.5228   4
  -1  10   9 12.8645  7.8613   1
  -1  10   9 15.0568  8.8560   4
   0 -10  -9 103.445  12.751   3
   0 -10   9 83.2884 14.3205   3
   0  10  -9 102.847  18.668   4
   0  10   9 86.1914 11.9631   1
   0  10  -9 81.2899 12.7137   1
   0  10   9 85.7287 13.9814   4
  -1 -10  -9 11.5998  6.4509   3
   1 -10   9 10.5895  7.9578   3
   1  10   9 2.28597 6.32223   4
   1  10   9 9.01602 5.43926   1
  -1  10  -9 11.9229  6.7585   1
  -1  10  -9 0.15650 5.52862   4
  -2 -10  -9 34.5824 11.7373   4
   2 -10   9 57.4082 12.5004   3
  -2  10  -9 65.8083 14.9138   4
   2  10   9 69.8784  9.5730   1
  -2  10  -9 46.9497 11.6909   1
  -3 -10  -9 16.2050  9.2161   4
   3 -10   9 6.43093 7.65167   3
   3  10   9 25.3574  5.9167   1
  -3  10  -9 6.62468 8.29481   4
  -2 -11   9 6.06484 7.09374   3
   2 -11  -9 7.83814 6.52549   3
  -2  11   9 3.52997 8.89060   1
   2  11  -9 5.13851 4.15514   1
   2  11  -9 -6.3501  7.9100   4
  -1 -11   9 31.2128 10.1335   3
   1 -11  -9 25.5280  7.8023   3
  -1  11   9 36.0004  9.6123   1
  -1  11   9 35.7050 11.3518   4
   1  11  -9 26.7287  6.9755   1
   1  11  -9 31.0202 11.3226   4
   0 -11  -9 5.21279 5.71645   3
   0 -11   9 0.49025 6.23288   3
   0  11  -9 5.05570 7.92735   4
   0  11   9 -0.7689  5.8152   1
   0  11  -9 -0.5453  5.5456   1
   0  11   9 2.38183 7.66017   4
   1 -11   9 0.93778 6.34687   3
  -1 -11  -9 4.31067 6.35696   3
   1  11   9 -0.3476  8.5227   4
  -1  11  -9 9.64218 7.62031   4
   1  11   9 9.09574 5.42120   1
  -1  11  -9 -0.2377  6.2715   1
  -2 -11  -9 117.852  17.414   4
   2 -11   9 122.474  16.432   3
  -2  11  -9 138.976  16.691   1
   2  11   9 144.512  13.902   1
  -2  11  -9 137.511  19.522   4
   5   0 -10 12.5141  6.6658   2
   5   0 -10 5.75762 5.60630   3
   4   0 -10 65.2492  8.6008   3
   4   0 -10 64.1300  9.4577   2
   3   0 -10 10.7255  4.8906   2
   3   0 -10 15.3281  4.5727   3
   2   0 -10 133.273   9.581   3
  -2   0  10 139.800   9.138   1
   2   0 -10 102.119   9.067   1
   2   0 -10 121.880  10.023   2
   1   0 -10 42.3379  4.8657   3
   1   0 -10 48.6395  4.4343   4
  -1   0  10 49.2123  5.7662   1
  -1   0  10 46.9079  5.5750   2
   0   0  10 320.760  15.347   2
   0   0 -10 313.996  13.181   3
   0   0 -10 308.374  15.444   4
   0   0  10 317.982  15.061   1
   1   0  10 60.4568  6.5495   2
   1   0  10 73.8492  6.9874   1
  -1   0 -10 67.0172  7.2859   4
  -1   0 -10 56.0347  4.2003   3
   2   0  10 10.3829  4.1050   2
  -2   0 -10 13.7086  4.6754   4
   2   0  10 12.4837  4.4540   1
  -3   0 -10 65.6978  9.7536   4
   3   0  10 87.0665 10.3629   2
   3   0  10 106.905  10.876   1
  -4   0 -10 1.39947 4.99000   4
   4   0  10 8.51264 7.07075   2
   4   0  10 8.69303 5.62551   1
  -5   0 -10 14.9037  7.9417   4
   5   0  10 0.45872 7.58611   2
   5   0  10 11.1932  7.4539   1
   5  -1 -10 23.4974  7.1335   3
   5  -1 -10 27.3960  9.5017   2
   5   1 -10 18.1177  7.4179   2
   5   1 -10 17.9525  6.2224   3
   4  -1 -10 35.4537  7.2913   3
   4  -1 -10 55.3942  8.5023   2
   4   1 -10 28.0110  6.7448   3
   4   1 -10 23.8750  7.1758   2
   3  -1 -10 -3.6119  2.4145   3
   3  -1 -10 5.73128 3.83933   2
   3   1 -10 2.50764 2.89153   2
   3   1 -10 1.42924 2.67859   3
   2  -1 -10 719.781  27.638   2
  -2  -1  10 696.463  28.573   2
   2  -1 -10 694.122  26.784   3
  -2   1  10 687.623  27.272   1
   2   1 -10 583.545  22.873   4
   2   1 -10 699.837  26.375   1
   2   1 -10 736.223  26.668   3
   1  -1 -10 5.86720 2.63503   3
   1  -1 -10 5.68370 1.91804   4
  -1  -1  10 2.30862 2.07973   1
  -1  -1  10 1.03466 2.45278   2
  -1   1  10 8.65934 3.13962   1
   1   1 -10 3.49638 2.08874   3
   1   1 -10 5.01906 2.52971   1
  -1   1  10 3.32733 2.42223   2
   1   1 -10 4.47123 2.11366   4
   0  -1 -10 1258.36   37.52   3
   0  -1  10 1317.43   42.58   2
   0  -1  10 1265.39   40.92   1
   0  -1 -10 1294.60   43.44   4
   0   1 -10 1255.20   37.81   3
   0   1  10 1304.60   40.64   2
   0   1  10 1209.12   41.29   1
   0   1 -10 1324.85   44.14   4
  -1  -1 -10 156.757  11.659   4
  -1  -1 -10 170.489   7.373   3
   1  -1  10 160.239  10.962   2
   1  -1  10 149.825  10.511   1
  -1   1 -10 153.306   7.890   3
   1   1  10 163.742  10.670   1
   1   1  10 155.176   9.954   2
  -1   1 -10 146.197  11.261   4
   2  -1  10 397.353  19.879   1
   2  -1  10 353.069  12.076   3
   2  -1  10 396.885  20.056   2
  -2  -1 -10 364.638  21.309   4
   2   1  10 371.335  18.643   1
   2   1  10 384.592  18.747   2
  -2   1 -10 421.345  22.493   4
   3  -1  10 91.8894 10.4652   1
   3  -1  10 99.5697 11.2094   2
  -3  -1 -10 104.547  11.735   4
  -3   1 -10 94.7502 11.3278   4
   3   1  10 104.373  11.079   2
   3   1  10 114.911  11.125   1
   4  -1  10 34.3838  9.3694   2
   4  -1  10 25.7286  8.1345   1
  -4  -1 -10 21.1786  7.5838   4
   4   1  10 17.1090  7.4541   2
   4   1  10 15.1175  6.6875   1
  -4   1 -10 21.2843  6.9474   4
   5  -1  10 19.5095 10.3986   2
  -5  -1 -10 16.7265  8.9235   4
   5  -1  10 62.3775 12.3121   1
   5   1  10 53.9549 12.3453   2
  -5   1 -10 41.5857 10.0485   4
   5   1  10 40.5425 10.3366   1
   5  -2 -10 4.38050 5.74732   2
   5  -2 -10 11.5151  5.3124   3
   5   2 -10 24.7705  6.9197   3
   5   2 -10 19.6673  7.3312   2
   4  -2 -10 24.0453  6.4150   3
   4  -2 -10 18.7290  6.5075   2
   4   2 -10 20.9517  7.3552   2
   4   2 -10 2.87418 5.66251   3
   3  -2 -10 8.18926 4.26764   2
   3  -2 -10 4.02040 3.39829   3
   3   2 -10 6.50639 3.74450   3
   3   2 -10 6.96085 4.23053   2
   2  -2 -10 542.002  17.834   4
  -2  -2  10 561.835  24.990   2
   2  -2 -10 551.932  23.728   3
   2  -2 -10 546.269  22.727   2
  -2   2  10 541.450  24.277   1
   2   2 -10 569.988  23.486   3
   2   2 -10 483.859  21.227   4
   2   2 -10 496.861  20.726   1
  -1  -2  10 0.59557 2.32466   2
   1  -2 -10 -0.7628  1.4875   4
   1  -2 -10 1.13841 2.07406   3
   1   2 -10 1.08240 1.98765   4
  -1   2  10 2.27418 2.51710   2
   1   2 -10 2.36038 2.66995   1
  -1   2  10 -0.3536  2.5610   1
   1   2 -10 0.69739 2.11697   3
   0  -2 -10 47.4880  5.7340   4
   0  -2  10 48.4751  6.1897   2
   0  -2 -10 42.9880  4.7535   3
   0  -2  10 58.0797  6.0210   1
   0   2  10 59.5358  5.3084   2
   0   2  10 73.5786  6.9747   1
   0   2 -10 50.6168  5.2255   3
   0   2 -10 40.4001  5.6587   4
  -1  -2 -10 116.556  10.114   4
  -1  -2 -10 125.416   6.790   3
   1  -2  10 133.469  10.282   1
   1  -2  10 132.955  10.235   2
   1   2  10 118.449   9.022   1
  -1   2 -10 120.665   7.446   3
  -1   2 -10 107.861  10.113   4
   1   2  10 114.175   8.151   2
   2  -2  10 3.40791 2.01222   3
   2  -2  10 -1.0782  3.4815   1
   2  -2  10 1.35780 3.67967   2
  -2  -2 -10 3.82568 3.06134   4
   2   2  10 -0.0436  2.7568   1
   2   2  10 1.21026 2.92816   2
  -2   2 -10 3.51151 3.38681   4
   3  -2  10 178.673  14.491   2
  -3  -2 -10 159.028  15.386   4
   3  -2  10 147.801  14.197   1
  -3   2 -10 163.289  15.277   4
   3   2  10 172.595  13.990   2
   3   2  10 175.160  13.078   1
   4  -2  10 2.88796 5.71025   2
   4  -2  10 -9.4391  5.0453   1
  -4  -2 -10 3.16752 4.48307   4
   4   2  10 9.77812 4.99149   1
   4   2  10 -3.6104  6.1889   2
  -4   2 -10 4.39472 5.41780   4
   5  -2  10 16.5038  8.2375   2
   5  -2  10 8.45467 8.25350   1
  -5  -2 -10 3.81770 6.19274   4
   5   2  10 3.03761 7.88787   2
   5   2  10 -5.9995  5.7473   1
  -5   2 -10 5.91264 8.04761   4
   5  -3 -10 18.7065  7.3913   2
   5  -3 -10 9.23820 5.89276   3
   5   3 -10 10.5269  7.6823   2
   5   3 -10 7.54164 5.87701   3
   4  -3 -10 78.1254 10.6168   2
   4  -3 -10 77.8307  9.8856   3
   4   3 -10 87.2669 10.2774   3
   4   3 -10 74.7909 13.6203   2
   3  -3 -10 9.44392 4.33044   2
   3  -3 -10 11.1559  4.6269   3
   3   3 -10 11.8415  4.6160   3
   3   3 -10 19.6110  6.1819   2
   2  -3 -10 1300.71   42.59   2
  -2  -3  10 1268.71   46.23   2
   2  -3 -10 1236.01   43.82   3
   2  -3 -10 1296.61   41.21   4
   2   3 -10 1321.41   46.47   4
   2   3 -10 1331.02   41.31   1
  -2   3  10 1304.33   46.68   1
   2   3 -10 1297.52   43.51   3
   1  -3 -10 113.469   8.482   4
   1  -3 -10 99.7072  8.5966   3
  -1  -3  10 120.840  10.194   2
   1   3 -10 119.420   8.427   1
   1   3 -10 102.941   9.302   4
  -1   3  10 114.673   7.583   2
   1   3 -10 131.948   9.818   3
  -1   3  10 107.558   9.641   1
   0  -3 -10 190.686  12.949   4
   0  -3 -10 204.837  11.264   3
   0  -3  10 212.713  12.412   1
   0  -3  10 224.892  13.789   2
   0   3 -10 190.357  11.435   3
   0   3 -10 205.249  14.179   4
   0   3  10 224.064  13.156   1
   0   3  10 202.540   9.829   2
   1  -3  10 97.3816  9.4021   2
   1  -3  10 88.6434  9.2856   1
  -1  -3 -10 96.1322  6.6608   3
  -1  -3 -10 96.7639  9.7742   4
   1   3  10 104.011   8.743   1
   1   3  10 100.952   7.288   2
  -1   3 -10 101.941   7.665   3
  -1   3 -10 78.4311  9.0442   4
  -2  -3 -10 9.37688 4.58643   4
  -2  -3 -10 16.2897  2.6286   3
   2  -3  10 17.9196  6.4968   1
   2  -3  10 18.9304  3.8362   3
   2  -3  10 23.2092  6.2677   2
   2   3  10 12.0854  4.0627   1
  -2   3 -10 14.4522  5.4390   4
   2   3  10 9.14901 3.64565   2
   3  -3  10 377.725  23.496   1
   3  -3  10 400.220  22.880   2
  -3  -3 -10 403.134  25.549   4
   3   3  10 381.530  21.370   2
  -3   3 -10 417.932  26.069   4
   3   3  10 385.055  20.156   1
   4  -3  10 254.854  20.217   2
   4  -3  10 244.140  20.422   1
  -4  -3 -10 260.185  21.733   4
   4   3  10 284.190  18.037   1
  -4   3 -10 280.778  22.475   4
   4   3  10 274.972  20.149   2
   5  -3  10 148.680  16.806   2
  -5  -3 -10 183.998  19.573   4
   5  -3  10 197.951  19.670   1
  -5   3 -10 188.084  19.644   4
   5   3  10 160.757  18.484   2
   5   3  10 160.331  15.248   1
   5  -4 -10 2.20297 5.25941   3
   5  -4 -10 7.43351 6.64241   2
   5   4 -10 -2.4671  7.1280   2
   5   4 -10 4.08252 5.35383   3
   4  -4 -10 5.74965 5.17552   2
   4  -4 -10 8.06519 5.25104   3
   4   4 -10 8.50577 4.93019   3
   4   4 -10 9.29509 7.06915   2
  -3  -4  10 39.4062  8.7347   2
   3  -4 -10 33.7607  7.5641   3
   3  -4 -10 35.7828  7.2872   2
   3   4 -10 36.9164  5.8616   4
   3   4 -10 40.6126  6.0107   1
   3   4 -10 47.5334  8.9982   3
   2  -4 -10 114.105   8.812   2
  -2  -4  10 113.483  10.740   2
   2  -4 -10 95.8899  9.6080   3
   2   4 -10 127.645  10.843   3
   2   4 -10 129.385  11.806   4
  -2   4  10 88.0296 10.4146   1
  -2   4  10 101.792   8.004   4
   2   4 -10 105.914   7.708   1
   1  -4 -10 262.539  14.957   3
   1  -4 -10 252.380  14.656   4
  -1  -4  10 234.976  15.416   2
  -1   4  10 262.114  15.849   1
   1   4 -10 244.476  14.771   3
  -1   4  10 248.084  11.336   2
   1   4 -10 271.673  13.322   1
   1   4 -10 193.430  14.746   4
   0  -4  10 191.529  13.560   2
   0  -4 -10 196.911  11.988   3
   0  -4 -10 191.924  13.688   4
   0  -4  10 192.778  12.362   1
   0   4  10 199.930   8.521   2
   0   4 -10 179.245  13.994   4
   0   4  10 192.239  13.093   1
   0   4 -10 208.739  12.526   3
   0   4 -10 195.834  11.793   1
   1  -4  10 18.0966  5.7674   1
   1  -4  10 8.75275 4.27295   2
  -1  -4 -10 9.75998 3.87807   4
   1  -4  10 13.1351  3.8549   3
  -1  -4 -10 9.04559 3.04869   3
   1   4  10 5.10282 2.78297   2
  -1   4 -10 10.6707  4.5747   4
   1   4  10 4.09046 3.54537   1
   2  -4  10 99.4947 10.2704   2
  -2  -4 -10 113.813  12.347   4
  -2  -4 -10 102.434   6.895   3
   2  -4  10 88.3653  7.9252   3
   2  -4  10 89.0311 11.2019   1
   2   4  10 96.2342  8.4287   2
  -2   4 -10 111.025  12.232   4
   2   4  10 91.9777  8.7981   1
  -3  -4 -10 13.7411  6.1049   4
   3  -4  10 12.3941  6.9922   1
   3  -4  10 23.9351  6.4750   2
   3   4  10 28.0600  6.9437   2
   3   4  10 24.9793  5.9476   1
  -3   4 -10 18.4368  7.1794   4
   4  -4  10 54.8627 12.1097   1
  -4  -4 -10 61.7383 13.0330   4
   4  -4  10 64.6018 12.6499   2
   4   4  10 59.8149 11.1073   2
   4   4  10 57.9014  9.7270   1
  -4   4 -10 71.4026 14.2016   4
  -5  -4 -10 31.6187  9.2212   4
   5  -4  10 51.1794 12.9254   2
   5  -4  10 49.9393 14.2483   1
   5   4  10 52.2622 10.3740   1
   5   4  10 23.4764 10.9457   2
   5  -5 -10 2.26382 5.74930   3
   5   5 -10 6.95740 6.74193   3
   5   5 -10 1.76638 7.84244   2
   4  -5 -10 14.4576  5.9468   2
  -4  -5  10 8.01194 6.98480   2
   4  -5 -10 6.86950 5.17430   3
   4   5 -10 14.2168  5.8830   3
   3  -5 -10 -0.0314  4.0545   2
   3  -5 -10 -1.5564  3.0815   3
  -3  -5  10 -0.3201  4.3088   2
   3   5 -10 -0.1510  4.4754   4
   3   5 -10 3.46038 3.37457   1
   3   5 -10 4.54123 4.26758   3
   2  -5 -10 175.501  13.786   3
   2  -5 -10 164.790  10.568   2
  -2  -5  10 171.450  14.043   2
   2   5 -10 185.536  10.764   1
   2   5 -10 164.983  14.942   4
  -2   5  10 172.534  12.078   4
  -2   5  10 184.772  14.894   1
   2   5 -10 189.396  13.971   3
  -1  -5  10 31.1538  7.4501   2
   1  -5 -10 20.2083  5.4220   3
  -1   5  10 29.5178  3.5264   2
   1   5 -10 35.3246  7.6819   4
   1   5 -10 26.9151  5.9077   3
   1   5 -10 40.4089  5.3427   1
  -1   5  10 31.5775  7.0469   1
  -1   5  10 22.7219  5.8502   4
   0  -5 -10 3.45616 2.74891   4
   0  -5  10 0.06225 3.70499   2
   0  -5 -10 6.45627 3.10232   3
   0   5 -10 8.84767 3.94479   4
   0   5 -10 7.66579 4.00892   3
   0   5  10 3.04400 3.49003   1
   1  -5  10 88.2037  9.7448   2
  -1  -5 -10 105.738  11.426   4
   1  -5  10 73.2633  8.1981   3
  -1  -5 -10 96.0072  8.0494   3
  -1   5 -10 100.860  11.497   4
   1   5  10 87.5313  9.0127   1
   1   5  10 89.3854  6.1615   2
  -2  -5 -10 9.07307 4.94039   4
   2  -5  10 16.1238  5.4650   2
  -2  -5 -10 11.9929  3.4188   3
   2  -5  10 7.14764 3.80135   3
  -2   5 -10 22.1990  7.3986   4
   2   5  10 15.5843  4.3023   2
   2   5  10 10.4622  4.2140   1
   3  -5  10 16.0290  4.4520   3
  -3  -5 -10 15.7879  7.2011   4
   3  -5  10 19.6163  6.6274   2
   3   5  10 12.1032  5.9282   2
  -3   5 -10 7.20849 5.38753   4
   3   5  10 8.81111 4.12337   1
  -4  -5 -10 23.0250  8.1246   4
   4  -5  10 21.4552  7.6094   2
  -4   5 -10 31.6600  9.9040   4
   4   5  10 28.4869  8.8756   2
   4   5  10 15.6039  6.2638   1
   5  -5  10 6.75703 8.01717   2
  -5  -5 -10 14.0667  8.3572   4
   5   5  10 16.4646  7.1721   1
   5   5  10 9.63554 9.49905   2
  -5  -6  10 0.66556 6.73199   2
   5  -6 -10 9.23944 5.94469   3
   5   6 -10 10.0549  7.8455   3
   4  -6 -10 3.21977 5.07366   3
  -4  -6  10 3.51073 5.45970   2
   4   6 -10 3.00270 6.07471   3
   3  -6 -10 27.2889  7.0332   3
  -3  -6  10 20.3877  6.7639   2
   3   6 -10 30.7061  4.5640   1
   3   6 -10 25.7974  7.3551   4
   3   6 -10 29.0020  7.9547   3
   2  -6 -10 102.683  11.201   3
  -2  -6  10 110.487  11.616   2
   2   6 -10 97.4264 10.6094   3
  -2   6  10 106.834  12.701   1
   2   6 -10 102.072  12.446   4
  -2   6  10 110.623  10.504   4
   2   6 -10 102.010   8.074   1
  -1  -6  10 98.1771 11.0669   2
   1  -6 -10 91.4421 10.1632   3
  -1   6  10 95.3740 10.7179   1
   1   6 -10 127.943  11.632   3
   1   6 -10 130.620  13.451   4
  -1   6  10 120.133  11.861   4
   0  -6 -10 45.1384  7.9099   3
   0  -6  10 52.9096  9.3523   2
   0   6 -10 62.8720 11.5283   4
   0   6  10 46.7616  8.9321   1
   0   6 -10 50.2519  7.3965   3
   0   6  10 51.9936  8.4812   4
  -1  -6 -10 3.09475 3.80279   4
  -1  -6 -10 7.45555 4.04670   3
   1  -6  10 1.81851 3.82815   2
   1  -6  10 10.3223  5.0855   3
   1   6  10 -2.8259  3.1722   1
  -1   6 -10 4.81653 4.61946   4
  -2  -6 -10 22.8771  7.6342   4
   2  -6  10 26.2685  6.7604   3
  -2  -6 -10 23.4342  5.0507   3
   2  -6  10 22.2933  6.5528   2
  -2   6 -10 13.5588  7.1078   4
   2   6  10 26.6318  6.1378   1
   3  -6  10 115.596  10.701   3
  -3  -6 -10 89.8151 13.1869   4
   3  -6  10 112.407  12.549   2
  -3   6 -10 88.4889 12.9271   4
   3   6  10 105.960   9.693   1
   4  -6  10 4.55091 6.19538   2
  -4  -6 -10 -2.3344  5.3445   4
   4   6  10 5.20739 4.95370   1
  -4   6 -10 4.65794 7.29675   4
   5  -6  10 4.13179 8.39544   2
  -5  -6 -10 19.8383  8.8426   4
   5   6  10 10.3428  6.9068   1
  -4  -7  10 33.1965  9.6509   2
   4  -7 -10 19.0254  7.0253   3
   4   7 -10 34.0601  9.4536   3
   3  -7 -10 28.3403  8.0982   3
  -3  -7  10 22.0723  8.4601   2
   3   7 -10 38.5551  8.4250   3
   3   7 -10 29.6355  8.8136   4
  -2  -7  10 68.5974  9.7713   2
   2  -7 -10 50.9362  9.9209   3
  -2   7  10 54.5574 11.1183   1
   2   7 -10 69.7938 11.3913   3
  -2   7  10 54.7194  8.8439   4
   2   7 -10 57.4435 11.9333   4
   1  -7 -10 52.5440  9.3023   3
  -1  -7  10 46.7807  9.6651   2
  -1   7  10 50.2829  9.8707   4
   1   7 -10 35.7459  7.8435   3
   1   7 -10 59.8575 12.1381   4
  -1   7  10 54.2909 10.0163   1
   0  -7  10 -3.7322  4.2692   3
   0  -7  10 6.50220 4.95574   2
   0  -7 -10 7.74783 4.18516   3
   0   7 -10 1.84749 3.55132   4
   0   7  10 4.71032 4.62519   4
   0   7  10 10.2232  5.4002   1
  -1  -7 -10 16.1311  6.6293   4
  -1  -7 -10 6.76945 4.41857   3
   1  -7  10 20.0224  6.3172   3
   1  -7  10 10.5543  5.2950   2
  -1   7 -10 -2.1050  3.7275   4
   1   7  10 11.8988  5.5467   1
  -2  -7 -10 2.44545 5.58294   4
  -2  -7 -10 20.2048  5.2805   3
   2  -7  10 9.07561 5.44897   2
   2  -7  10 8.39167 5.93902   3
   2   7  10 16.3177  5.4466   1
  -2   7 -10 10.5508  7.1249   4
  -3  -7 -10 17.6790  7.6535   4
   3  -7  10 15.2191  6.7790   2
   3  -7  10 9.68990 5.55645   3
   3   7  10 16.7018  4.8996   1
  -3   7 -10 8.21041 6.52045   4
   4  -7  10 37.7626 10.4869   2
  -4  -7 -10 22.0506  9.1035   4
   4   7  10 40.3070  7.4314   1
  -4   7 -10 24.9796 10.6880   4
   4  -8 -10 27.8124  8.4287   3
  -4  -8  10 32.9776 10.7550   2
   4   8 -10 46.8597 11.5234   3
   3  -8 -10 3.95998 5.02606   3
  -3  -8  10 17.8671  8.3800   2
   3   8 -10 33.5487  8.9766   3
   3   8 -10 9.63875 7.60854   4
  -2  -8  10 11.7737  6.0513   2
   2  -8 -10 5.15009 4.55949   3
  -2   8  10 8.51655 5.70673   4
   2   8 -10 11.2070  6.7838   4
   2   8 -10 0.02210 4.35916   3
  -2   8  10 11.5751  6.7381   1
  -1  -8  10 66.0308 11.7040   3
   1  -8 -10 88.2359 10.9310   3
  -1  -8  10 83.7629 10.9429   2
  -1   8  10 87.4558 11.5797   1
   1   8 -10 73.5245 14.0871   4
  -1   8  10 68.6455 11.0661   4
   0  -8  10 113.242  12.767   2
   0  -8 -10 85.2953 10.8440   3
   0  -8  10 101.082  11.933   3
   0   8  10 119.693  12.881   1
   0   8 -10 104.596  13.894   4
   0   8  10 118.638  14.312   4
   1  -8  10 -3.7118  4.4054   3
   1  -8  10 -7.9534  3.7549   2
  -1  -8 -10 0.71780 4.92979   4
  -1  -8 -10 2.92037 4.00878   3
   1   8  10 8.12825 5.59086   1
  -1   8 -10 -2.1544  4.8049   4
  -2  -8 -10 45.8027 11.3487   4
   2  -8  10 56.2167 10.8260   3
   2  -8  10 41.8428  9.3028   2
   2   8  10 58.2934  8.5317   1
  -2   8 -10 62.7777 13.1769   4
   3  -8  10 6.97805 6.47162   3
  -3  -8 -10 -3.4970  5.1893   4
   3  -8  10 5.83430 6.55104   2
   3   8  10 7.77420 4.29056   1
  -3   8 -10 14.6871  8.7954   4
  -4  -8 -10 -7.6519  5.8799   4
   4  -8  10 8.67237 7.43751   2
   4   8  10 7.31490 5.04086   1
  -4   8 -10 -9.8335  7.4856   4
   3  -9 -10 52.7369 10.8325   3
   3   9 -10 36.3058 11.9955   4
   3   9 -10 32.5889  9.6968   3
   2  -9 -10 3.41889 4.95630   3
  -2  -9  10 6.16651 5.31204   3
  -2   9  10 3.64931 5.92116   4
   2   9 -10 0.81420 6.84020   4
  -2   9  10 -1.2145  7.8907   1
  -1  -9  10 2.57876 5.72460   2
  -1  -9  10 -4.0907  4.2536   3
   1  -9 -10 -2.5523  4.1238   3
   1   9 -10 -2.2464  5.4024   4
  -1   9  10 3.39470 6.54672   1
  -1   9  10 -5.7747  6.0048   4
   0  -9 -10 5.43362 4.74373   3
   0  -9  10 23.4030  7.6797   2
   0  -9  10 10.6771  7.1712   3
   0   9  10 13.1891  6.8751   1
   0   9  10 0.72434 5.99785   4
   0   9 -10 16.4765  7.3842   4
   1  -9  10 11.5579  6.7358   3
  -1  -9 -10 15.7864  8.7473   4
  -1  -9 -10 21.5847  7.4226   3
  -1   9 -10 22.9841  8.3407   4
   1   9  10 3.83682 6.66905   4
   1   9  10 13.8291  6.7295   1
  -2  -9 -10 0.92947 5.30643   4
   2  -9  10 8.23093 7.16343   3
  -2   9 -10 22.0971  8.6389   1
  -2   9 -10 -6.2559  5.5762   4
   2   9  10 12.3068  5.7235   1
   3  -9  10 -5.8297  5.7734   3
  -3  -9 -10 3.76704 6.46586   4
   3   9  10 3.64721 5.13050   1
  -3   9 -10 11.7653  8.8461   4
  -3 -10  10 8.96357 7.18070   3
   3 -10 -10 9.36472 6.39200   3
   3  10 -10 4.94188 8.88479   4
  -2 -10  10 8.20104 7.13118   3
   2 -10 -10 -4.2156  4.9543   3
  -2  10  10 -8.8970  7.2950   1
   2  10 -10 10.6788  8.2985   4
   2  10 -10 10.2010  3.9919   1
  -1 -10  10 0.24209 5.08997   3
   1 -10 -10 -2.1477  4.3823   3
   1  10 -10 4.39448 4.55563   1
  -1  10  10 -1.3826  6.1026   4
  -1  10  10 0.08178 6.48031   1
   1  10 -10 7.88467 6.81297   4
   0 -10 -10 5.31553 5.03543   3
   0 -10  10 5.52308 6.41384   3
   0  10 -10 7.96188 6.58278   4
   0  10 -10 -4.2901  4.8400   1
   0  10  10 8.22843 6.48968   1
   0  10  10 -9.3635  5.8447   4
  -1 -10 -10 15.9986  7.2391   4
  -1 -10 -10 20.3050  7.4580   3
   1 -10  10 14.3763  7.3253   3
   1  10  10 27.7529  9.8276   4
  -1  10 -10 17.9982  7.4914   4
   1  10  10 23.0700  7.7956   1
  -1  10 -10 25.8867  8.3263   1
   2 -10  10 25.2522 10.1710   3
  -2 -10 -10 25.7540  9.1458   4
   2  10  10 28.6866  7.9891   1
  -2  10 -10 24.1657  9.4417   1
  -2  10 -10 31.8312 10.9229   4
  -3 -10 -10 -11.856   6.071   4
   3 -10  10 0.59735 7.43576   3
   3  10  10 10.7743  5.1171   1
  -3  10 -10 2.60295 8.03479   4
  -2 -11  10 24.5698  8.5584   3
   2 -11 -10 12.5475  7.0966   3
   2  11 -10 30.7431  5.8995   1
   2  11 -10 8.83140 8.94162   4
   1 -11 -10 45.3212 10.7696   3
  -1 -11  10 24.3340 10.0579   3
   1  11 -10 33.3123  6.9961   1
   1  11 -10 44.7502 13.2051   4
  -1  11  10 16.7288 10.2984   1
  -1  11  10 37.7387 11.5058   4
   0 -11  10 0.66416 6.24873   3
   0 -11 -10 24.2277  8.1203   3
   0  11  10 13.9367  8.1927   1
   0  11 -10 13.7929  6.0118   1
   0  11  10 15.9661  8.4297   4
   0  11 -10 22.1145  9.2725   4
  -1 -11 -10 3.01722 5.98674   3
  -1 -11 -10 7.81292 7.06657   4
   1 -11  10 -5.7707  6.2058   3
  -1  11 -10 -3.8307  6.1238   1
   1  11  10 -11.027   5.884   1
   1  11  10 -0.7095  7.6537   4
  -1  11 -10 -9.8217  7.3014   4
   2 -11  10 90.7579 16.8020   3
  -2 -11 -10 52.7158 13.4629   4
  -2  11 -10 84.8252 18.2659   4
  -2  11 -10 97.1206 15.4949   1
   2  11  10 63.8047 11.6909   1
   5   0 -11 7.01820 6.18272   2
   5   0 -11 -2.8396  4.6515   3
   4   0 -11 7.99288 4.84226   2
   4   0 -11 2.15674 3.71316   3
   3   0 -11 6.57389 4.35078   2
   3   0 -11 0.39761 2.91951   3
   2   0 -11 0.65341 1.46916   4
   2   0 -11 -3.0495  3.7002   1
  -2   0  11 -1.8327  2.9942   1
   2   0 -11 2.41935 2.17172   3
  -2   0  11 2.41323 2.91463   2
   1   0 -11 -0.3119  1.5185   4
  -1   0  11 2.04346 2.47890   2
   1   0 -11 0.52334 1.62595   3
  -1   0  11 -0.6977  2.2865   1
   0   0  11 -0.5464  2.3102   2
   0   0  11 -0.2689  2.2107   1
   0   0 -11 4.13040 2.15021   4
   0   0 -11 -0.2571  1.4053   3
   1   0  11 0.31348 2.23120   2
  -1   0 -11 -1.5783  1.7394   4
   1   0  11 -1.0927  2.3536   1
  -1   0 -11 -0.7881  1.3793   3
   2   0  11 4.30547 3.55479   1
   2   0  11 5.88901 3.56197   2
  -2   0 -11 0.72674 2.25616   4
   3   0  11 3.06474 4.89581   2
   3   0  11 2.99038 4.38191   1
  -3   0 -11 1.60891 3.84974   4
  -4   0 -11 -1.1309  4.7900   4
   4   0  11 -1.4821  4.9549   1
   4   0  11 -1.3689  5.2980   2
   5   0  11 -7.8736  7.0168   2
   5   0  11 -9.0853  6.9568   1
  -5   0 -11 -1.6005  6.1987   4
   5  -1 -11 41.9576  9.1461   3
   5  -1 -11 35.9248 10.4796   2
   5   1 -11 25.2064  6.8574   3
   5   1 -11 47.0466 10.8993   2
   4  -1 -11 2.78314 4.81860   2
   4  -1 -11 3.44625 3.74350   3
   4   1 -11 8.51952 4.97757   2
   4   1 -11 3.04753 4.18638   3
   3  -1 -11 394.192  21.181   2
   3  -1 -11 406.830  21.019   3
   3   1 -11 394.149  20.088   3
   3   1 -11 350.749  21.156   2
  -2  -1  11 388.395  19.694   2
   2  -1 -11 365.035  18.349   2
   2  -1 -11 365.832  12.169   4
   2  -1 -11 351.220  17.845   3
   2   1 -11 403.612  18.264   1
  -2   1  11 378.645  18.797   1
   2   1 -11 326.938  14.569   4
   2   1 -11 366.890  17.839   3
  -1  -1  11 7.50707 2.63294   1
   1  -1 -11 5.43608 2.08269   4
   1  -1 -11 3.85345 2.49419   3
  -1  -1  11 10.5149  3.6093   2
  -1   1  11 4.58606 2.90088   2
  -1   1  11 10.5769  3.4480   1
   1   1 -11 6.84783 2.51305   4
   1   1 -11 4.46149 2.43685   3
   1   1 -11 1.47628 2.63291   1
   0  -1  11 767.487  28.831   2
   0  -1  11 708.015  27.045   1
   0  -1 -11 715.569  24.384   3
   0  -1 -11 743.194  28.815   4
   0   1  11 710.678  27.626   1
   0   1 -11 691.991  24.523   3
   0   1 -11 735.087  29.195   4
   0   1  11 729.374  27.013   2
  -1  -1 -11 1.39950 2.59562   4
  -1  -1 -11 0.45796 1.33120   3
   1  -1  11 3.01095 3.28211   1
   1  -1  11 -2.4720  2.3642   2
  -1   1 -11 -0.8548  2.1832   4
  -1   1 -11 2.00915 1.78636   3
   1   1  11 -1.4844  2.3478   1
   1   1  11 2.63646 2.47757   2
   2  -1  11 46.7209  3.6519   3
   2  -1  11 51.4737  7.3223   2
  -2  -1 -11 46.6102  7.3769   4
   2  -1  11 42.2935  7.6501   1
   2   1  11 49.3633  6.5914   2
   2   1  11 45.4756  6.8137   1
  -2   1 -11 45.6355  7.5529   4
   3  -1  11 193.435  15.649   2
  -3  -1 -11 191.034  16.540   4
   3  -1  11 178.997  14.924   1
   3   1  11 200.188  14.555   1
   3   1  11 191.631  14.920   2
  -3   1 -11 202.201  16.890   4
   4  -1  11 -3.6344  6.1334   2
  -4  -1 -11 -3.0834  3.8998   4
   4  -1  11 -2.1001  5.6971   1
   4   1  11 0.28403 5.51161   2
   4   1  11 2.42318 5.46026   1
  -4   1 -11 7.10120 6.34855   4
   5  -1  11 -10.487   7.531   2
  -5  -1 -11 -1.2396  6.5880   4
   5  -1  11 5.86479 7.78204   1
  -5   1 -11 5.50611 7.46420   4
   5   1  11 -11.617   5.774   1
   5   1  11 3.06588 7.56501   2
   5  -2 -11 8.24960 6.04029   3
   5  -2 -11 0.33230 6.26173   2
   5   2 -11 -0.3634  5.8607   3
   5   2 -11 6.57470 7.21475   2
   4  -2 -11 117.580  12.360   2
   4  -2 -11 151.555  13.507   3
   4   2 -11 112.231  13.259   2
   4   2 -11 157.912  13.709   3
   3  -2 -11 110.443  10.696   3
   3  -2 -11 121.440  10.847   2
   3   2 -11 124.277  11.791   2
   3   2 -11 100.218   9.903   3
   2  -2 -11 413.594  19.159   2
   2  -2 -11 404.123  14.470   4
  -2  -2  11 425.490  21.255   2
   2  -2 -11 410.144  19.931   3
   2   2 -11 395.836  18.276   1
   2   2 -11 368.470  17.747   4
  -2   2  11 387.347  20.302   1
   2   2 -11 373.117  19.018   3
   1  -2 -11 53.1879  6.1176   3
   1  -2 -11 58.9825  5.5827   4
  -1  -2  11 59.6299  7.2983   2
   1   2 -11 54.2563  6.1290   4
  -1   2  11 62.0292  6.1339   2
  -1   2  11 57.9631  6.9828   1
   1   2 -11 50.2574  6.2485   1
   1   2 -11 66.4413  6.6906   3
   0  -2  11 331.137  16.347   1
   0  -2 -11 360.823  15.544   3
   0  -2  11 340.740  18.025   2
   0  -2 -11 340.724  17.527   4
   0   2  11 351.998  15.525   2
   0   2  11 356.565  17.779   1
   0   2 -11 347.698  15.604   3
   0   2 -11 372.791  19.054   4
  -1  -2 -11 3.55337 2.37744   4
  -1  -2 -11 2.93598 1.65925   3
   1  -2  11 6.21702 3.88425   1
   1  -2  11 4.41111 3.07669   2
  -1   2 -11 0.51118 1.94454   3
   1   2  11 4.17979 2.60235   2
   1   2  11 -3.5998  2.2108   1
  -1   2 -11 0.43919 2.35669   4
   2  -2  11 49.2022  7.4357   2
   2  -2  11 46.1365  4.6921   3
   2  -2  11 55.9259  9.3051   1
  -2  -2 -11 41.4477  8.4560   4
  -2  -2 -11 52.1288  2.9487   3
   2   2  11 53.9290  6.6598   2
  -2   2 -11 52.2707  8.0745   4
   2   2  11 41.1571  6.2963   1
   3  -2  11 655.054  30.315   2
  -3  -2 -11 629.807  33.408   4
   3  -2  11 544.596  29.495   1
   3   2  11 608.519  27.657   1
  -3   2 -11 631.379  33.125   4
   3   2  11 615.611  29.173   2
  -4  -2 -11 216.141  19.570   4
   4  -2  11 210.696  18.204   1
   4  -2  11 164.846  16.412   2
   4   2  11 201.091  17.813   2
   4   2  11 185.392  15.571   1
  -4   2 -11 237.434  20.219   4
   5  -2  11 8.08731 8.09410   1
   5  -2  11 10.4310  7.1309   2
  -5  -2 -11 -2.3451  5.9949   4
  -5   2 -11 -4.4775  7.5083   4
   5   2  11 0.49435 7.96301   2
   5   2  11 -5.8503  6.5232   1
   5  -3 -11 54.3151 11.6648   2
   5  -3 -11 77.1476 10.9694   3
   5   3 -11 64.0011 13.6529   2
   5   3 -11 56.2170 10.4107   3
   4  -3 -11 16.8644  5.5499   3
   4  -3 -11 18.8536  6.3032   2
   4   3 -11 9.71342 5.51758   3
   4   3 -11 21.0948  8.1440   2
  -3  -3  11 90.4527 10.8005   2
   3  -3 -11 102.866  10.538   3
   3  -3 -11 115.050  10.642   2
   3   3 -11 93.3639  9.9676   3
   2  -3 -11 97.8824  9.6390   3
   2  -3 -11 76.7315  7.7140   2
  -2  -3  11 72.2589  8.8328   2
   2  -3 -11 80.6753  6.1246   4
   2   3 -11 85.6135  8.6969   3
   2   3 -11 75.7117  7.4011   1
  -2   3  11 80.1936  9.1204   1
   2   3 -11 95.0348  9.1821   4
   1  -3 -11 147.124  10.148   4
   1  -3 -11 159.994  10.955   3
  -1  -3  11 154.420  12.021   2
  -1   3  11 154.445   9.470   2
   1   3 -11 160.423  11.032   3
   1   3 -11 159.976  11.913   4
  -1   3  11 142.517  11.408   1
   1   3 -11 148.475  10.109   1
   0  -3 -11 297.010  14.596   3
   0  -3 -11 324.192  17.614   4
   0  -3  11 295.178  15.638   1
   0  -3  11 284.856  16.815   2
   0   3 -11 317.355  18.506   4
   0   3  11 298.552  13.419   2
   0   3 -11 312.849  15.462   3
   0   3  11 327.023  16.948   1
   1  -3  11 1192.30   43.74   2
  -1  -3 -11 1243.89   47.15   4
  -1  -3 -11 1212.51   36.12   3
   1  -3  11 1202.08   42.71   1
   1   3  11 1220.79   42.01   1
  -1   3 -11 1203.58   37.76   3
   1   3  11 1170.14   38.01   2
  -1   3 -11 1176.07   46.85   4
  -2  -3 -11 0.30521 2.47619   4
   2  -3  11 3.97396 3.42134   2
   2  -3  11 -2.1731  2.4258   3
   2  -3  11 0.83399 5.21849   1
  -2  -3 -11 1.17485 1.53972   3
   2   3  11 6.64858 3.58248   2
  -2   3 -11 4.31772 3.94290   4
   2   3  11 6.63988 3.50399   1
  -3  -3 -11 68.8338 10.6701   4
   3  -3  11 73.5106 12.3888   1
   3  -3  11 67.9227  9.5798   2
   3   3  11 61.0007  9.2867   2
  -3   3 -11 77.5532 11.1366   4
   3   3  11 74.0075  8.8014   1
   4  -3  11 1.82966 6.45329   1
   4  -3  11 -0.5283  4.9162   2
  -4  -3 -11 -0.1501  5.2253   4
   4   3  11 1.33387 6.49496   2
  -4   3 -11 2.53888 6.04024   4
   4   3  11 8.45407 5.46272   1
   5  -3  11 102.832  17.829   1
  -5  -3 -11 83.7795 13.8415   4
   5  -3  11 89.1696 15.8791   2
   5   3  11 85.2418 11.9771   1
   5   3  11 72.9803 13.6824   2
  -5   3 -11 91.8163 14.6069   4
   5  -4 -11 8.96517 7.13395   2
   5  -4 -11 2.61682 5.37905   3
   5   4 -11 1.04005 7.44570   2
   5   4 -11 4.76837 6.25652   3
   4  -4 -11 46.3000  9.3484   3
   4  -4 -11 71.4078 11.5977   2
   4   4 -11 76.1327 10.5774   3
   4   4 -11 55.6021 12.3915   2
   3  -4 -11 26.2334  6.8638   3
  -3  -4  11 17.7532  6.4173   2
   3  -4 -11 21.6596  5.8134   2
   3   4 -11 11.8834  4.6821   3
  -2  -4  11 3.45528 3.75296   2
   2  -4 -11 5.47990 3.82679   3
   2  -4 -11 4.94016 2.83738   4
   2  -4 -11 8.55831 3.73672   2
   2   4 -11 5.52150 3.31207   3
   2   4 -11 8.00210 3.61997   1
  -2   4  11 8.31785 4.70573   1
   2   4 -11 11.2446  4.5844   4
   1  -4 -11 7.12657 3.42733   4
   1  -4 -11 8.93496 3.74476   3
  -1  -4  11 4.22588 3.86003   2
   1   4 -11 3.64561 3.33483   1
  -1   4  11 10.4011  4.9608   1
   1   4 -11 12.6300  3.9725   3
  -1   4  11 11.4827  3.1884   2
   1   4 -11 1.10860 2.92007   4
   0  -4 -11 102.851   9.911   4
   0  -4  11 95.8261  9.3337   1
   0  -4  11 122.120  11.040   2
   0  -4 -11 111.956   8.910   3
   0   4 -11 119.095   9.291   1
   0   4 -11 116.020  10.913   4
   0   4 -11 98.6669  9.5031   3
   0   4  11 101.906   9.830   1
   0   4  11 107.126   6.296   2
   1  -4  11 349.687  19.458   1
  -1  -4 -11 332.387  15.430   3
  -1  -4 -11 350.314  21.202   4
   1  -4  11 358.374  20.093   2
  -1   4 -11 361.399  22.140   4
   1   4  11 329.794  14.380   2
   1   4  11 325.311  18.134   1
  -1   4 -11 329.600  16.337   3
   2  -4  11 18.1397  5.8524   2
   2  -4  11 18.3992  4.5133   3
   2  -4  11 30.8189  7.9323   1
  -2  -4 -11 14.6253  3.1651   3
  -2  -4 -11 8.99792 5.03584   4
  -2   4 -11 10.4704  5.6563   4
   2   4  11 18.9772  4.9581   1
   2   4  11 13.4603  4.5845   2
   3  -4  11 144.990  14.856   1
  -3  -4 -11 96.5218 13.0294   4
   3  -4  11 135.664  13.420   2
   3   4  11 119.291  11.915   2
  -3   4 -11 128.139  14.525   4
   3   4  11 112.509  11.109   1
   4  -4  11 67.9493 12.3971   2
  -4  -4 -11 57.7075 12.5443   4
   4  -4  11 50.4650 11.9914   1
   4   4  11 56.2687  9.9681   1
   4   4  11 63.1178 11.4616   2
  -4   4 -11 61.6763 12.6772   4
   5  -4  11 -1.8981  6.9378   2
  -5  -4 -11 3.57339 7.36187   4
   5   4  11 -1.3232  7.1061   1
  -5   4 -11 13.9141  8.7646   4
   5   4  11 9.47753 9.08568   2
   5  -5 -11 93.5236 13.1313   3
  -5  -5  11 77.0194 14.8478   2
   5   5 -11 75.2953 12.6712   3
  -4  -5  11 -6.5576  5.4253   2
   4  -5 -11 -8.1838  5.1214   2
   4  -5 -11 -1.4823  3.9842   3
   4   5 -11 7.91208 5.28363   3
   3  -5 -11 63.0934  8.4331   2
   3  -5 -11 62.0242 10.5905   3
  -3  -5  11 62.7716  9.5694   2
   3   5 -11 65.0699  9.2778   3
  -2  -5  11 -1.3665  3.2866   2
   2  -5 -11 -0.0825  2.8095   3
   2   5 -11 -0.2378  3.0243   1
  -2   5  11 -5.1303  4.0641   1
  -2   5  11 9.84567 3.19689   2
   2   5 -11 -1.2124  3.0121   3
   2   5 -11 1.18746 4.05887   4
  -2   5  11 4.29316 3.57723   4
   1  -5 -11 7.93071 3.66942   4
   1  -5 -11 7.45939 3.64759   3
  -1  -5  11 12.3210  4.9633   2
   1   5 -11 13.4388  5.1406   3
  -1   5  11 14.4149  3.4496   2
  -1   5  11 7.75142 4.73303   1
   1   5 -11 15.4562  5.1096   4
   0  -5  11 86.5354  9.8822   2
   0  -5 -11 87.1237  9.8790   4
   0  -5 -11 80.5120  8.2035   3
   0   5 -11 67.1416  7.9829   3
   0   5 -11 94.9674 10.7475   4
   0   5  11 82.6795  9.2607   1
  -1  -5 -11 36.5290  6.3259   3
   1  -5  11 33.5852  7.4752   2
  -1  -5 -11 53.3835  8.1774   4
   1  -5  11 38.4538  6.8785   3
   1   5  11 46.6091  7.1852   1
   1   5  11 35.6769  4.6321   2
  -1   5 -11 47.9674  9.8300   4
   2  -5  11 47.5875  8.8616   2
  -2  -5 -11 34.2579  8.6921   4
  -2  -5 -11 49.8241  5.3979   3
   2  -5  11 40.4089  7.1917   3
   2   5  11 58.3343  7.4553   1
   2   5  11 45.5762  6.3939   2
  -2   5 -11 38.0576  9.5974   4
  -3  -5 -11 74.0870 11.5142   4
   3  -5  11 88.2594 10.9460   2
   3   5  11 69.6985  9.1414   1
  -3   5 -11 106.211  14.304   4
   3   5  11 67.7822  9.3220   2
  -4  -5 -11 7.10333 7.06659   4
   4  -5  11 28.7548  8.7219   2
   4   5  11 26.7430  9.0086   2
  -4   5 -11 8.25585 8.23775   4
   4   5  11 15.6600  6.6181   1
   5  -5  11 3.80419 7.47653   2
  -5  -5 -11 4.47728 7.06198   4
   5   5  11 -6.5480  9.2235   2
   5   5  11 -1.0684  6.7777   1
  -5  -6  11 0.58906 6.66038   2
   5  -6 -11 2.91320 6.21351   3
   5   6 -11 -1.1077  7.1880   3
  -4  -6  11 100.912  13.106   2
   4  -6 -11 120.112  14.137   3
   4   6 -11 117.878  13.863   3
  -3  -6  11 2.61476 4.89152   2
   3  -6 -11 3.50810 4.26617   3
   3   6 -11 11.5291  6.0187   3
   3   6 -11 -1.1270  4.8871   4
   2  -6 -11 3.25474 3.73335   3
  -2  -6  11 1.55300 4.28218   2
   2   6 -11 8.80480 6.60899   4
  -2   6  11 8.21091 3.93671   4
  -2   6  11 8.82920 5.76046   1
   2   6 -11 0.43250 4.02670   3
  -1  -6  11 50.3031  9.4890   2
   1  -6 -11 28.4537  7.0154   3
  -1   6  11 47.8031  9.3752   1
   1   6 -11 48.6435  9.0144   3
  -1   6  11 33.5522  7.2567   4
   1   6 -11 49.1592 10.1987   4
   0  -6 -11 1.73072 3.47824   4
   0  -6 -11 -0.0976  2.9085   3
   0  -6  11 -0.9977  4.1465   2
   0   6  11 2.98332 3.85320   1
   0   6 -11 1.36508 3.20981   3
   0   6 -11 -2.5918  3.4114   4
  -1  -6 -11 168.481  15.901   4
   1  -6  11 197.153  14.370   3
   1  -6  11 177.608  14.273   2
  -1  -6 -11 200.224  13.088   3
  -1   6 -11 168.700  16.790   4
   1   6  11 188.625  14.274   1
   2  -6  11 1.01977 4.47728   2
  -2  -6 -11 6.45268 4.68481   4
   2  -6  11 4.73376 4.49893   3
  -2   6 -11 2.05495 5.92007   4
   2   6  11 3.66523 4.09215   1
   3  -6  11 7.38503 5.46132   2
  -3  -6 -11 1.68529 4.40473   4
  -3   6 -11 -3.7017  5.2039   4
   3   6  11 4.98373 3.97524   1
   4  -6  11 30.0883  9.6336   2
  -4  -6 -11 31.3114  9.4549   4
  -4   6 -11 34.9168 10.1740   4
   4   6  11 33.8313  7.3967   1
  -4  -7  11 9.48881 6.21058   2
   4  -7 -11 16.9882  6.6913   3
   4   7 -11 6.25194 7.58329   3
  -3  -7  11 27.5750  8.6700   2
   3  -7 -11 32.2145  8.9964   3
   3   7 -11 21.1606  7.2479   3
   3   7 -11 38.8168  9.4086   4
   2  -7 -11 46.5159  9.7201   3
  -2  -7  11 53.2636 10.8081   2
  -2   7  11 43.2230  9.9726   1
   2   7 -11 46.4686 10.6259   4
   2   7 -11 53.0363 10.0086   3
  -2   7  11 51.5779  8.5132   4
   1  -7 -11 74.1875  9.8798   3
  -1  -7  11 55.5338 11.0445   2
   1   7 -11 61.6159  9.0112   3
  -1   7  11 46.9287 10.1444   1
   1   7 -11 78.7686 11.7051   4
  -1   7  11 61.9476 10.0897   4
   0  -7 -11 41.6430  9.4422   4
   0  -7  11 45.3288  9.3664   2
   0  -7  11 24.5442  6.9298   3
   0  -7 -11 30.7951  7.0562   3
   0   7  11 33.6963  8.1633   4
   0   7  11 34.1580  7.6008   1
   0   7 -11 47.3488 10.5320   4
  -1  -7 -11 769.421  32.087   3
   1  -7  11 792.354  35.178   2
  -1  -7 -11 779.756  40.316   4
   1  -7  11 832.634  35.344   3
   1   7  11 762.060  33.959   1
  -1   7 -11 853.979  42.432   4
   2  -7  11 71.9473 11.5502   3
   2  -7  11 67.6182 11.6168   2
  -2  -7 -11 66.8829 10.8307   4
   2   7  11 79.9901  9.6500   1
  -2   7 -11 83.6163 12.9448   4
   3  -7  11 226.761  18.683   2
  -3  -7 -11 189.928  20.036   4
   3   7  11 215.551  14.978   1
  -3   7 -11 248.246  23.817   4
  -4  -7 -11 42.2616 11.2510   4
   4  -7  11 41.8978 12.0932   2
  -4   7 -11 49.7561 14.5650   4
   4   7  11 53.9630  8.9453   1
   4  -8 -11 134.286  15.532   3
  -4  -8  11 111.652  15.235   2
   4   8 -11 137.134  15.468   3
  -3  -8  11 8.60106 7.83380   2
   3  -8 -11 12.3546  5.5717   3
   3   8 -11 6.83817 5.67700   3
   3   8 -11 11.9592  7.9974   4
  -2  -8  11 13.5942  6.2040   2
   2  -8 -11 -0.6340  4.8238   3
  -2   8  11 15.0004  7.5849   1
   2   8 -11 1.06592 6.07568   4
   2   8 -11 11.2492  5.5395   3
  -1  -8  11 115.034  13.065   3
   1  -8 -11 129.834  13.550   3
  -1  -8  11 131.641  13.630   2
  -1   8  11 130.161  14.480   4
   1   8 -11 142.138  16.087   4
   1   8 -11 122.660  12.792   3
  -1   8  11 106.778  13.595   1
   0  -8  11 170.317  15.675   2
   0  -8  11 138.320  14.575   3
   0  -8 -11 176.023  14.985   3
   0   8  11 183.238  17.671   4
   0   8 -11 167.770  17.389   4
   0   8  11 169.897  15.708   1
   1  -8  11 -1.8879  4.7395   2
  -1  -8 -11 -5.1731  4.5242   4
  -1  -8 -11 -2.0851  3.7464   3
   1  -8  11 -3.8604  5.0709   3
  -1   8 -11 3.09259 5.65078   4
   1   8  11 0.59002 4.89200   1
   2  -8  11 6.26686 5.46843   3
   2  -8  11 2.44479 5.22107   2
  -2  -8 -11 -2.7979  4.1596   4
   2   8  11 4.72587 4.54594   1
  -2   8 -11 3.13174 5.33651   4
   3  -8  11 70.4055 12.6564   2
  -3  -8 -11 37.6019 10.5147   4
   3   8  11 35.9663  7.1362   1
  -3   8 -11 37.7491 11.8973   4
  -4  -8 -11 -3.2514  6.1664   4
   4  -8  11 4.70197 7.93595   2
  -4   8 -11 12.4018  9.4789   4
   4   8  11 -2.8990  4.9619   1
  -3  -9  11 8.98291 7.15534   2
   3  -9 -11 1.87941 5.03463   3
   3   9 -11 2.84370 5.39609   3
   3   9 -11 9.65189 8.43337   4
  -2  -9  11 10.1004  8.1745   2
  -2  -9  11 0.54193 5.81572   3
   2  -9 -11 6.88129 5.65174   3
   2   9 -11 2.49505 6.95747   4
  -2   9  11 12.8444  8.5327   1
   2   9 -11 6.36030 6.18175   3
   1  -9 -11 -0.5418  4.5196   3
  -1  -9  11 1.64524 5.10582   3
  -1  -9  11 9.63221 6.65736   2
  -1   9  11 4.92200 6.37583   4
   1   9 -11 2.41127 5.27032   4
  -1   9  11 -11.968   6.347   1
   0  -9  11 26.7664  8.5756   2
   0  -9  11 23.4178  8.8196   3
   0  -9 -11 24.3095  7.2454   3
   0   9 -11 24.4556 10.1912   4
   0   9  11 22.1500  8.9673   4
   0   9  11 42.3013 10.2600   1
  -1  -9 -11 11.1298  6.1550   4
   1  -9  11 18.9123  6.4182   2
  -1  -9 -11 13.6293  6.5131   3
   1  -9  11 12.8510  6.6249   3
  -1   9 -11 9.86199 6.43235   4
   1   9  11 7.10360 6.07945   1
   2  -9  11 128.615  15.132   3
  -2  -9 -11 99.8899 15.1604   4
   2  -9  11 133.086  14.370   2
   2   9  11 116.756  12.825   1
  -2   9 -11 128.756  16.792   4
  -3  -9 -11 10.0101  6.8470   4
   3   9  11 4.48281 5.10970   1
  -3   9 -11 10.3224  8.3307   4
   3 -10 -11 -4.1467  5.7172   3
  -3 -10  11 -0.8279  7.5621   3
   3  10 -11 -10.339  10.013   4
  -2 -10  11 20.7984  9.1712   3
   2 -10 -11 22.2923  8.0566   3
   2  10 -11 14.1757  7.8882   4
   2  10 -11 11.6959  4.9035   1
   1 -10 -11 14.1800  7.2147   3
  -1 -10  11 16.6576  7.5956   3
  -1  10  11 15.1915  8.1097   1
   1  10 -11 -6.8124  6.4863   4
  -1  10  11 23.9107  8.9722   4
   0 -10  11 1.35678 6.95476   3
   0 -10 -11 13.8407  7.0983   3
   0  10 -11 20.3034  8.9027   4
   0  10  11 21.6269  8.2223   1
   0  10  11 17.1542  8.2593   4
  -1 -10 -11 76.9360 15.5003   4
   1 -10  11 91.5414 16.4641   3
  -1 -10 -11 82.7594 13.5050   3
  -1  10 -11 105.766  16.564   4
   1  10  11 89.6114 12.2411   1
  -2 -10 -11 13.1920  7.5901   4
   2 -10  11 29.4614 10.1463   3
  -2  10 -11 14.5875  8.6496   4
   2  10  11 5.99992 6.50040   1
  -2  10 -11 20.6839  8.8333   1
  -2 -11  11 -3.0568  7.4196   3
   2 -11 -11 8.11751 7.05108   3
   2  11 -11 4.06150 4.32091   1
   2  11 -11 16.3615  8.5752   4
   1 -11 -11 34.6426 11.1639   3
  -1 -11  11 52.6194 11.5936   3
  -1  11  11 16.6472  9.7271   1
   1  11 -11 36.2521 12.0188   4
  -1  11  11 38.4409 10.9097   4
   1  11 -11 26.6515  7.3048   1
   0 -11 -11 23.4480  7.8829   3
   0 -11  11 0.42470 6.64279   3
   0  11  11 9.90656 7.67204   1
   0  11 -11 12.7463  7.0289   1
   0  11  11 37.9983 11.6643   4
   0  11 -11 25.4477 11.0837   4
  -1 -11 -11 -1.5130  6.5497   4
   1 -11  11 2.70554 7.20362   3
  -1 -11 -11 4.45975 6.11622   3
   1  11  11 -3.7259  6.1176   1
  -1  11 -11 -1.4404  7.5415   1
  -1  11 -11 -12.398   5.841   4
   5   0 -12 -3.4645  4.6674   3
   5   0 -12 11.0376  6.0149   2
   4   0 -12 16.1139  5.9893   3
   4   0 -12 24.3126  7.7554   2
   3   0 -12 308.682  19.232   2
   3   0 -12 300.038  18.120   3
   2   0 -12 684.057  26.759   3
   2   0 -12 600.303  21.613   4
  -2   0  12 685.777  28.019   2
   1   0 -12 1270.56   41.16   3
  -1   0  12 1311.67   44.49   2
  -1   0  12 1333.25   43.95   1
   1   0 -12 1329.18   43.50   4
   0   0 -12 89.0042  8.3307   4
   0   0 -12 104.242   7.348   3
   0   0  12 101.621   8.559   1
   0   0  12 101.781   8.878   2
  -1   0 -12 -0.3931  2.2463   4
   1   0  12 3.21917 3.05421   2
   1   0  12 7.32474 3.01103   1
  -1   0 -12 0.35954 1.69782   3
   2   0  12 462.755  22.407   2
   2   0  12 454.413  22.276   1
  -2   0 -12 404.593  23.878   4
  -3   0 -12 0.86470 3.33790   4
   3   0  12 0.68423 4.68575   2
   3   0  12 2.74172 4.93690   1
   4   0  12 85.5550 12.7515   2
  -4   0 -12 74.7201 12.0228   4
   4   0  12 112.424  13.316   1
   5   0  12 66.4627 13.7953   1
  -5   0 -12 103.274  15.605   4
   5   0  12 97.8557 14.8609   2
   5  -1 -12 18.0675  6.7042   3
   5  -1 -12 6.74999 7.03626   2
   5   1 -12 8.14055 5.68967   3
   5   1 -12 14.6958  7.8241   2
   4  -1 -12 43.7063  8.8217   3
   4  -1 -12 59.5375 11.1502   2
   4   1 -12 43.3068  8.6810   3
   4   1 -12 56.8745 10.5295   2
   3  -1 -12 237.128  16.423   2
   3  -1 -12 235.286  15.860   3
   3   1 -12 241.870  15.582   3
   3   1 -12 268.778  17.778   2
   2  -1 -12 130.382  10.293   3
   2  -1 -12 119.209   5.896   4
  -2  -1  12 126.669  10.866   2
   2   1 -12 106.526   9.223   3
   2   1 -12 123.243  10.036   1
   2   1 -12 105.343   7.386   4
  -2   1  12 109.543   9.612   2
  -2   1  12 126.968  10.232   1
  -1  -1  12 27.9868  5.0423   1
  -1  -1  12 25.4133  5.2064   2
   1  -1 -12 26.8332  3.9692   4
   1  -1 -12 35.8174  5.0244   3
   1   1 -12 26.8664  4.0651   4
   1   1 -12 32.8553  5.6059   3
  -1   1  12 17.4221  4.7747   2
  -1   1  12 34.8441  5.3799   1
   0  -1  12 36.2781  5.5596   1
   0  -1 -12 20.4376  4.5533   4
   0  -1  12 16.7047  4.6541   2
   0  -1 -12 28.3512  4.7602   3
   0   1 -12 24.0348  4.3922   3
   0   1  12 26.2867  5.5420   1
   0   1  12 18.7587  4.8436   2
   0   1 -12 27.4183  5.5529   4
   1  -1  12 61.5218  7.3028   1
  -1  -1 -12 56.8300  4.6554   3
   1  -1  12 47.6055  6.6035   2
  -1  -1 -12 64.4131  7.6673   4
  -1   1 -12 54.8880  7.2201   4
   1   1  12 54.3604  6.8958   1
   1   1  12 58.1503  6.6323   2
  -2  -1 -12 192.475  15.269   4
   2  -1  12 190.487   8.141   3
   2  -1  12 192.893  13.860   2
   2  -1  12 195.070  14.113   1
   2   1  12 209.393  13.936   1
   2   1  12 169.702  12.695   2
  -2   1 -12 176.486  14.775   4
  -3  -1 -12 435.654  26.639   4
   3  -1  12 409.688  23.397   1
   3  -1  12 420.160  23.757   2
   3   1  12 399.000  22.448   1
  -3   1 -12 402.593  25.443   4
   3   1  12 421.561  23.486   2
   4  -1  12 159.834  16.202   2
   4  -1  12 135.814  14.720   1
  -4  -1 -12 128.385  15.340   4
  -4   1 -12 112.987  14.499   4
   4   1  12 135.015  13.854   1
   4   1  12 117.962  14.304   2
   5  -1  12 2.06283 8.33182   1
  -5  -1 -12 3.70209 7.41760   4
   5  -1  12 5.99728 8.32449   2
  -5   1 -12 -2.5358  6.1353   4
   5   1  12 7.35088 7.50181   1
   5   1  12 8.92752 8.09662   2
   5  -2 -12 22.8095  8.4940   2
   5  -2 -12 14.5107  6.3265   3
   5   2 -12 28.3578  9.6203   2
   5   2 -12 21.4693  6.9107   3
   4  -2 -12 7.38347 4.29088   3
   4  -2 -12 6.37447 4.95944   2
   4   2 -12 -0.5804  5.0625   2
   4   2 -12 0.19239 4.01567   3
   3  -2 -12 234.867  16.028   2
   3  -2 -12 239.175  16.254   3
  -3  -2  12 246.560  17.699   2
   3   2 -12 232.563  15.976   3
   2  -2 -12 43.2756  7.6425   3
  -2  -2  12 42.4898  8.2587   2
   2  -2 -12 45.8441  3.9332   4
   2   2 -12 32.6477  6.4308   3
   2   2 -12 30.8836  5.1994   4
   2   2 -12 41.0327  6.3088   1
  -2   2  12 58.8243  6.7815   2
  -2   2  12 63.1559  7.7397   1
   1  -2 -12 32.6792  6.0117   3
  -1  -2  12 43.5131  5.2503   1
   1  -2 -12 27.7039  4.2880   4
  -1  -2  12 34.5472  6.8719   2
  -1   2  12 40.2187  5.2336   2
   1   2 -12 25.3304  5.3430   1
   1   2 -12 38.7121  5.4876   4
   1   2 -12 36.4613  5.3402   3
  -1   2  12 38.1713  6.7087   1
   0  -2 -12 159.221   9.935   3
   0  -2  12 156.100  11.929   2
   0  -2  12 173.945  11.338   1
   0  -2 -12 164.058  11.694   4
   0   2  12 172.917  10.337   2
   0   2  12 159.101  11.787   1
   0   2 -12 163.996  12.221   4
   0   2 -12 148.682   9.877   3
  -1  -2 -12 540.789  18.557   3
   1  -2  12 552.953  23.943   1
  -1  -2 -12 522.216  25.880   4
   1  -2  12 481.565  23.965   2
  -1   2 -12 534.862  26.658   4
  -1   2 -12 520.254  19.877   3
   1   2  12 482.376  20.602   2
   1   2  12 509.769  23.130   1
   2  -2  12 6.86397 4.97890   1
   2  -2  12 2.59783 3.81747   2
  -2  -2 -12 4.66529 3.87289   4
   2  -2  12 -1.1425  1.8886   3
   2   2  12 2.49917 3.12130   2
  -2   2 -12 4.40418 3.39750   4
   2   2  12 -2.9437  2.9566   1
   3  -2  12 371.562  22.914   1
   3  -2  12 377.392  22.698   2
  -3  -2 -12 373.833  25.087   4
   3   2  12 352.453  20.396   1
  -3   2 -12 391.409  25.183   4
   3   2  12 354.913  21.230   2
   4  -2  12 10.1202  6.6857   1
  -4  -2 -12 -2.0449  5.0698   4
   4  -2  12 12.7855  6.1671   2
   4   2  12 18.8567  7.0171   1
  -4   2 -12 18.1559  7.7747   4
   4   2  12 14.1077  7.1481   2
   5  -2  12 31.3338 11.1486   1
  -5  -2 -12 9.44352 8.12264   4
   5  -2  12 32.2760 10.3703   2
   5   2  12 35.0100 10.5589   2
  -5   2 -12 25.6553  8.9264   4
   5   2  12 37.0046 10.3106   1
   5  -3 -12 -4.7267  6.3646   2
   5  -3 -12 -3.8510  5.1333   3
   5   3 -12 8.74459 5.80248   3
   5   3 -12 -12.063   6.868   2
   4  -3 -12 3.47485 5.04936   2
   4  -3 -12 3.90636 3.90185   3
   4   3 -12 0.04093 5.63815   2
   4   3 -12 3.10710 4.42225   3
   3  -3 -12 23.3225  6.7286   2
   3  -3 -12 32.0680  7.1860   3
  -3  -3  12 31.1641  7.7126   2
   3   3 -12 31.0893  7.1300   3
   2  -3 -12 48.3019  8.6126   3
   2  -3 -12 63.3702  5.3978   4
  -2  -3  12 65.3318  8.8321   2
  -2   3  12 63.7947  6.9607   2
   2   3 -12 67.6965  7.4191   1
   2   3 -12 66.3519  8.0299   3
  -2   3  12 52.0024  8.1448   1
   2   3 -12 57.1285  7.0278   4
   1  -3 -12 33.3195  6.0951   3
  -1  -3  12 49.1297  8.6106   2
   1  -3 -12 41.1106  5.4713   4
   1   3 -12 42.3378  5.9388   3
   1   3 -12 47.2111  6.5977   4
  -1   3  12 39.9644  5.1515   2
   1   3 -12 50.5248  6.2133   1
  -1   3  12 41.3229  7.6238   1
   0  -3 -12 6.18915 3.19143   4
   0  -3  12 1.74660 2.86768   2
   0  -3  12 4.93416 3.44294   1
   0  -3 -12 0.96853 2.19052   3
   0   3 -12 -3.8484  2.3549   4
   0   3 -12 3.17278 2.38841   3
   0   3  12 3.49204 3.82628   1
   0   3  12 -0.6712  2.6451   2
  -1  -3 -12 262.485  12.260   3
   1  -3  12 273.633  17.136   2
   1  -3  12 248.116  16.017   1
  -1  -3 -12 263.585  17.721   4
  -1   3 -12 270.337  18.260   4
   1   3  12 249.478  15.301   1
  -1   3 -12 252.095  13.296   3
   1   3  12 253.812  13.125   2
   2  -3  12 16.4770  3.9989   3
   2  -3  12 12.7846  5.6240   1
  -2  -3 -12 11.3761  4.8120   4
   2  -3  12 14.0707  5.1430   2
   2   3  12 14.7609  4.5488   2
   2   3  12 16.7457  4.9645   1
  -2   3 -12 11.3894  5.6853   4
  -3  -3 -12 58.5337  9.6294   4
   3  -3  12 54.1806 11.2278   1
   3  -3  12 43.2397  8.7632   2
   3   3  12 53.7844  9.3924   1
  -3   3 -12 38.7386  9.8000   4
   3   3  12 42.4788  9.3870   2
   4  -3  12 108.724  14.879   1
   4  -3  12 124.009  14.071   2
  -4  -3 -12 109.062  14.387   4
  -4   3 -12 117.642  15.142   4
   4   3  12 121.290  13.134   1
   4   3  12 140.249  14.994   2
   5  -3  12 -0.7661  8.5660   1
   5  -3  12 4.34330 6.80098   2
  -5  -3 -12 0.98788 7.29950   4
   5   3  12 23.0317  7.4539   1
  -5   3 -12 15.5936  7.8388   4
   5   3  12 33.0818 10.5671   2
   5  -4 -12 41.2007  9.5377   2
   5  -4 -12 39.7940  9.3464   3
   5   4 -12 22.3831  8.5784   3
   5   4 -12 41.6349 12.7398   2
  -4  -4  12 -4.6311  5.4229   2
   4  -4 -12 6.21560 4.83128   3
   4  -4 -12 -1.9886  5.3856   2
   4   4 -12 0.99821 4.31015   3
  -3  -4  12 165.114  14.771   2
   3  -4 -12 170.262  13.191   2
   3  -4 -12 199.996  15.757   3
   3   4 -12 171.618  14.446   3
   2  -4 -12 64.2745  8.3690   3
  -2  -4  12 73.7974  9.3460   2
   2  -4 -12 65.0101  6.4708   4
   2   4 -12 65.9269  8.8489   4
   2   4 -12 53.7924  7.8696   3
  -2   4  12 57.1912  8.7566   1
  -2   4  12 52.0680  6.1848   2
   1  -4 -12 45.2375  6.1422   4
  -1  -4  12 37.2928  7.8352   2
   1  -4 -12 34.5548  6.7267   3
  -1   4  12 39.5017  7.4333   1
   1   4 -12 37.9964  7.2193   3
   1   4 -12 43.2218  6.2986   1
  -1   4  12 44.3159  5.0779   2
   1   4 -12 41.7143  6.7606   4
   0  -4 -12 2.11989 2.82877   4
   0  -4 -12 4.08463 2.56326   3
   0  -4  12 3.63391 4.03183   2
   0   4 -12 7.35305 3.43388   3
   0   4  12 -0.7969  2.1190   2
   0   4 -12 8.47292 3.83609   4
   0   4  12 1.06076 3.55192   1
  -1  -4 -12 73.2782  6.6859   3
  -1  -4 -12 60.6651  8.6907   4
   1  -4  12 59.6995  8.7848   1
   1  -4  12 55.5829  8.1891   2
   1   4  12 54.3222  5.8381   2
   1   4  12 65.1938  8.2125   1
  -1   4 -12 62.2000  6.9774   3
  -1   4 -12 62.5504  9.3099   4
   2  -4  12 9.79758 6.35207   1
   2  -4  12 9.92443 3.78644   3
  -2  -4 -12 6.57201 4.42528   4
   2  -4  12 10.0760  4.8718   2
   2   4  12 15.1949  4.9090   2
  -2   4 -12 9.98129 5.08343   4
   2   4  12 6.48473 4.22656   1
   3  -4  12 171.062  16.851   1
  -3  -4 -12 154.413  16.141   4
   3  -4  12 134.519  13.755   2
   3   4  12 137.414  13.071   2
  -3   4 -12 151.483  15.983   4
   3   4  12 136.543  12.347   1
   4  -4  12 10.2618  6.6199   2
  -4  -4 -12 -2.4162  5.6700   4
  -4   4 -12 10.3017  7.3751   4
   4   4  12 6.81944 6.81297   2
   4   4  12 15.4009  6.4303   1
   5  -4  12 145.844  17.546   2
  -5   4 -12 135.097  18.191   4
   5   4  12 154.738  18.235   2
   5   4  12 155.959  15.586   1
  -5  -5  12 14.5219  8.0046   2
   5  -5 -12 20.3926  8.3360   3
   5   5 -12 20.4927  8.3321   3
  -4  -5  12 29.4958  9.1625   2
   4  -5 -12 34.2923  8.9975   3
   4   5 -12 55.4688 10.9747   3
   3  -5 -12 0.56486 4.25197   3
  -3  -5  12 0.26636 4.23585   2
   3   5 -12 2.37285 3.48935   3
   2  -5 -12 178.421  14.214   3
  -2  -5  12 187.552  15.225   2
   2  -5 -12 163.662  11.915   4
  -2   5  12 160.954  14.689   1
   2   5 -12 125.193  12.879   4
   2   5 -12 154.891  13.390   3
  -2   5  12 157.014  10.131   2
   1  -5 -12 4.09901 3.39358   3
   1  -5 -12 3.56445 3.20904   4
  -1  -5  12 11.2420  5.7217   2
   1   5 -12 10.1568  4.7693   4
   1   5 -12 5.24474 4.28442   3
  -1   5  12 9.61162 5.44377   1
   0  -5 -12 42.7903  7.3693   3
   0  -5 -12 38.5151  7.8838   4
   0  -5  12 50.6160  9.4202   2
   0   5  12 47.7131  8.6362   1
   0   5 -12 47.2964  9.5454   4
   0   5 -12 47.3565  7.8585   3
   1  -5  12 19.7121  5.0505   3
   1  -5  12 18.3505  5.9073   2
  -1  -5 -12 17.9365  6.3094   4
  -1  -5 -12 29.5851  5.8761   3
  -1   5 -12 27.3477  7.4150   4
   1   5  12 20.3432  6.2434   1
  -2  -5 -12 65.8708 10.4659   4
   2  -5  12 97.0421  8.9805   3
   2  -5  12 94.9530 10.7507   2
  -2   5 -12 71.8538 11.3485   4
   2   5  12 86.7682  9.4564   1
   2   5  12 84.6033  7.9811   2
  -3  -5 -12 0.75779 4.44860   4
   3  -5  12 10.0523  5.8990   2
  -3   5 -12 2.76210 4.84515   4
   3   5  12 5.60197 5.58035   2
   3   5  12 0.36393 4.46010   1
  -4  -5 -12 4.93586 5.68295   4
   4  -5  12 10.5253  6.8694   2
  -4   5 -12 3.52937 6.95282   4
   4   5  12 -9.5865  7.0480   2
   4   5  12 9.77077 6.12889   1
  -5  -5 -12 40.2364 11.7054   4
   5  -5  12 51.1618 12.3449   2
  -5   5 -12 27.8795 11.1581   4
   5   5  12 32.1650  9.3849   1
   4  -6 -12 0.13298 5.02024   3
  -4  -6  12 1.35595 5.88460   2
   4   6 -12 5.96009 6.56067   3
  -3  -6  12 2.05136 4.56890   2
   3  -6 -12 3.63670 4.59397   3
   3   6 -12 6.34580 5.45460   3
  -2  -6  12 65.0199  9.9635   2
   2  -6 -12 50.3493  9.8760   3
   2   6 -12 51.6444 10.1967   3
  -2   6  12 63.3490  8.3608   4
  -2   6  12 81.7095 11.3106   1
   2   6 -12 65.3289 12.1628   4
   1  -6 -12 586.518  30.715   4
   1  -6 -12 708.332  30.744   3
  -1  -6  12 676.912  31.893   2
  -1   6  12 598.461  31.075   1
   1   6 -12 657.144  29.802   3
   1   6 -12 699.802  34.807   4
   0  -6  12 466.606  25.407   2
   0  -6 -12 493.520  23.850   3
   0  -6 -12 493.686  27.893   4
   0   6 -12 487.614  24.146   3
   0   6  12 501.458  25.960   1
   0   6 -12 527.649  29.916   4
  -1  -6 -12 103.446  12.606   4
   1  -6  12 109.287  11.681   2
  -1  -6 -12 111.256  10.066   3
   1  -6  12 113.244  11.273   3
   1   6  12 113.953  11.499   1
  -1   6 -12 112.826  13.654   4
  -2  -6 -12 85.4386 12.3048   4
   2  -6  12 88.3169 11.0582   2
   2  -6  12 100.980  10.937   3
   2   6  12 94.3363 10.0441   1
  -2   6 -12 93.3845 12.8122   4
  -3  -6 -12 10.7379  6.3784   4
   3  -6  12 32.2052  9.0958   2
   3   6  12 23.6695  6.9598   1
  -3   6 -12 23.7644  9.0635   4
   4  -6  12 5.50557 7.00747   2
  -4  -6 -12 -3.5955  6.1138   4
  -4   6 -12 5.36554 7.44115   4
   4   6  12 10.5360  5.6885   1
   4  -7 -12 7.78427 6.39369   3
  -4  -7  12 11.2544  7.8702   2
   4   7 -12 17.9815  7.9029   3
   3  -7 -12 25.7014  7.8863   3
  -3  -7  12 19.0690  7.6317   2
   3   7 -12 20.6183  7.3535   3
  -2  -7  12 33.8061  9.2429   2
   2  -7 -12 25.0660  7.6476   3
  -2   7  12 15.7679  7.5976   1
   2   7 -12 38.3625 10.0718   4
   2   7 -12 28.8241  7.9653   3
   1  -7 -12 -0.1031  3.7699   3
  -1  -7  12 -2.7895  5.0079   2
  -1   7  12 5.66827 5.42997   1
   1   7 -12 1.05526 4.70027   4
  -1   7  12 -4.7476  4.4084   4
   1   7 -12 5.38792 4.26667   3
   0  -7  12 44.6159  9.0524   3
   0  -7  12 43.7956 10.1849   2
   0  -7 -12 59.2906 10.1375   3
   0  -7 -12 48.8616 10.1046   4
   0   7  12 55.8390  9.8250   1
   0   7 -12 50.3225 10.8823   4
  -1  -7 -12 240.617  16.001   3
   1  -7  12 225.068  17.244   3
  -1  -7 -12 228.386  19.887   4
   1  -7  12 199.912  16.546   2
   1   7  12 239.150  17.421   1
  -1   7 -12 267.504  22.038   4
   2  -7  12 276.295  18.730   3
  -2  -7 -12 238.770  21.732   4
   2  -7  12 274.894  19.910   2
   2   7  12 263.359  17.678   1
  -2   7 -12 299.608  24.665   4
   3  -7  12 11.5370  6.9484   2
  -3  -7 -12 4.08402 6.18227   4
  -3   7 -12 7.65574 7.02932   4
   3   7  12 -0.9783  4.2414   1
  -4  -7 -12 16.2796  7.5375   4
   4  -7  12 6.24250 7.83704   2
  -4   7 -12 36.7537 12.9027   4
   4   7  12 13.8795  6.5545   1
   4  -8 -12 4.55008 6.77755   3
  -4  -8  12 12.3256  7.8186   2
   4   8 -12 1.26009 6.50593   3
   3  -8 -12 16.0566  6.7079   3
  -3  -8  12 12.6816  7.0611   2
   3   8 -12 23.5553  7.1753   3
  -2  -8  12 -1.9861  5.5353   2
   2  -8 -12 2.73939 4.29281   3
  -2   8  12 5.65514 7.01729   1
   2   8 -12 4.37738 6.58700   4
   2   8 -12 -1.2848  4.2675   3
  -1  -8  12 8.04560 5.88812   2
   1  -8 -12 7.40700 5.15081   3
  -1   8  12 5.90928 6.17887   4
   1   8 -12 -3.4308  3.9290   3
  -1   8  12 3.41261 5.51858   1
   1   8 -12 -2.0075  5.7892   4
   0  -8  12 195.773  17.254   2
   0  -8 -12 245.593  20.696   4
   0  -8  12 235.882  18.697   3
   0  -8 -12 233.741  17.363   3
   0   8  12 207.005  17.575   1
   0   8 -12 224.583  20.399   4
   1  -8  12 75.5939 11.1057   2
  -1  -8 -12 71.5340 11.8531   4
  -1  -8 -12 77.2284  9.8706   3
   1  -8  12 71.2068 12.0564   3
  -1   8 -12 71.0581 14.5031   4
   1   8  12 79.1959 10.8622   1
   2  -8  12 2.33366 5.56608   2
  -2  -8 -12 -0.1131  6.1143   4
   2  -8  12 7.79085 6.70865   3
  -2   8 -12 1.67880 6.03782   4
   2   8  12 10.8139  5.7627   1
  -3  -8 -12 72.6740 14.7997   4
   3  -8  12 93.0750 12.7870   2
  -3   8 -12 95.3366 17.9084   4
   3   8  12 56.3159  9.4296   1
   4  -8  12 32.0169 10.4324   2
  -4  -8 -12 28.4211  9.8797   4
   4   8  12 24.4125  6.6537   1
  -4   8 -12 34.2132 11.7814   4
   3  -9 -12 25.0383  8.2739   3
  -3  -9  12 50.3064 12.0084   2
   3   9 -12 44.8063 10.1753   3
  -2  -9  12 5.64883 7.17026   2
   2  -9 -12 4.34642 5.49723   3
   2   9 -12 12.6598  8.6143   4
   2   9 -12 -8.7897  4.5483   3
   1  -9 -12 212.871  18.535   3
  -1  -9  12 229.985  19.158   2
  -1  -9  12 242.214  20.339   3
   1   9 -12 231.392  22.627   4
  -1   9  12 220.762  20.762   4
  -1   9  12 224.479  19.817   1
   0  -9 -12 2.18359 5.80126   4
   0  -9  12 -2.3101  5.3535   3
   0  -9  12 4.36237 6.95871   2
   0  -9 -12 12.4625  5.9681   3
   0   9 -12 21.0226  7.7911   4
   0   9  12 10.4204  8.1501   4
   0   9  12 10.5496  6.2464   1
   1  -9  12 227.252  17.960   2
  -1  -9 -12 198.940  16.672   3
  -1  -9 -12 211.014  20.943   4
   1  -9  12 242.976  19.955   3
  -1   9 -12 206.013  21.122   4
   1   9  12 199.982  17.594   1
   2  -9  12 20.2939  8.0699   2
  -2  -9 -12 26.3671  9.0914   4
   2  -9  12 20.5804  8.6137   3
  -2   9 -12 11.1150  7.6243   4
   2   9  12 16.2020  6.0712   1
   3  -9  12 52.1904 12.2463   2
  -3  -9 -12 41.7040 11.6317   4
   3   9  12 53.1837  9.5859   1
  -3   9 -12 54.3294 14.1851   4
  -2 -10  12 0.61607 6.66164   3
   2 -10 -12 4.54040 5.80709   3
   2  10 -12 7.03829 4.40013   1
   2  10 -12 27.4215 10.7501   4
  -1 -10  12 -7.3729  5.2091   3
   1 -10 -12 3.04289 5.20022   3
   1  10 -12 -0.0358  6.9324   4
  -1  10  12 -4.0312  7.2962   1
  -1  10  12 -0.7612  7.1545   4
   0 -10 -12 25.5875  9.0623   4
   0 -10  12 18.0419  7.5634   3
   0 -10 -12 16.5263  7.8744   3
   0  10  12 10.3885  6.9080   1
   0  10 -12 4.49848 6.44982   4
   0  10  12 14.9036  9.0861   4
  -1 -10 -12 74.3400 15.3581   4
   1 -10  12 89.7117 14.9929   3
  -1 -10 -12 90.9338 11.8698   3
  -1  10 -12 112.016  15.984   4
   1  10  12 93.2582 12.5420   1
   2 -10  12 22.8462  9.5958   3
  -2 -10 -12 52.4422 13.2916   4
  -2  10 -12 42.8800 12.0016   1
   2  10  12 55.3791 10.1848   1
  -2  10 -12 60.5607 15.0252   4
   1 -11 -12 78.2700 15.0520   3
  -1 -11  12 82.7544 14.5144   3
  -1  11  12 73.3086 15.4626   4
   1  11 -12 101.846  16.152   4
   1  11 -12 90.9896 10.6457   1
  -1  11  12 63.1838 13.9354   1
   0 -11 -12 3.19548 5.82872   3
   0 -11  12 2.58518 7.09106   3
   0 -11 -12 2.15562 6.89211   4
   0  11  12 5.41358 9.26610   4
   0  11 -12 4.76261 7.76200   4
   0  11  12 1.13465 6.12287   1
   0  11 -12 5.55175 5.90261   1
  -1 -11 -12 1.52837 5.90102   3
  -1 -11 -12 13.7922  7.3821   4
   1 -11  12 8.42734 7.57406   3
   1  11  12 -21.057   6.323   1
  -1  11 -12 1.10383 7.35671   4
  -1  11 -12 9.10025 7.28084   1
   5   0 -13 4.40474 6.10191   2
   5   0 -13 -1.9931  5.1025   3
   4   0 -13 7.28562 4.26908   3
   4   0 -13 5.47499 4.81401   2
   3   0 -13 -0.1593  3.2721   3
   3   0 -13 -2.0898  3.8524   2
   2   0 -13 -1.4188  2.2303   3
  -2   0  13 -1.0167  3.0877   2
   2   0 -13 -3.0144  1.8297   4
   1   0 -13 2.56118 2.16657   3
   1   0 -13 0.09340 1.92429   4
  -1   0  13 -1.5598  2.3350   2
  -1   0  13 -0.5530  3.1997   1
   0   0  13 1.59959 3.02411   2
   0   0  13 2.19569 2.85269   1
   0   0 -13 -1.1674  1.6374   3
   0   0 -13 1.51070 2.15502   4
   1   0  13 0.86771 3.06230   1
  -1   0 -13 2.21846 2.27422   4
   1   0  13 -1.2611  2.2700   2
  -1   0 -13 3.90523 1.82480   3
   2   0  13 0.26339 3.51626   2
  -2   0 -13 -1.0491  2.5251   4
   2   0  13 -3.2342  3.4028   1
   3   0  13 -1.3581  4.5227   2
  -3   0 -13 -0.2185  4.1934   4
   3   0  13 7.95469 5.76463   1
  -4   0 -13 1.76367 5.82251   4
   4   0  13 4.32024 6.28021   2
   4   0  13 -2.7354  5.7012   1
   5   0  13 -0.3372  7.6931   2
  -5   0 -13 3.68448 6.81410   4
   5   0  13 1.33512 7.37885   1
   5  -1 -13 4.01902 5.91070   3
   5  -1 -13 6.35816 6.03941   2
   5   1 -13 0.11165 5.41106   3
   5   1 -13 12.2786  7.1790   2
   4  -1 -13 69.6043 12.3589   2
   4  -1 -13 72.8971  9.8714   3
   4   1 -13 82.2729  9.9967   3
   4   1 -13 61.6592 11.5285   2
  -3  -1  13 21.7804  6.7220   2
   3  -1 -13 24.8894  6.3151   3
   3  -1 -13 19.1686  6.1391   2
   3   1 -13 16.8946  4.8714   3
   2  -1 -13 -0.1121  1.6434   4
  -2  -1  13 0.32090 3.06092   2
   2  -1 -13 -2.8809  1.8594   3
   2   1 -13 1.64823 2.29753   4
   2   1 -13 -1.2745  2.7035   3
  -2   1  13 0.05467 3.09489   2
   1  -1 -13 212.852  12.684   3
  -1  -1  13 224.106  14.488   2
  -1  -1  13 199.191  12.484   1
   1  -1 -13 212.860  12.002   4
  -1   1  13 210.462  13.354   2
   1   1 -13 229.694  13.115   3
  -1   1  13 220.236  14.123   1
   1   1 -13 199.136  12.462   4
   0  -1 -13 494.301  19.483   3
   0  -1  13 484.903  22.793   2
   0  -1  13 472.893  21.547   1
   0  -1 -13 483.179  22.543   4
   0   1  13 459.339  21.683   1
   0   1  13 480.446  21.584   2
   0   1 -13 476.482  19.410   3
   0   1 -13 452.331  22.606   4
   1  -1  13 92.7275  9.6405   2
   1  -1  13 111.283  10.069   1
  -1  -1 -13 115.680   7.084   3
  -1  -1 -13 119.725  10.928   4
  -1   1 -13 106.572  10.296   4
   1   1  13 104.349   9.202   2
   1   1  13 103.932   9.758   1
   2  -1  13 25.5314  3.3696   3
  -2  -1 -13 39.6715  8.7231   4
   2  -1  13 23.6580  7.1552   2
   2  -1  13 23.2252  6.2996   1
   2   1  13 26.5731  6.3908   2
  -2   1 -13 39.1467  8.7158   4
   2   1  13 29.8620  6.6801   1
   3  -1  13 166.817  14.965   1
  -3  -1 -13 169.209  16.115   4
   3  -1  13 154.621  14.501   2
   3   1  13 160.674  14.166   1
   3   1  13 154.312  14.326   2
  -3   1 -13 156.463  15.355   4
   4  -1  13 3.43275 6.51534   1
   4  -1  13 8.94353 7.01742   2
  -4  -1 -13 15.7954  6.4801   4
   4   1  13 15.3320  7.1811   1
   4   1  13 15.6772  7.4375   2
  -4   1 -13 30.2473  9.0106   4
  -5  -1 -13 1.39787 7.49937   4
   5  -1  13 -1.1039  8.0104   2
   5  -1  13 -9.2463  8.2098   1
  -5   1 -13 3.56944 6.91944   4
   5   1  13 10.3844  7.4390   1
   5   1  13 15.3568  8.9589   2
   5  -2 -13 -3.6266  5.1115   3
   5  -2 -13 7.06111 6.20132   2
   5   2 -13 -7.0622  5.1679   3
   5   2 -13 -8.0050  6.1738   2
   4  -2 -13 5.37257 4.37104   3
   4  -2 -13 5.03623 4.94717   2
   4   2 -13 0.90552 5.35910   2
   4   2 -13 4.08870 4.22795   3
   3  -2 -13 135.626  12.266   2
  -3  -2  13 115.461  12.151   2
   3  -2 -13 129.196  11.897   3
   3   2 -13 102.779  10.663   3
   2  -2 -13 32.0580  6.5720   3
   2  -2 -13 34.4289  3.7386   4
  -2  -2  13 38.0877  8.1998   2
  -2   2  13 31.5906  6.5150   2
   2   2 -13 36.4418  6.9217   3
   2   2 -13 29.1116  4.7772   4
  -1  -2  13 386.611  18.194   1
   1  -2 -13 443.319  19.677   3
   1  -2 -13 396.573  18.410   4
  -1  -2  13 384.749  20.840   2
   1   2 -13 337.429  17.964   3
  -1   2  13 386.939  20.151   1
   1   2 -13 437.987  20.846   4
   1   2 -13 363.920  18.447   1
  -1   2  13 382.221  18.431   2
   0  -2 -13 98.9061  9.3211   4
   0  -2 -13 96.1009  7.6606   3
   0  -2  13 101.627   9.845   2
   0  -2  13 89.5470  8.7880   1
   0   2 -13 83.3020  8.9007   4
   0   2  13 104.495   8.519   2
   0   2 -13 102.799   8.082   3
   0   2  13 89.5530  9.2180   1
   1  -2  13 81.8730  9.1740   2
  -1  -2 -13 68.4826  8.7797   4
   1  -2  13 75.8658  8.6387   1
  -1  -2 -13 80.1404  6.0353   3
  -1   2 -13 69.5624  6.4607   3
   1   2  13 69.1038  7.3605   2
  -1   2 -13 76.7339  9.0530   4
   1   2  13 70.3001  8.1844   1
   2  -2  13 7.71122 4.91079   2
   2  -2  13 8.28465 2.70616   3
  -2  -2 -13 13.9064  5.4912   4
   2  -2  13 13.3367  5.8126   1
   2   2  13 4.63709 3.82085   2
   2   2  13 5.47933 4.24996   1
  -2   2 -13 7.16864 4.03406   4
  -3  -2 -13 466.065  29.185   4
   3  -2  13 513.614  27.340   1
   3  -2  13 508.494  27.296   2
   3   2  13 477.480  25.352   2
   3   2  13 457.848  24.556   1
  -3   2 -13 464.898  28.954   4
  -4  -2 -13 35.9720  9.4672   4
   4  -2  13 38.8823  9.7713   2
   4  -2  13 15.2723  7.6903   1
   4   2  13 50.1315 10.1150   1
   4   2  13 28.6263  9.2987   2
  -4   2 -13 25.6295  8.4334   4
   5  -2  13 42.0349 12.2557   2
  -5  -2 -13 53.9745 12.5177   4
   5  -2  13 44.2617 11.4121   1
  -5   2 -13 40.0488 10.9111   4
   5   2  13 77.4223 15.6807   2
   5   2  13 62.8703 12.8541   1
   5  -3 -13 6.32916 7.79135   2
   5  -3 -13 11.7809  5.5865   3
   5   3 -13 18.3488  8.2300   2
   5   3 -13 -3.5292  5.4214   3
  -4  -3  13 29.3350  8.9892   2
   4  -3 -13 43.0775  9.2246   3
   4  -3 -13 45.5002  9.2523   2
   4   3 -13 59.5548  9.8226   3
   3  -3 -13 190.164  15.383   3
  -3  -3  13 183.644  15.701   2
   3  -3 -13 195.308  14.602   2
   3   3 -13 184.076  14.323   3
   2  -3 -13 3.59446 2.98310   3
  -2  -3  13 1.50639 3.22848   2
   2  -3 -13 -2.3129  2.2396   4
  -2   3  13 3.42227 4.12186   1
  -2   3  13 -5.1575  2.8266   2
   2   3 -13 0.74314 2.96173   3
   2   3 -13 -5.2500  3.3828   4
  -1  -3  13 15.0468  5.1312   2
   1  -3 -13 6.15680 2.85725   4
   1  -3 -13 9.57062 3.88751   3
   1   3 -13 13.6264  4.5188   4
  -1   3  13 8.30508 4.43513   1
   1   3 -13 7.77672 3.88646   1
  -1   3  13 13.7698  4.1141   2
   1   3 -13 9.16179 3.79269   3
   0  -3  13 155.396  11.323   1
   0  -3  13 157.537  12.915   2
   0  -3 -13 131.245  11.409   4
   0  -3 -13 161.506  10.644   3
   0   3 -13 130.748  11.906   4
   0   3  13 155.612  12.130   1
   0   3  13 153.559   9.864   2
   0   3 -13 154.084  10.885   3
  -1  -3 -13 10.9326  3.0534   3
   1  -3  13 2.60723 3.20552   2
  -1  -3 -13 8.67077 4.25352   4
   1  -3  13 13.5370  5.0825   1
   1   3  13 13.3696  4.3364   1
  -1   3 -13 9.74586 4.54704   4
  -1   3 -13 14.9921  3.6196   3
   1   3  13 7.64539 3.80047   2
   2  -3  13 56.1193 10.0841   1
   2  -3  13 47.2758  8.9212   2
   2  -3  13 48.7464  5.6011   3
  -2  -3 -13 53.5174  8.7812   4
   2   3  13 59.4499  7.4159   2
   2   3  13 42.1033  7.4529   1
  -2   3 -13 48.3940 10.1240   4
   3  -3  13 148.260  14.117   2
   3  -3  13 119.371  14.219   1
  -3  -3 -13 131.118  14.995   4
   3   3  13 131.479  12.613   1
   3   3  13 118.061  12.360   2
  -3   3 -13 132.253  15.128   4
  -4  -3 -13 11.8721  6.2960   4
   4  -3  13 -4.7704  6.7574   1
   4  -3  13 16.7408  6.9044   2
   4   3  13 15.2138  8.3790   2
  -4   3 -13 8.51244 6.49198   4
   4   3  13 10.8966  6.6923   1
   5  -3  13 -0.4979  8.9978   1
   5  -3  13 -1.8818  6.5573   2
  -5  -3 -13 1.35168 6.84856   4
   5   3  13 10.2752 10.2148   2
   5   3  13 -3.1292  7.3398   1
  -5   3 -13 -3.8695  7.7643   4
  -5  -4  13 21.5497  8.8219   2
   5  -4 -13 16.0558  7.2876   3
   5  -4 -13 32.0062  9.0374   2
   5   4 -13 20.0750  7.7963   3
   4  -4 -13 -4.2375  4.1376   3
   4  -4 -13 4.09699 4.97097   2
  -4  -4  13 12.0369  6.6797   2
   4   4 -13 -0.0489  4.4446   3
   3  -4 -13 12.9866  5.4229   3
   3  -4 -13 12.9600  5.5462   2
  -3  -4  13 10.3462  5.6103   2
   3   4 -13 14.4490  5.3878   3
   2  -4 -13 6.18165 3.00779   4
   2  -4 -13 -1.6984  2.7461   3
  -2  -4  13 -2.9996  3.6055   2
   2   4 -13 3.01062 3.35941   3
   2   4 -13 -3.1202  3.7231   4
  -2   4  13 -0.9055  4.2490   1
  -2   4  13 3.24616 3.38152   2
  -1  -4  13 7.95762 4.75097   2
   1  -4 -13 11.4915  3.9643   4
   1  -4 -13 -0.3186  2.7252   3
   1   4 -13 5.55323 3.50563   3
  -1   4  13 9.79814 3.48694   2
  -1   4  13 6.35988 4.58165   1
   1   4 -13 3.65110 3.54988   4
   0  -4  13 234.462  16.771   2
   0  -4 -13 201.198  12.961   3
   0  -4 -13 227.624  15.914   4
   0   4 -13 222.575  14.314   3
   0   4  13 227.262  11.144   2
   0   4  13 213.750  14.804   1
   0   4 -13 189.239  15.264   4
   1  -4  13 108.740  11.515   2
  -1  -4 -13 99.9389 11.3374   4
  -1  -4 -13 108.374   8.378   3
   1   4  13 75.2403  9.1983   1
  -1   4 -13 109.758   9.172   3
  -1   4 -13 111.031  12.103   4
   1   4  13 117.217   8.228   2
  -2  -4 -13 18.9583  6.8531   4
   2  -4  13 16.5490  4.3966   3
   2  -4  13 22.8691  6.6299   2
  -2   4 -13 24.3940  7.7155   4
   2   4  13 18.1667  5.1633   2
   2   4  13 15.5403  5.0693   1
  -3  -4 -13 57.6899 12.2440   4
   3  -4  13 50.3510  9.9076   2
   3   4  13 53.9562  9.6465   1
   3   4  13 72.2056  9.8069   2
  -3   4 -13 52.3795 11.0705   4
   4  -4  13 -4.5346  5.9174   2
  -4  -4 -13 -5.4862  5.1901   4
   4   4  13 7.81702 6.45002   1
  -4   4 -13 5.94927 7.73010   4
   4   4  13 -4.0920  6.6600   2
  -5  -4 -13 22.8512  9.5728   4
   5  -4  13 10.8950  9.2163   2
   5   4  13 22.7232 10.3433   2
  -5   4 -13 33.2341 10.7104   4
   5   4  13 28.7725  8.8994   1
  -5  -5  13 31.0910  9.1154   2
   5  -5 -13 10.3784  6.9397   3
   5   5 -13 20.9863  8.1405   3
  -4  -5  13 60.9652 12.2751   2
   4  -5 -13 68.3164 12.0269   3
   4   5 -13 51.1228 10.1896   3
  -3  -5  13 86.7358 11.9292   2
   3  -5 -13 88.4601 11.4550   3
   3   5 -13 93.6928 11.2147   3
   2  -5 -13 0.99916 2.92431   4
   2  -5 -13 4.27582 3.67810   3
  -2  -5  13 -0.1806  4.3036   2
   2   5 -13 -4.0113  3.7186   4
   2   5 -13 4.08152 4.17591   3
  -2   5  13 1.21887 5.35129   1
   1  -5 -13 12.4932  4.4644   3
  -1  -5  13 8.70916 5.29680   2
   1  -5 -13 4.12637 3.51060   4
   1   5 -13 10.1745  4.5210   3
   1   5 -13 5.10296 4.32265   4
  -1   5  13 7.61450 5.01365   1
   0  -5 -13 20.6320  6.0562   4
   0  -5  13 14.2287  5.6822   2
   0  -5 -13 15.5314  4.8619   3
   0   5  13 11.0018  4.7412   1
   0   5 -13 11.9716  4.7723   3
   0   5 -13 18.6417  6.2540   4
  -1  -5 -13 19.8297  5.0986   3
   1  -5  13 18.7226  5.6868   3
   1  -5  13 14.2663  5.7669   2
  -1  -5 -13 15.3299  6.1838   4
  -1   5 -13 25.2499  8.0065   4
   1   5  13 22.8954  6.1371   1
   2  -5  13 37.7864  8.5839   2
   2  -5  13 20.9362  5.7862   3
  -2  -5 -13 23.6663  7.1664   4
   2   5  13 23.1161  6.2928   1
  -2   5 -13 43.0825 10.6428   4
   2   5  13 30.6419  5.6108   2
  -3  -5 -13 40.9676 10.4258   4
   3  -5  13 49.1816 10.5701   2
   3   5  13 51.5781  9.0886   1
   3   5  13 55.9584 10.1242   2
  -3   5 -13 41.2725 11.7859   4
   4  -5  13 5.72452 6.61414   2
  -4  -5 -13 12.0461  7.7252   4
   4   5  13 13.3683  6.7628   1
  -4   5 -13 15.4135  7.9938   4
   5  -5  13 36.3515 12.6557   2
  -5  -5 -13 35.2345 10.5936   4
   5   5  13 54.3558 11.6354   1
  -5   5 -13 42.8328 12.6386   4
   4  -6 -13 0.68043 4.56782   3
  -4  -6  13 -7.0356  5.0839   2
   4   6 -13 -0.6851  5.1620   3
  -3  -6  13 139.212  14.627   2
   3  -6 -13 127.189  13.614   3
   3   6 -13 111.725  12.646   3
   2  -6 -13 6.87682 4.65134   3
  -2  -6  13 8.67247 5.57982   2
   2   6 -13 -4.3850  5.4116   4
  -2   6  13 2.04253 5.08976   1
   2   6 -13 12.3548  5.5991   3
   1  -6 -13 764.651  35.653   4
  -1  -6  13 752.921  35.596   2
   1  -6 -13 776.372  33.571   3
   1   6 -13 794.284  33.753   3
  -1   6  13 768.675  36.495   1
   1   6 -13 798.899  38.472   4
   0  -6  13 288.527  19.739   2
   0  -6 -13 276.070  17.589   3
   0  -6 -13 291.208  20.732   4
   0   6 -13 278.009  21.324   4
   0   6  13 321.686  20.042   1
   0   6 -13 290.663  18.043   3
  -1  -6 -13 23.0538  5.5987   3
  -1  -6 -13 14.9477  6.1634   4
   1  -6  13 29.9471  7.6229   2
   1  -6  13 16.3058  5.5414   3
   1   6  13 12.1684  5.6395   1
  -1   6 -13 28.8666  8.8186   4
   2  -6  13 0.07135 4.75337   3
   2  -6  13 6.38781 5.20198   2
  -2  -6 -13 2.45783 4.39886   4
   2   6  13 1.58199 4.21345   1
  -2   6 -13 -2.0007  4.7808   4
  -3  -6 -13 14.0267  6.2837   4
   3  -6  13 4.31209 5.33028   2
   3   6  13 8.60894 5.39292   1
  -3   6 -13 1.09198 6.59012   4
  -4  -6 -13 -2.8170  6.0434   4
   4  -6  13 -2.9152  6.5457   2
   4   6  13 4.99476 5.43154   1
  -4   6 -13 10.3713  7.8341   4
  -4  -7  13 4.69196 7.22440   2
   4  -7 -13 -1.3882  5.3133   3
   4   7 -13 9.83763 7.21708   3
   3  -7 -13 3.85160 4.46118   3
  -3  -7  13 12.3682  7.2869   2
   3   7 -13 -9.6902  4.6308   3
   2  -7 -13 18.2069  5.7497   3
  -2  -7  13 7.59377 6.25418   2
   2   7 -13 8.04019 7.74928   4
   2   7 -13 5.54387 5.30245   3
  -1  -7  13 26.8599  8.4679   2
   1  -7 -13 31.4793  7.9038   3
   1  -7 -13 28.8015  7.6988   4
   1   7 -13 55.7137 11.5403   4
  -1   7  13 37.4980  9.5335   1
   1   7 -13 23.1012  7.5412   3
   0  -7  13 6.94263 5.42803   2
   0  -7 -13 -1.0202  3.7515   4
   0  -7 -13 0.97494 3.26497   3
   0   7 -13 3.36608 5.17794   4
   0   7 -13 1.98297 4.07513   3
   0   7  13 0.96490 4.74131   1
   1  -7  13 388.994  23.209   2
   1  -7  13 317.513  20.960   3
  -1  -7 -13 326.382  24.532   4
  -1  -7 -13 329.593  19.347   3
   1   7  13 350.799  21.709   1
  -1   7 -13 317.467  25.166   4
   2  -7  13 12.6344  6.6839   3
  -2  -7 -13 3.49241 5.58081   4
   2  -7  13 6.13883 5.80684   2
   2   7  13 2.19396 4.70146   1
  -2   7 -13 4.57573 6.22431   4
  -3  -7 -13 68.1001 14.6696   4
   3  -7  13 112.045  12.613   2
  -3   7 -13 82.1423 16.6760   4
   3   7  13 79.4610 10.2544   1
  -4  -7 -13 22.0614 10.2869   4
   4  -7  13 29.6371  8.5634   2
   4   7  13 13.6494  6.4186   1
  -4   7 -13 13.5321  9.6291   4
  -4  -8  13 4.64310 7.33832   2
   4  -8 -13 6.01653 7.17452   3
   4   8 -13 5.39654 7.29926   3
   3  -8 -13 14.1607  6.9495   3
  -3  -8  13 27.8607  9.8491   2
   3   8 -13 21.4098  7.8335   3
   2  -8 -13 78.4781 11.3240   3
  -2  -8  13 78.7179 13.8729   2
   2   8 -13 76.1801 12.9880   3
   2   8 -13 89.1822 16.5097   4
   1  -8 -13 38.0671  9.2165   4
   1  -8 -13 36.9762  9.0370   3
  -1  -8  13 10.2678  7.4427   2
   1   8 -13 25.6499 10.2476   4
  -1   8  13 25.0225  8.1607   4
   1   8 -13 28.4845  7.8902   3
  -1   8  13 21.4691  8.8987   1
   0  -8  13 28.0259  8.2770   2
   0  -8  13 7.10262 5.84127   3
   0  -8 -13 22.1798  6.5154   3
   0  -8 -13 13.5534  6.5618   4
   0   8  13 19.8524  7.1533   1
   0   8 -13 13.7720  6.9688   4
  -1  -8 -13 122.346  15.313   4
   1  -8  13 178.912  16.391   3
  -1  -8 -13 142.130  13.262   3
   1  -8  13 130.287  14.594   2
   1   8  13 167.968  15.885   1
  -1   8 -13 133.173  16.905   4
  -2  -8 -13 54.5661 12.8608   4
   2  -8  13 52.9001 10.7088   3
   2  -8  13 63.8118 11.8976   2
  -2   8 -13 56.4322 13.5825   4
   2   8  13 36.2878  8.6615   1
  -3  -8 -13 3.31460 6.81611   4
   3  -8  13 8.62517 7.00549   2
   3   8  13 2.02949 4.58665   1
  -3   8 -13 -5.2370  6.3023   4
  -3  -9  13 26.5296  9.3045   2
   3  -9 -13 35.1822  9.7342   3
   3   9 -13 25.8629  9.9714   3
   2  -9 -13 1.28488 5.55077   3
  -2  -9  13 -2.4375  7.5698   2
   2   9 -13 0.97394 7.55906   4
   2   9 -13 15.0549  6.7948   3
  -1  -9  13 43.4813 10.5284   2
   1  -9 -13 36.5429  8.9851   3
  -1  -9  13 41.8676 10.2688   3
   1  -9 -13 41.8907 10.5192   4
  -1   9  13 48.3522 10.7418   1
  -1   9  13 39.6290 10.9891   4
   1   9 -13 31.8172 10.6465   4
   0  -9 -13 25.0805  8.1332   3
   0  -9  13 25.5513  9.2628   2
   0  -9 -13 31.9961  9.2682   4
   0  -9  13 28.1564  8.9181   3
   0   9 -13 35.8401 11.3075   4
   0   9  13 40.2225  9.3256   1
  -1  -9 -13 7.57030 5.14044   3
   1  -9  13 -0.4651  6.8922   3
   1  -9  13 1.77152 6.05806   2
  -1  -9 -13 16.3319  7.9390   4
  -1   9 -13 5.82888 5.55442   4
   1   9  13 10.0051  6.2861   1
   2  -9  13 42.2722 10.4819   2
   2  -9  13 57.2896 11.9664   3
  -2  -9 -13 43.6780 11.2256   4
   2   9  13 53.4878 10.0004   1
  -2   9 -13 43.8491 12.9822   4
   3  -9  13 19.6030  9.1091   2
  -3  -9 -13 7.84142 7.13997   4
  -3   9 -13 15.0789  9.0899   4
   3   9  13 23.6045  7.0051   1
   2 -10 -13 20.3617  8.4067   3
  -2 -10  13 15.0041  7.3915   3
   2  10 -13 0.57889 8.81809   4
   1 -10 -13 37.3106  9.2870   3
  -1 -10  13 38.0361 10.6956   3
  -1  10  13 24.9087 10.3700   4
   1  10 -13 35.7655 11.5211   4
  -1  10  13 40.4506 11.1018   1
   0 -10 -13 23.2665  8.8890   4
   0 -10 -13 41.6837 10.1376   3
   0 -10  13 41.6652 10.4276   3
   0  10  13 45.3199 10.4251   1
   0  10 -13 32.7512 12.1524   4
  -1 -10 -13 58.8779 11.6951   3
   1 -10  13 69.3892 13.4644   3
  -1 -10 -13 81.4419 16.5238   4
   1  10  13 90.9108 12.6531   1
  -1  10 -13 69.6908 16.7311   4
  -2 -10 -13 -0.6532  6.0585   4
   2 -10  13 12.2526  8.6347   3
  -2  10 -13 11.5707  8.2592   4
   2  10  13 18.2166  6.8292   1
   1 -11 -13 14.4870  9.3233   4
   1 -11 -13 5.33377 7.32750   3
  -1 -11  13 -7.2081  7.1581   3
  -1  11  13 14.6484 10.7187   4
  -1  11  13 13.9868  9.0226   1
   1  11 -13 18.6610  5.9648   1
   1  11 -13 15.9769  8.8079   4
   0 -11 -13 15.4756  9.0549   4
   0 -11  13 21.4687  8.9939   3
   0 -11 -13 17.8096  7.2966   3
   0  11 -13 10.5147  7.0012   4
   0  11 -13 19.3255  7.4451   1
   0  11  13 13.0494  7.8194   1
   1 -11  13 18.9775  9.9916   3
  -1 -11 -13 -3.2644  6.4743   4
  -1 -11 -13 10.6924  7.1046   3
   1  11  13 14.8537  7.7846   1
  -1  11 -13 3.88335 7.79601   1
  -1  11 -13 16.2589 10.3544   4
   5   0 -14 6.80151 6.73775   2
   5   0 -14 21.7564  7.5109   3
   4   0 -14 -5.0926  3.8520   3
   4   0 -14 1.40273 5.56334   2
   3   0 -14 122.930  11.556   3
  -3   0  14 115.877  12.019   2
  -2   0  14 89.2415  9.5447   2
   2   0 -14 80.1048  6.0697   4
   2   0 -14 85.1679  9.0552   3
   1   0 -14 172.830  11.293   4
  -1   0  14 176.589  12.513   1
  -1   0  14 192.260  13.505   2
   1   0 -14 186.056  12.226   3
   0   0 -14 46.1385  6.5799   4
   0   0  14 60.6073  7.8186   2
   0   0 -14 59.6741  6.0888   3
   0   0  14 58.2310  7.4523   1
  -1   0 -14 29.7574  6.7723   4
   1   0  14 28.1794  6.1428   1
   1   0  14 24.2694  6.0382   2
  -1   0 -14 29.5792  4.0689   3
   2   0  14 20.1940  6.1816   1
   2   0  14 12.3924  5.1490   2
  -2   0 -14 9.70821 4.61972   4
   3   0  14 126.707  12.918   2
   3   0  14 118.409  13.081   1
  -3   0 -14 113.546  13.710   4
   4   0  14 4.00828 6.31729   1
  -4   0 -14 1.89913 5.18515   4
   4   0  14 7.81287 6.37678   2
   5   0  14 -1.9366  8.3168   2
  -5   0 -14 2.32322 7.30156   4
   5   0  14 -10.181   7.938   1
   5  -1 -14 -1.5003  5.9274   3
   5  -1 -14 19.0631  8.4611   2
   5   1 -14 1.61382 6.31134   2
   5   1 -14 15.4753  6.2965   3
   4  -1 -14 10.3504  4.2992   3
   4  -1 -14 8.13820 5.83160   2
   4   1 -14 7.21927 5.71026   2
   4   1 -14 -1.0151  3.3929   3
  -3  -1  14 9.88885 5.36405   2
   3  -1 -14 20.6911  5.6777   3
  -3   1  14 8.22157 4.78485   2
   3   1 -14 13.1661  4.4295   3
  -2  -1  14 55.9156  7.9300   2
   2  -1 -14 57.7530  7.5266   3
   2   1 -14 41.1481  5.2310   4
   2   1 -14 52.3195  7.2215   3
  -2   1  14 41.2140  7.5490   2
   1  -1 -14 27.1664  5.6714   3
  -1  -1  14 23.4227  5.1291   1
   1  -1 -14 30.6033  5.4270   4
  -1  -1  14 22.5637  6.0701   2
   1   1 -14 31.9638  6.1485   3
  -1   1  14 29.9400  6.3681   1
  -1   1  14 26.4420  5.8691   2
   1   1 -14 26.7994  5.2143   4
   0  -1 -14 3.99946 2.99941   4
   0  -1  14 3.89142 3.87081   1
   0  -1  14 6.00860 3.63676   2
   0  -1 -14 5.62154 2.59089   3
   0   1  14 3.88651 3.34102   1
   0   1 -14 10.0663  3.8158   4
   0   1  14 11.9052  4.0427   2
   0   1 -14 6.24641 2.60969   3
   1  -1  14 2.02866 3.30290   1
  -1  -1 -14 3.00878 1.92426   3
  -1  -1 -14 0.93561 2.47855   4
   1  -1  14 1.60951 3.17260   2
   1   1  14 3.55364 3.38567   2
  -1   1 -14 -3.1147  1.6273   3
  -1   1 -14 1.28679 2.95077   4
   1   1  14 2.44312 3.62429   1
   2  -1  14 12.0817  5.6108   1
   2  -1  14 11.6346  6.4424   2
  -2  -1 -14 6.75702 4.38309   4
   2   1  14 12.3118  6.0022   2
  -2   1 -14 20.2395  6.5668   4
   2   1  14 10.4655  4.9455   1
   3  -1  14 17.0702  6.9053   1
   3  -1  14 26.6534  8.0922   2
  -3  -1 -14 28.3928  8.2204   4
   3   1  14 15.7399  6.7390   2
   3   1  14 19.0543  7.3583   1
  -3   1 -14 14.8146  6.3261   4
  -4  -1 -14 6.84362 5.96015   4
   4  -1  14 -10.098   5.594   2
   4  -1  14 12.1264  7.3780   1
   4   1  14 6.91791 6.53516   1
   4   1  14 -4.6307  5.9913   2
  -4   1 -14 -0.9540  5.5195   4
   5  -1  14 20.3778 10.4906   1
  -5  -1 -14 7.41647 8.72798   4
   5  -1  14 3.56477 8.19333   2
   5   1  14 12.9088  8.6258   1
  -5   1 -14 17.9094  8.9820   4
   5   1  14 20.8456 10.1577   2
   5  -2 -14 17.0189  7.3831   3
   5  -2 -14 18.6314  8.7564   2
   5   2 -14 7.05934 6.61043   3
   5   2 -14 13.2428  8.9493   2
   4  -2 -14 31.4718  8.0139   2
   4  -2 -14 19.3689  6.1919   3
  -4  -2  14 23.8297  8.1308   2
   4   2 -14 14.3913  6.4123   3
   3  -2 -14 32.1848  7.3459   3
  -3  -2  14 16.9853  5.7745   2
   3  -2 -14 13.3291  5.2763   2
   3   2 -14 21.3386  6.2278   3
  -2  -2  14 7.45172 4.71133   2
   2  -2 -14 2.14189 2.82552   3
   2   2 -14 5.29649 3.47623   4
   2   2 -14 -0.3766  2.9086   3
  -2   2  14 7.29364 3.99428   2
   1  -2 -14 670.263  27.068   3
   1  -2 -14 643.936  26.770   4
  -1  -2  14 661.737  29.874   2
   1   2 -14 585.913  27.927   4
  -1   2  14 684.182  29.296   1
   1   2 -14 656.189  26.988   3
  -1   2  14 671.225  27.160   2
   0  -2  14 36.7555  7.1375   1
   0  -2 -14 35.2838  5.0408   3
   0  -2  14 53.3399  7.7093   2
   0  -2 -14 40.6321  6.2641   4
   0   2 -14 41.8620  5.4617   3
   0   2  14 50.2556  7.2018   1
   0   2 -14 39.7784  7.7474   4
   0   2  14 32.3910  6.2911   2
   1  -2  14 606.833  26.685   1
  -1  -2 -14 580.352  20.686   3
  -1  -2 -14 545.364  28.332   4
   1  -2  14 457.433  25.605   2
  -1   2 -14 595.940  29.706   4
   1   2  14 578.387  24.128   2
   1   2  14 583.190  26.534   1
  -1   2 -14 592.812  22.100   3
  -2  -2 -14 5.31076 3.96056   4
   2  -2  14 -1.0453  2.4877   3
   2  -2  14 1.53343 4.79903   1
   2  -2  14 8.29037 5.13467   2
  -2   2 -14 9.89225 5.15005   4
   2   2  14 7.08234 4.42788   1
   2   2  14 9.27488 4.62395   2
  -3  -2 -14 67.5260 10.6321   4
   3  -2  14 72.0679 12.5072   2
   3  -2  14 71.7231 11.0823   1
  -3   2 -14 70.0002 11.1494   4
   3   2  14 67.5385  9.9287   1
   3   2  14 71.6626 10.0795   2
   4  -2  14 -3.0171  6.1892   1
  -4  -2 -14 -5.7858  5.0748   4
   4  -2  14 3.70355 6.13276   2
  -4   2 -14 4.11796 6.47298   4
   4   2  14 1.37699 6.71467   1
   4   2  14 3.92201 6.81975   2
   5  -2  14 -5.2879  8.1220   2
  -5  -2 -14 -3.6758  7.3043   4
   5  -2  14 -0.0858  9.6761   1
  -5   2 -14 -4.4087  8.0027   4
   5   2  14 -10.851   6.977   1
   5   2  14 17.2262  9.4163   2
   5  -3 -14 -3.7866  4.7661   3
  -5  -3  14 -4.8318  6.3335   2
   5  -3 -14 -7.1149  6.6710   2
   5   3 -14 6.31268 6.11254   3
  -4  -3  14 -0.5372  5.2101   2
   4  -3 -14 12.0512  5.8854   2
   4  -3 -14 3.73453 4.24522   3
   4   3 -14 1.25786 4.90963   3
   3  -3 -14 138.040  12.215   2
  -3  -3  14 146.862  14.426   2
   3  -3 -14 135.520  13.075   3
   3   3 -14 166.932  13.736   3
   2  -3 -14 70.0194  8.7857   3
  -2  -3  14 43.4031  8.9580   2
   2   3 -14 68.7554  7.8182   4
  -2   3  14 55.3467  7.1843   2
   2   3 -14 40.1866  8.2096   3
   1  -3 -14 652.056  28.447   3
   1  -3 -14 743.988  29.560   4
  -1  -3  14 747.201  32.663   2
   1   3 -14 708.274  29.007   3
  -1   3  14 698.556  27.447   2
   1   3 -14 670.659  31.052   4
  -1   3  14 724.221  31.397   1
   0  -3 -14 38.8368  7.3741   4
   0  -3  14 20.5673  6.6370   2
   0  -3 -14 25.7241  5.4180   3
   0   3  14 54.5843  7.7671   1
   0   3 -14 45.9835  7.0184   4
   0   3  14 39.1285  5.6284   2
   0   3 -14 20.6971  5.0904   3
   1  -3  14 93.4222 10.6915   2
  -1  -3 -14 109.560  11.720   4
   1  -3  14 108.755  10.832   1
  -1  -3 -14 114.165   8.111   3
   1   3  14 83.2410  7.9023   2
  -1   3 -14 101.108   8.342   3
   1   3  14 113.968  10.658   1
  -1   3 -14 100.827  11.511   4
   2  -3  14 147.045   9.660   3
   2  -3  14 152.442  13.333   2
   2  -3  14 162.945  14.411   1
  -2  -3 -14 146.386  14.824   4
   2   3  14 139.796  11.367   2
   2   3  14 158.924  12.929   1
  -2   3 -14 154.064  15.315   4
  -3  -3 -14 29.4738  9.0188   4
   3  -3  14 32.5865  7.8764   2
   3  -3  14 20.5051  7.3251   1
   3   3  14 34.6731  8.3138   1
   3   3  14 35.5693  9.0095   2
  -3   3 -14 45.2876 10.6699   4
   4  -3  14 4.82799 6.48826   2
   4  -3  14 -3.0021  7.3610   1
  -4  -3 -14 -1.3861  5.5506   4
   4   3  14 16.2788  8.2055   1
  -4   3 -14 -2.1746  5.4356   4
   4   3  14 3.72354 7.01543   2
   5  -3  14 64.2209 14.8216   2
   5  -3  14 56.6807 13.7717   1
  -5  -3 -14 27.6424 10.7926   4
   5   3  14 70.3897 13.1169   1
  -5   3 -14 38.2432 12.1888   4
   5   3  14 23.7781 11.1600   2
  -5  -4  14 4.14632 6.58037   2
   5  -4 -14 -10.713   7.232   2
   5  -4 -14 11.1756  6.2078   3
   5   4 -14 -2.2803  6.7671   3
  -4  -4  14 4.96811 5.89120   2
   4  -4 -14 7.86911 6.13494   2
   4  -4 -14 9.12879 5.33037   3
   4   4 -14 -2.9746  4.4074   3
  -3  -4  14 80.7047 11.0950   2
   3  -4 -14 49.9669  9.5592   3
  -3   4  14 68.6000 10.6821   2
   3   4 -14 81.4024 10.4193   3
   2  -4 -14 7.08519 4.11580   3
  -2  -4  14 0.82528 4.03334   2
   2   4 -14 3.65060 4.24670   4
   2   4 -14 2.87858 3.30939   3
  -2   4  14 10.3395  3.9915   2
  -1  -4  14 64.6368 11.4826   2
   1  -4 -14 49.1741  6.9743   3
   1  -4 -14 53.6005  7.2688   4
   1   4 -14 63.8422  8.6459   4
   1   4 -14 50.5631  8.6615   3
  -1   4  14 54.3904  9.5170   1
  -1   4  14 58.0725  6.6379   2
   0  -4 -14 111.246  11.125   4
   0  -4  14 139.302  13.022   2
   0  -4 -14 110.646   9.552   3
   0   4 -14 129.347  11.021   3
   0   4 -14 106.658  12.037   4
   0   4  14 133.326   8.778   2
   0   4  14 112.389  11.259   1
  -1  -4 -14 83.0590  7.5858   3
   1  -4  14 64.6205  9.6093   2
  -1  -4 -14 57.1754  8.8972   4
  -1   4 -14 54.7602  7.0739   3
   1   4  14 77.0541  9.3112   1
  -1   4 -14 53.7437 10.8084   4
   1   4  14 58.2979  6.6949   2
   2  -4  14 0.18175 3.03486   3
   2  -4  14 0.51994 4.28549   2
  -2  -4 -14 -2.3828  3.7522   4
  -2   4 -14 1.69455 4.07405   4
   2   4  14 4.35589 3.79759   1
   2   4  14 -7.9878  3.3896   2
   3  -4  14 36.2122  9.3317   2
  -3  -4 -14 50.0332 11.1204   4
   3   4  14 53.8464 10.2745   1
  -3   4 -14 60.8865 12.4237   4
   3   4  14 59.8392 10.1696   2
  -4  -4 -14 40.3445 10.6889   4
   4  -4  14 32.5744 10.1199   2
   4   4  14 56.4053 11.9338   2
   4   4  14 37.5681  9.7232   1
  -4   4 -14 36.0507 10.8448   4
   5  -4  14 57.8272 13.7100   2
  -5  -4 -14 74.4370 15.1271   4
   5   4  14 91.5074 15.8883   2
   5   4  14 101.217  14.211   1
  -5   4 -14 86.4746 16.4037   4
   5  -5 -14 58.3402 11.4400   3
  -5  -5  14 63.7358 13.7898   2
   5   5 -14 74.4671 13.6077   3
   4  -5 -14 85.5275 11.8309   3
  -4  -5  14 84.3600 12.5658   2
   4   5 -14 76.4437 11.1180   3
   3  -5 -14 0.93175 3.91569   3
  -3  -5  14 3.72646 4.95424   2
   3   5 -14 3.01309 4.62395   3
   2  -5 -14 163.617  14.181   3
  -2  -5  14 149.953  14.612   2
   2   5 -14 152.884  13.593   3
   2   5 -14 146.563  15.070   4
   1  -5 -14 11.7320  4.5905   4
   1  -5 -14 4.85821 3.69720   3
  -1  -5  14 9.67349 5.52964   2
  -1   5  14 8.62038 4.94719   1
   1   5 -14 17.9182  5.7419   4
   1   5 -14 7.04034 4.23760   3
   0  -5 -14 6.20080 3.97364   4
   0  -5 -14 4.61715 3.66714   3
   0  -5  14 18.1164  6.8179   2
   0   5 -14 10.4552  4.5753   3
   0   5  14 5.12804 5.40431   1
   0   5 -14 10.4709  4.8693   4
  -1  -5 -14 66.7112  7.4051   3
   1  -5  14 57.5668 10.6025   2
  -1  -5 -14 76.5277 10.4201   4
   1   5  14 97.9639 10.7832   1
  -1   5 -14 65.3082 10.0267   4
  -1   5 -14 75.7323  8.1858   3
  -2  -5 -14 13.5414  5.9500   4
   2  -5  14 12.4090  5.8751   2
   2  -5  14 8.13505 4.70706   3
   2   5  14 14.4677  5.4648   1
  -2   5 -14 15.0055  6.7637   4
  -3  -5 -14 2.83349 4.10946   4
   3  -5  14 11.9888  7.1289   2
  -3   5 -14 7.27892 6.48050   4
   3   5  14 8.97884 5.55556   1
  -4  -5 -14 61.6622 12.9231   4
   4  -5  14 54.1864 11.2007   2
   4   5  14 55.4445 10.1766   1
  -4   5 -14 37.7700 11.7380   4
  -4  -6  14 -3.4951  5.9269   2
   4  -6 -14 9.07346 6.49773   3
   4   6 -14 14.8961  7.3704   3
  -3  -6  14 -6.0432  5.5883   2
   3  -6 -14 1.38329 4.34592   3
   3   6 -14 11.1120  5.6584   3
  -2  -6  14 52.5393 11.3382   2
   2  -6 -14 53.8289  9.9485   3
   2   6 -14 67.4620 12.5103   4
   2   6 -14 80.3245 13.0618   3
   1  -6 -14 194.072  15.173   3
  -1  -6  14 199.206  17.144   2
   1  -6 -14 202.392  16.072   4
   1   6 -14 198.523  17.401   4
   1   6 -14 211.464  15.814   3
  -1   6  14 163.455  15.574   1
   0  -6  14 25.2555  7.4118   2
   0  -6 -14 35.4107  7.1152   3
   0  -6 -14 12.5307  5.7685   4
   0   6 -14 24.0575  6.3625   3
   0   6 -14 11.6276  5.6924   4
   0   6  14 10.7989  5.8219   1
  -1  -6 -14 291.223  17.177   3
   1  -6  14 322.260  19.625   3
   1  -6  14 287.684  20.311   2
  -1  -6 -14 295.909  22.351   4
  -1   6 -14 311.309  24.149   4
   1   6  14 316.063  20.557   1
   2  -6  14 9.81252 5.96892   3
  -2  -6 -14 9.93600 5.99625   4
   2  -6  14 13.1560  5.9313   2
   2   6  14 20.4959  6.2054   1
  -2   6 -14 20.1679  8.3663   4
  -3  -6 -14 15.3971  6.8626   4
   3  -6  14 5.71979 6.14316   2
  -3   6 -14 6.36532 7.55580   4
   3   6  14 6.85618 5.56816   1
   4  -6  14 16.3553  8.7616   2
  -4  -6 -14 35.7868  9.7954   4
  -4   6 -14 12.7572  8.5485   4
   4   6  14 32.7257  8.3020   1
  -4  -7  14 49.1003 11.2839   2
   4  -7 -14 52.7274 11.1962   3
   4   7 -14 31.4404  9.5907   3
  -3  -7  14 -0.0377  6.2663   2
   3  -7 -14 13.3556  6.1124   3
   3   7 -14 1.47248 5.74975   3
  -2  -7  14 90.2397 15.0275   2
   2  -7 -14 83.9754 11.4562   3
   2   7 -14 128.955  15.972   4
   2   7 -14 87.6687 11.4684   3
   1  -7 -14 26.0857  7.3994   3
  -1  -7  14 23.6652  8.1850   2
   1  -7 -14 23.6109  7.0296   4
   1   7 -14 22.3311  7.0747   3
   1   7 -14 16.9670  7.1995   4
  -1   7  14 23.6117  7.5979   1
   0  -7  14 5.66361 5.78021   2
   0  -7 -14 2.46636 3.94921   3
   0  -7 -14 2.39880 4.63603   4
   0   7 -14 16.7559  6.1135   3
   0   7  14 11.5083  5.6378   1
   0   7 -14 3.90741 5.41290   4
   1  -7  14 56.9923 10.3498   3
  -1  -7 -14 63.9137 12.5711   4
   1  -7  14 63.5776 11.1805   2
  -1  -7 -14 56.3929  8.3595   3
   1   7  14 51.1977 10.1015   1
  -1   7 -14 76.9016 14.9067   4
   2  -7  14 96.8899 12.2384   3
   2  -7  14 92.0816 12.5855   2
  -2  -7 -14 90.3275 13.5494   4
  -2   7 -14 106.770  15.393   4
   2   7  14 108.234  11.767   1
  -3  -7 -14 10.6347  6.9893   4
   3  -7  14 1.92375 5.74871   2
   3   7  14 -3.9186  4.7637   1
  -3   7 -14 -5.1343  5.9905   4
  -4  -7 -14 10.5922  8.1216   4
   4  -7  14 26.2565 10.4557   2
   4   7  14 22.0398  7.1412   1
  -4   7 -14 34.6440 12.4165   4
   3  -8 -14 93.9071 12.7466   3
  -3  -8  14 91.8357 15.8849   2
   3   8 -14 86.6364 14.9116   3
  -2  -8  14 69.4280 13.9152   2
   2  -8 -14 85.2886 11.8351   3
   2   8 -14 97.0210 13.9951   4
   2   8 -14 82.9326 14.4066   3
  -1  -8  14 48.5153 10.5266   2
   1  -8 -14 43.8068  9.7739   3
   1  -8 -14 57.8683 11.1118   4
   1   8 -14 82.8878 13.5859   3
  -1   8  14 49.6682 10.6955   1
   1   8 -14 69.2059 14.3361   4
   0  -8 -14 71.5627 11.6358   4
   0  -8  14 62.8785 11.3108   3
   0  -8  14 55.5666 11.1685   2
   0  -8 -14 50.4677  9.7213   3
   0   8 -14 90.0517 12.5792   4
   0   8  14 62.2397 11.7159   1
   1  -8  14 93.4784 12.3775   3
  -1  -8 -14 41.7342 10.8894   4
   1  -8  14 75.0214 12.8732   2
  -1  -8 -14 79.8994 10.2435   3
   1   8  14 65.2319 12.3560   1
  -1   8 -14 84.6717 13.5039   4
   2  -8  14 2.00371 6.32983   2
   2  -8  14 1.49786 5.77727   3
  -2  -8 -14 2.09987 4.89556   4
  -2   8 -14 0.35277 5.91054   4
   2   8  14 -0.7517  4.9121   1
   3  -8  14 4.66637 7.21711   2
  -3  -8 -14 14.6915  6.5034   4
   3   8  14 18.0202  6.5085   1
  -3   8 -14 1.99211 8.58238   4
  -3  -9  14 13.7369  8.9044   2
   3  -9 -14 12.6017  6.7467   3
   3   9 -14 4.90415 5.97809   3
  -2  -9  14 23.8824  9.9380   2
   2  -9 -14 30.2301  8.6998   3
   2   9 -14 26.8865  8.1791   3
   2   9 -14 29.7994 10.7947   4
  -1  -9  14 70.3101 13.2527   3
   1  -9 -14 84.9376 12.3676   3
  -1  -9  14 82.3166 14.5108   2
   1  -9 -14 104.035  13.760   4
  -1   9  14 82.3886 14.5609   1
   1   9 -14 89.7836 17.0783   4
   0  -9 -14 20.7098  7.3335   3
   0  -9  14 8.16982 7.11581   2
   0  -9 -14 14.4283  7.2196   4
   0  -9  14 10.5327  6.5602   3
   0   9 -14 4.36486 6.04791   4
   0   9  14 14.6795  7.6608   1
   1  -9  14 -3.4882  6.0297   2
   1  -9  14 14.9814  7.5486   3
  -1  -9 -14 0.84954 5.81615   4
  -1  -9 -14 4.54668 4.87028   3
   1   9  14 -0.7496  6.5694   1
  -1   9 -14 0.48512 5.58124   4
  -2  -9 -14 2.81187 6.16343   4
   2  -9  14 -8.6449  6.4208   2
   2  -9  14 -1.4728  6.6202   3
   2   9  14 -8.9863  5.1435   1
  -2   9 -14 2.66629 7.00608   4
  -3  -9 -14 19.1219  9.4788   4
   3  -9  14 38.0592 10.0081   2
  -3   9 -14 22.8586 10.5964   4
   3   9  14 38.0167  8.7250   1
  -2 -10  14 3.05740 7.14098   3
   2 -10 -14 -0.0658  5.9873   3
   2  10 -14 -4.0072  9.1480   4
   1 -10 -14 13.0033  7.3828   3
   1 -10 -14 9.83565 7.05100   4
  -1 -10  14 4.53089 7.71776   3
  -1  10  14 -3.2102  9.0006   1
   1  10 -14 17.1964  9.5158   4
   0 -10 -14 16.6073  7.0428   3
   0 -10 -14 23.4018  9.7172   4
   0 -10  14 32.3162  9.6897   3
   0  10 -14 50.8225 13.8342   4
   0  10  14 25.7261  9.9258   1
  -1 -10 -14 36.1446  9.1714   3
  -1 -10 -14 23.5192  9.4429   4
   1 -10  14 30.8592 10.6087   3
  -1  10 -14 28.1697 10.7956   4
   1  10  14 34.2868  9.5865   1
   2 -10  14 5.98032 8.45443   3
  -2 -10 -14 -1.8506  6.9380   4
   2  10  14 13.9826  6.7367   1
  -2  10 -14 5.22510 8.25066   4
   1  11 -14 110.226  17.372   4
   0 -11  14 -1.8454  7.6830   3
   0 -11 -14 -1.7714  5.5798   3
   0 -11 -14 4.23063 7.51331   4
   0  11 -14 9.78957 7.81954   4
   0  11  14 5.01099 7.51227   1
   5   0 -15 1.95110 5.51313   3
   5   0 -15 7.44740 7.89577   2
   4   0 -15 7.75336 5.71026   2
   4   0 -15 -3.2873  3.6791   3
   3   0 -15 1.24035 3.33701   3
  -3   0  15 4.88306 4.26750   2
   2   0 -15 -0.3150  2.7244   3
  -2   0  15 -1.5555  3.6447   2
   1   0 -15 3.87473 2.67999   4
   1   0 -15 -0.7825  2.0813   3
  -1   0  15 0.23151 2.85334   2
  -1   0  15 -0.0452  3.5193   1
   0   0 -15 2.06197 2.06689   3
   0   0  15 1.42023 3.34002   2
   0   0 -15 3.26272 2.83128   4
   0   0  15 -3.2530  2.9496   1
   1   0  15 -0.2478  3.5514   1
  -1   0 -15 1.54761 2.30757   3
  -1   0 -15 1.36585 2.64659   4
   1   0  15 -2.0077  2.9437   2
   2   0  15 4.13893 4.50235   1
  -2   0 -15 0.14094 3.34656   4
   2   0  15 1.26466 4.08223   2
   3   0  15 -1.8544  4.5622   2
  -3   0 -15 4.09578 4.51876   4
   3   0  15 3.37051 5.83090   1
  -4   0 -15 2.53228 5.60653   4
   4   0  15 3.90936 6.95260   1
   4   0  15 28.3365 10.2923   2
   5   0  15 -7.1403  7.3558   2
  -5   0 -15 6.81584 8.53963   4
   5   0  15 -12.792   7.346   1
   5  -1 -15 9.96107 5.84247   3
   5  -1 -15 6.40741 7.27611   2
   5   1 -15 -1.6218  5.1886   3
   5   1 -15 3.93611 6.78733   2
   4  -1 -15 27.2421  7.6549   3
   4  -1 -15 29.7233  7.9467   2
  -4  -1  15 9.14225 5.92966   2
   4   1 -15 33.5702  7.7211   3
  -3  -1  15 75.2790 10.2290   2
   3  -1 -15 54.2394  7.9600   3
   3   1 -15 55.7786  9.5691   3
  -3   1  15 60.9050  8.9818   2
  -2  -1  15 3.52048 4.25810   2
   2  -1 -15 0.46215 2.53879   3
   2   1 -15 2.61100 2.58365   3
  -2   1  15 0.79603 3.23151   2
   2   1 -15 -3.6834  2.7560   4
   1  -1 -15 28.6475  5.8475   3
   1  -1 -15 29.1905  5.6600   4
  -1  -1  15 31.9111  7.3048   2
   1   1 -15 36.5011  6.4582   3
  -1   1  15 24.3736  5.8747   1
   1   1 -15 31.7860  6.1084   4
  -1   1  15 34.3112  6.8388   2
   0  -1 -15 30.4102  5.3681   3
   0  -1 -15 46.4984  6.5474   4
   0  -1  15 37.4518  6.9872   1
   0  -1  15 41.7488  8.6203   2
   0   1 -15 34.7818  6.9081   4
   0   1 -15 35.2252  5.1783   3
   0   1  15 31.4526  6.5113   2
   0   1  15 25.1638  5.8172   1
  -1  -1 -15 9.06090 4.17396   4
   1  -1  15 14.2412  5.4637   2
   1  -1  15 12.8160  5.0242   1
  -1  -1 -15 11.3856  3.2008   3
   1   1  15 12.5222  4.8699   1
   1   1  15 13.6573  4.9159   2
  -1   1 -15 6.93784 2.95848   3
  -1   1 -15 12.1919  4.6115   4
   2  -1  15 727.934  32.825   2
   2  -1  15 698.459  32.310   1
  -2  -1 -15 701.243  35.874   4
   2   1  15 720.642  31.398   2
   2   1  15 701.079  32.084   1
  -2   1 -15 763.831  36.641   4
  -3  -1 -15 314.183  23.568   4
   3  -1  15 316.745  21.219   2
   3  -1  15 279.366  20.651   1
  -3   1 -15 290.266  22.826   4
   3   1  15 321.880  21.090   1
   3   1  15 301.305  20.361   2
   4  -1  15 11.5422  7.0350   2
   4  -1  15 9.43582 7.07568   1
  -4  -1 -15 13.0524  7.6323   4
  -4   1 -15 15.0700  8.1553   4
   4   1  15 7.91089 6.97839   1
   4   1  15 6.18009 7.65192   2
   5  -1  15 52.0959 13.5571   1
   5  -1  15 32.0740 11.7374   2
  -5  -1 -15 62.4064 13.9365   4
   5   1  15 22.5303 10.4805   2
  -5   1 -15 31.4672 10.5145   4
   5   1  15 35.7586  9.9675   1
  -5  -2  15 9.88000 8.60932   2
   5  -2 -15 16.9077  8.2978   2
   5  -2 -15 37.8690  8.8195   3
   5   2 -15 24.9835  7.4403   3
   4  -2 -15 23.5495  7.1715   3
  -4  -2  15 38.6575  9.7499   2
   4  -2 -15 27.2896  7.9599   2
   4   2 -15 23.0628  7.0289   3
  -3  -2  15 573.856  30.101   2
   3  -2 -15 522.920  27.459   3
  -3   2  15 517.420  27.017   2
   3   2 -15 564.344  27.863   3
   2  -2 -15 -1.4893  2.5848   3
  -2  -2  15 -1.3408  4.1117   2
   2   2 -15 0.06131 3.34090   4
   2   2 -15 0.29699 2.51326   3
  -2   2  15 2.57597 3.56394   2
  -1  -2  15 2.82667 3.53992   2
   1  -2 -15 -2.2140  2.0509   3
   1  -2 -15 -1.1507  2.3564   4
  -1   2  15 4.51902 3.51436   2
  -1   2  15 0.52250 3.41673   1
   1   2 -15 1.09177 2.70673   3
   1   2 -15 -5.6026  2.3757   4
   0  -2  15 411.061  20.790   1
   0  -2  15 345.394  21.285   2
   0  -2 -15 393.786  18.180   3
   0  -2 -15 397.335  21.536   4
   0   2  15 405.269  19.841   2
   0   2 -15 394.431  18.474   3
   0   2 -15 395.190  22.451   4
   0   2  15 404.260  21.675   1
   1  -2  15 7.43131 4.38710   2
  -1  -2 -15 5.26370 4.24065   4
   1  -2  15 7.67540 5.20999   1
  -1  -2 -15 4.96984 2.58756   3
  -1   2 -15 4.54006 3.73057   4
   1   2  15 4.34282 3.99519   1
  -1   2 -15 12.6134  3.6796   3
   1   2  15 0.29361 3.28286   2
  -2  -2 -15 183.858  16.772   4
   2  -2  15 182.122  15.173   2
   2  -2  15 194.877  15.668   1
   2   2  15 190.353  14.123   2
   2   2  15 196.760  14.679   1
  -2   2 -15 186.317  16.741   4
   3  -2  15 38.0278  9.2001   1
   3  -2  15 45.3741  9.6645   2
  -3  -2 -15 37.5305 10.0478   4
  -3   2 -15 36.6845  9.8843   4
   3   2  15 38.5153  9.1581   1
   3   2  15 52.9054 10.2785   2
   4  -2  15 304.467  24.008   2
   4  -2  15 327.308  24.869   1
  -4  -2 -15 355.454  27.244   4
   4   2  15 362.528  24.056   1
  -4   2 -15 300.396  25.700   4
   4   2  15 311.100  23.660   2
   5  -2  15 -5.3485  8.5701   2
  -5  -2 -15 -3.9872  7.9259   4
   5  -2  15 -11.975   8.459   1
   5   2  15 -0.0677  6.7512   1
   5   2  15 5.19937 9.33191   2
  -5   2 -15 7.49663 8.86700   4
  -5  -3  15 8.53627 7.33447   2
   5  -3 -15 19.3114  6.8799   3
   5  -3 -15 19.4940  8.2300   2
   5   3 -15 16.5471  7.9271   3
  -4  -3  15 13.7859  7.6251   2
   4  -3 -15 13.3669  6.7783   2
   4  -3 -15 26.9202  7.3730   3
   4   3 -15 25.8427  7.0271   3
   3  -3 -15 113.987  12.088   3
  -3  -3  15 131.253  14.029   2
  -3   3  15 146.890  13.215   2
   3   3 -15 133.673  12.932   3
   2  -3 -15 18.8962  5.8351   3
  -2  -3  15 27.3249  7.5987   2
  -2   3  15 36.0786  7.0259   2
   2   3 -15 31.2557  7.1579   3
   2   3 -15 24.9010  5.8560   4
   1  -3 -15 4.19864 3.23432   4
   1  -3 -15 0.70261 2.56108   3
  -1  -3  15 3.70765 4.66605   2
  -1   3  15 2.00294 3.64134   1
   1   3 -15 5.18648 3.70040   4
  -1   3  15 2.66737 3.93314   2
   1   3 -15 -2.6131  2.5416   3
   0  -3 -15 0.02972 2.37902   3
   0  -3  15 -0.0533  3.6605   2
   0  -3 -15 5.39505 3.37967   4
   0   3 -15 0.21182 2.49001   3
   0   3  15 -1.1059  3.1190   2
   0   3  15 1.03113 4.03825   1
   0   3 -15 2.47582 3.45418   4
   1  -3  15 35.8415  8.1784   2
  -1  -3 -15 32.5867  5.5568   3
   1  -3  15 32.6990  7.8509   1
  -1  -3 -15 32.5369  8.0763   4
   1   3  15 41.0669  7.0480   2
  -1   3 -15 40.2483  9.1006   4
  -1   3 -15 37.7864  6.4024   3
   1   3  15 32.0267  7.3976   1
   2  -3  15 25.7005  4.9603   3
   2  -3  15 8.54211 5.43127   2
   2  -3  15 18.2936  7.3366   1
  -2  -3 -15 22.4428  6.9838   4
   2   3  15 24.6186  6.8968   1
   2   3  15 21.6319  5.6112   2
  -2   3 -15 22.8410  7.8487   4
  -3  -3 -15 216.322  20.289   4
   3  -3  15 223.047  19.394   1
   3  -3  15 209.579  17.939   2
  -3   3 -15 217.515  20.398   4
   3   3  15 220.426  17.348   1
   3   3  15 232.777  17.364   2
   4  -3  15 12.7562  7.9791   2
  -4  -3 -15 13.6755  7.0150   4
   4  -3  15 10.0532  8.9154   1
   4   3  15 4.39574 6.86024   2
   4   3  15 10.1299  7.4045   1
  -4   3 -15 9.52169 7.15364   4
  -5  -3 -15 -4.9992  7.3729   4
   5  -3  15 29.8686  9.6948   2
   5   3  15  6.9832 10.3124   2
  -5   3 -15 16.5206 10.5077   4
   5   3  15 -0.7849  7.9421   1
  -5  -4  15 9.91460 6.79525   2
   5  -4 -15 0.19782 6.16049   3
   5   4 -15 9.69379 7.82746   3
  -4  -4  15 10.5893  7.4228   2
   4  -4 -15 5.42528 7.23341   2
   4  -4 -15 -5.2368  4.6076   3
   4   4 -15 9.27788 5.32601   3
   3  -4 -15 232.615  17.978   3
  -3  -4  15 208.734  18.165   2
  -3   4  15 228.396  16.075   2
   3   4 -15 238.654  17.684   3
  -2  -4  15 113.284  12.679   2
   2  -4 -15 114.646  11.714   3
   2   4 -15 106.415  11.498   3
   2   4 -15 89.9932 10.2391   4
  -2   4  15 98.7984  9.1853   2
   1  -4 -15 16.7747  5.1407   3
  -1  -4  15 25.4907  7.7232   2
   1  -4 -15 32.3853  6.6408   4
   1   4 -15 20.5248  6.6248   4
  -1   4  15 35.7243  6.4151   2
  -1   4  15 40.4092  8.0117   1
   1   4 -15 29.3768  6.7159   3
   0  -4 -15 212.550  13.529   3
   0  -4  15 245.915  17.766   2
   0  -4 -15 197.232  15.608   4
   0   4 -15 199.396  16.537   4
   0   4  15 205.475  12.093   2
   0   4 -15 203.447  14.172   3
   0   4  15 187.234  14.747   1
  -1  -4 -15 14.3229  3.9544   3
   1  -4  15 -1.1142  3.8898   2
  -1  -4 -15 10.4019  4.7456   4
   1   4  15 9.55672 4.74377   1
  -1   4 -15 5.11017 4.08565   4
   1   4  15 9.82166 4.21991   2
  -1   4 -15 6.44300 3.59941   3
   2  -4  15 44.1355  6.4578   3
  -2  -4 -15 37.7867  9.4638   4
   2  -4  15 41.2075  9.0617   2
   2   4  15 37.5675  8.0712   1
   2   4  15 35.1355  7.0595   2
  -2   4 -15 39.4222  9.9621   4
  -3  -4 -15 181.290  19.051   4
   3  -4  15 195.783  17.474   2
   3   4  15 167.170  15.078   1
  -3   4 -15 194.040  19.420   4
   3   4  15 177.393  15.775   2
  -4  -4 -15 15.3539  7.8387   4
   4  -4  15 24.5497  8.5423   2
   4   4  15 25.5151  9.0862   2
   4   4  15 22.3610  8.2371   1
  -4   4 -15 29.1682  9.7861   4
  -4  -5  15 -1.3700  6.2880   2
   4  -5 -15 0.16598 4.67411   3
   4   5 -15 8.73534 6.19560   3
  -3  -5  15 30.6248  8.6787   2
   3  -5 -15 12.8021  5.8591   3
   3   5 -15 27.3278  7.2110   3
   2  -5 -15 8.85107 4.64841   3
  -2  -5  15 10.8411  6.0904   2
   2   5 -15 5.07478 4.08680   3
   2   5 -15 12.2318  6.6543   4
   1  -5 -15 5.49495 3.83694   4
  -1  -5  15 -3.2052  4.8980   2
   1  -5 -15 5.53388 3.67234   3
   1   5 -15 5.35727 4.30287   4
  -1   5  15 5.35715 5.24182   1
   1   5 -15 -0.9918  2.8451   3
   0  -5 -15 31.4595  6.9719   3
   0  -5  15 24.1881  7.6096   2
   0  -5 -15 36.4858  8.2110   4
   0   5 -15 34.1613  6.8579   3
   0   5  15 36.2626  8.2078   1
   0   5 -15 21.2019  6.8852   4
   1  -5  15 78.7430 10.8394   2
  -1  -5 -15 65.5103 10.3321   4
  -1  -5 -15 63.1738  7.6173   3
   1   5  15 57.1251  8.6628   1
  -1   5 -15 74.3670  8.6955   3
  -1   5 -15 79.2190 11.6527   4
  -2  -5 -15 133.886  15.273   4
   2  -5  15 141.690  12.550   3
   2  -5  15 133.937  13.804   2
  -2   5 -15 131.416  15.747   4
   2   5  15 124.191  12.476   1
  -3  -5 -15 21.8603  8.2843   4
   3  -5  15 28.4530  8.0449   2
  -3   5 -15 16.3509  8.7829   4
   3   5  15 11.2916  6.7158   1
   4  -5  15 35.8156 10.4625   2
  -4  -5 -15 18.2696  7.4603   4
  -4   5 -15 22.8542 10.2703   4
   4   5  15 37.4148  9.4753   1
  -4  -6  15 49.0388 11.2648   2
   4  -6 -15 29.4604  8.1243   3
   4   6 -15 41.9437 10.2561   3
   3  -6 -15 9.34991 5.75148   3
  -3  -6  15 19.0889  7.6904   2
   3   6 -15 11.4857  6.6295   3
  -2  -6  15 7.88925 5.61972   2
   2  -6 -15 -2.4577  3.7242   3
   2   6 -15 1.64462 4.22844   3
   2   6 -15 14.6111  6.9129   4
   1  -6 -15 -1.1043  3.6275   4
   1  -6 -15 1.37543 3.70300   3
  -1  -6  15 1.54795 5.74741   2
  -1   6  15 3.02287 5.52285   1
   1   6 -15 1.04663 3.77109   3
   1   6 -15 2.73232 4.33654   4
   0  -6 -15 24.8232  7.4124   4
   0  -6  15 59.3109 11.2140   2
   0  -6 -15 51.7545  9.0395   3
   0   6 -15 55.3750  9.9888   3
   0   6  15 39.0708  9.2208   1
   0   6 -15 56.7975 11.5699   4
   1  -6  15 40.0505  9.5113   2
   1  -6  15 30.9033  7.7305   3
  -1  -6 -15 39.0438  7.4602   3
  -1  -6 -15 36.9491  9.6195   4
   1   6  15 39.8657  9.3944   1
  -1   6 -15 33.4843  9.6670   4
   2  -6  15 68.3045 10.5339   2
  -2  -6 -15 56.1137 12.5837   4
   2  -6  15 77.8107 11.9778   3
   2   6  15 53.4231  9.6382   1
  -2   6 -15 50.3391 12.6987   4
  -3  -6 -15 0.83602 4.46774   4
   3  -6  15 -3.7805  5.4448   2
   3   6  15 3.60017 5.80118   1
  -3   6 -15 10.0920  7.3439   4
  -4  -6 -15 3.73344 6.69975   4
   4  -6  15 4.19198 7.13803   2
   4   6  15 2.42015 6.53033   1
  -4   6 -15 -10.280   7.795   4
  -4  -7  15 37.2526 11.2305   2
   4  -7 -15 22.1262  8.3172   3
   4   7 -15 40.0752 10.1971   3
  -3  -7  15 -1.2531  6.1999   2
   3  -7 -15 11.8510  5.8761   3
   3   7 -15 21.3682  8.1381   3
  -2  -7  15 81.4932 14.7646   2
   2  -7 -15 59.2776 11.0772   3
   2   7 -15 72.3786 14.4373   4
   2   7 -15 64.9914 11.8613   3
   1  -7 -15 349.409  21.844   3
   1  -7 -15 316.132  22.362   4
  -1  -7  15 323.383  22.884   2
   1   7 -15 322.408  25.002   4
  -1   7  15 296.651  22.266   1
   1   7 -15 344.739  21.999   3
   0  -7 -15 161.746  16.455   4
   0  -7  15 153.159  15.404   2
   0  -7 -15 179.143  14.628   3
   0   7 -15 173.785  14.724   3
   0   7  15 145.784  15.348   1
   0   7 -15 166.403  17.434   4
   1  -7  15 34.8147  9.1093   2
  -1  -7 -15 42.8714 10.5552   4
   1  -7  15 43.8197  9.4419   3
  -1  -7 -15 53.8399  9.1320   3
   1   7  15 37.8446  9.2574   1
  -1   7 -15 21.6158  8.0866   4
   2  -7  15 0.45783 4.99407   2
  -2  -7 -15 0.11044 5.02097   4
   2  -7  15 10.5009  6.6662   3
  -2   7 -15 1.71113 6.14455   4
   2   7  15 1.91431 4.27651   1
   3  -7  15 21.9333  8.5607   2
  -3  -7 -15 20.7451  8.3082   4
   3   7  15 24.4466  7.1242   1
  -3   7 -15 28.6549 10.2147   4
  -4  -7 -15 0.09370 7.07709   4
   4  -7  15 -6.8432  7.7409   2
   4   7  15 4.90815 6.54796   1
  -4   7 -15 0.83276 7.91870   4
   3  -8 -15 43.0889 10.4970   3
  -3  -8  15 36.8851 11.8945   2
   3   8 -15 36.9292  9.4066   3
   2  -8 -15 5.80430 5.82640   3
  -2  -8  15 -2.0033  7.2889   2
   2   8 -15 2.78632 7.15553   4
   2   8 -15 14.4024  6.1039   3
   1  -8 -15 23.7349  7.5620   3
  -1  -8  15 23.7508  9.3839   2
   1  -8 -15 33.6740  8.8252   4
   1   8 -15 26.1262  8.2127   3
   1   8 -15 32.8671 10.6145   4
  -1   8  15 23.2756  8.1566   1
   0  -8  15 97.6623 13.6334   2
   0  -8  15 86.4024 12.1197   3
   0  -8 -15 60.8545 11.1911   3
   0  -8 -15 74.7788 12.0968   4
   0   8 -15 89.4054 16.2446   4
   0   8  15 69.7835 13.2489   1
   1  -8  15 81.1841 13.9123   3
  -1  -8 -15 69.3660 13.9622   4
   1  -8  15 84.4626 12.2236   2
  -1  -8 -15 74.7102  9.9829   3
   1   8  15 97.6405 12.6606   1
  -1   8 -15 69.8724 14.5888   4
  -2  -8 -15 19.0513  8.5885   4
   2  -8  15 32.8618  9.6037   3
   2  -8  15 28.4455  9.4922   2
   2   8  15 33.9188  7.7785   1
  -2   8 -15 5.90152 8.83153   4
   3  -8  15 1.60850 6.77071   2
  -3  -8 -15 2.40889 6.71426   4
   3   8  15 8.44508 5.68455   1
  -3   8 -15 26.3201 10.8725   4
   3  -9 -15 6.79638 6.22555   3
  -3  -9  15 6.50804 9.86072   2
   3   9 -15 -3.7658  6.2657   3
  -2  -9  15 15.9414 10.1554   2
   2  -9 -15 8.41709 6.40619   3
   2   9 -15 -4.8658  7.5918   4
   2   9 -15 6.66498 6.81006   3
  -1  -9  15 10.4877  6.5657   3
   1  -9 -15 9.56792 5.94649   4
  -1  -9  15 17.9788  8.2587   2
   1  -9 -15 6.35517 6.25259   3
  -1   9  15 13.5842  8.1843   1
   1   9 -15 16.7419  8.1772   4
   0  -9  15 75.9595 13.4363   3
   0  -9  15 88.8763 13.8664   2
   0  -9 -15 84.6403 13.6827   4
   0  -9 -15 103.753  12.987   3
   0   9  15 110.511  14.408   1
   0   9 -15 121.329  16.376   4
  -1  -9 -15 167.412  15.522   3
   1  -9  15 147.305  15.937   2
  -1  -9 -15 159.433  18.871   4
   1  -9  15 131.551  16.522   3
  -1   9 -15 167.397  19.451   4
   1   9  15 171.681  16.930   1
   2  -9  15 12.4016  8.4634   3
  -2  -9 -15 7.41201 5.47386   4
   2  -9  15 22.3518  8.4692   2
   2   9  15 7.16052 6.16064   1
  -2   9 -15 4.46608 7.68540   4
   3   9  15 -0.8582  5.6347   1
  -3   9 -15 -7.9120  7.9083   4
   2 -10 -15 0.37243 6.47947   3
  -2 -10  15 -2.3224  6.4537   3
   2  10 -15 -4.0408  8.2196   4
   1 -10 -15 14.0839  9.1042   4
  -1 -10  15 18.1995  9.1298   3
   1 -10 -15 4.01674 6.68154   3
   1  10 -15 17.1673  9.8712   4
  -1  10  15 11.7081  9.4057   1
   0 -10  15 3.05635 7.34260   3
   0 -10 -15 0.81982 6.12090   3
   0 -10 -15 14.0691  7.8430   4
   0  10 -15 -5.7329  7.2888   4
   0  10  15 11.2486  7.6275   1
  -1 -10 -15 118.297  16.995   4
   1 -10  15 82.3531 15.4478   3
   1  10  15 86.0659 13.0358   1
  -1  10 -15 106.421  16.858   4
   2 -10  15 6.01816 7.82627   3
  -2 -10 -15 19.2576  8.2190   4
  -2  10 -15 21.0935  9.6009   4
   2  10  15 -1.6992  6.9189   1
   5   0 -16 54.4204 12.0989   2
   5   0 -16 46.4548 10.3570   3
   4   0 -16 492.724  27.241   3
  -4   0  16 482.065  29.500   2
  -3   0  16 55.7186 10.1036   2
   3   0 -16 39.2410  8.5821   3
  -2   0  16 69.2738  9.2090   2
   2   0 -16 84.9550  9.3840   3
   1   0 -16 407.138  19.932   4
  -1   0  16 384.625  21.265   2
   1   0 -16 347.855  18.674   3
   0   0 -16 7.36181 3.28025   4
   0   0 -16 7.41073 2.64955   3
   0   0  16 7.03982 3.83323   1
   0   0  16 -1.2741  3.4201   2
  -1   0 -16 6.11875 3.45676   3
  -1   0 -16 8.58551 4.37322   4
   1   0  16 12.4610  5.3845   1
   1   0  16 0.26021 3.90774   2
  -2   0 -16 124.230  13.755   4
   2   0  16 149.119  13.686   2
   2   0  16 150.912  13.739   1
   3   0  16 112.354  13.497   1
  -3   0 -16 127.097  14.884   4
   3   0  16 123.690  13.666   2
   4   0  16 -1.4392  6.7638   1
   4   0  16 8.51411 6.81695   2
  -4   0 -16 5.95517 6.41106   4
  -5   0 -16 25.5933 11.3883   4
   5   0  16 48.3732 13.2226   2
   5   0  16 45.4338 12.5920   1
   5  -1 -16 1.16319 7.64411   2
   5  -1 -16 1.09389 6.29976   3
  -5  -1  16 9.37223 7.72482   2
   5   1 -16 0.67030 5.63055   3
   4  -1 -16 -0.9841  4.8013   3
  -4  -1  16 5.55830 5.56351   2
   4   1 -16 -0.5069  4.1956   3
  -4   1  16 -6.6548  5.3041   2
  -3  -1  16 18.9809  5.7169   2
   3  -1 -16 12.0264  4.9571   3
  -3   1  16 14.1512  5.9051   2
   3   1 -16 6.06898 4.30307   3
  -2  -1  16 2.72951 4.32094   2
   2  -1 -16 0.31484 2.54462   3
  -2   1  16 4.81870 3.83279   2
   2   1 -16 2.25528 2.96054   3
   1  -1 -16 0.30735 2.80497   3
  -1  -1  16 4.34171 4.73379   2
   1  -1 -16 2.64482 2.65627   4
   1   1 -16 4.60314 2.89202   3
  -1   1  16 2.68833 3.99067   1
  -1   1  16 4.16445 3.82862   2
   1   1 -16 0.57741 2.92733   4
   0  -1  16 273.106  18.424   2
   0  -1  16 303.331  17.689   1
   0  -1 -16 304.935  18.393   4
   0  -1 -16 288.692  15.039   3
   0   1  16 348.078  18.734   2
   0   1 -16 300.977  15.753   3
   0   1 -16 286.827  18.369   4
   0   1  16 299.923  18.176   1
  -1  -1 -16 9.85518 2.82802   3
   1  -1  16 13.2963  4.7120   1
  -1  -1 -16 4.70176 3.88685   4
   1  -1  16 15.4111  5.5121   2
  -1   1 -16 12.1053  5.4116   4
   1   1  16 11.6881  5.1462   1
   1   1  16 16.2666  5.1401   2
  -1   1 -16 10.9219  3.5037   3
  -2  -1 -16 1266.26   53.14   4
   2  -1  16 1266.47   48.14   1
  -2   1 -16 1230.98   52.80   4
   2   1  16 1207.86   47.44   1
   3  -1  16 154.186  15.757   1
  -3  -1 -16 147.014  16.179   4
   3  -1  16 123.326  13.962   2
   3   1  16 127.891  14.181   2
   3   1  16 140.988  14.512   1
  -3   1 -16 145.184  16.191   4
  -4  -1 -16 12.9042  8.6897   4
   4  -1  16 32.5680  9.9846   1
   4  -1  16 3.84549 7.30265   2
   4   1  16 16.5113  7.9268   2
  -4   1 -16 11.1596  7.2569   4
   4   1  16 27.3261  9.2807   1
  -5  -1 -16 42.5980 13.0906   4
   5  -1  16 61.0269 14.8232   1
   5  -1  16 71.6004 13.3546   2
   5   1  16 57.4033 13.3263   2
   5   1  16 68.9262 15.0664   1
  -5   1 -16 40.3036 10.5953   4
   5  -2 -16 14.3913  6.8457   3
  -5  -2  16 17.6233  8.1863   2
   5  -2 -16 5.24971 7.77214   2
   5   2 -16 -3.3361  5.6388   3
  -4  -2  16 29.1802  8.2082   2
   4  -2 -16 25.0904  7.2983   3
   4   2 -16 18.5638  6.4992   3
  -4   2  16 26.0328  8.6060   2
  -3  -2  16 20.2376  7.3432   2
   3  -2 -16 15.8313  5.8318   3
   3   2 -16 21.3142  6.5297   3
  -3   2  16 17.9534  6.6218   2
   2  -2 -16 74.1385  8.6589   3
  -2  -2  16 61.4414  9.0837   2
  -2   2  16 56.2185  8.0387   2
   2   2 -16 63.0688  8.1574   3
  -1  -2  16 45.0191  9.3727   2
   1  -2 -16 24.7572  5.7806   3
   1  -2 -16 30.2479  6.1660   4
  -1   2  16 38.9081  7.8265   1
   1   2 -16 41.8902  7.5131   3
  -1   2  16 27.9707  7.0467   2
   1   2 -16 31.9668  6.5920   4
   0  -2  16 160.671  14.329   2
   0  -2 -16 161.127  13.285   4
   0  -2 -16 162.270  11.104   3
   0   2 -16 170.008  11.642   3
   0   2 -16 159.838  13.776   4
   0   2  16 153.682  12.047   2
   0   2  16 170.798  13.726   1
   1  -2  16 140.678  12.754   1
  -1  -2 -16 133.895  13.427   4
  -1  -2 -16 150.856   9.315   3
   1  -2  16 129.690  12.898   2
   1   2  16 137.866  11.218   2
  -1   2 -16 124.490  13.264   4
  -1   2 -16 139.089   9.949   3
   1   2  16 155.779  13.065   1
  -2  -2 -16 76.7282 10.7454   4
   2  -2  16 66.0312  9.9699   2
   2  -2  16 76.2141 10.7326   1
   2   2  16 61.2237 10.2140   1
   2   2  16 53.9326  8.4253   2
  -2   2 -16 53.2834 11.0316   4
  -3  -2 -16 113.952  14.618   4
   3  -2  16 124.285  13.688   2
   3  -2  16 142.776  15.197   1
   3   2  16 113.353  12.809   1
  -3   2 -16 113.191  14.568   4
   3   2  16 106.167  13.167   2
  -4  -2 -16 8.93667 7.04659   4
   4  -2  16 30.1570  9.9780   1
   4  -2  16 19.6718  9.2881   2
  -4   2 -16 6.72634 6.65523   4
   4   2  16 -6.5872  6.8795   2
   4   2  16 24.2257  8.9345   1
   5  -2  16 22.1966 10.4621   2
   5  -2  16  7.2091 10.7428   1
  -5  -2 -16 19.3881 10.2922   4
   5   2  16 20.1257 10.9655   2
  -5   2 -16 20.4496  9.5940   4
   5   2  16 6.14744 9.05488   1
   5  -3 -16 86.9011 13.1347   2
  -5  -3  16 57.2674 12.4429   2
   5  -3 -16 50.0657 10.3874   3
   5   3 -16 42.8588 10.1374   3
  -4  -3  16 128.358  15.237   2
   4  -3 -16 133.301  14.198   3
  -4   3  16 103.745  13.750   2
   4   3 -16 129.549  13.837   3
  -3  -3  16 409.268  25.925   2
   3  -3 -16 379.328  23.665   3
  -3   3  16 417.943  22.806   2
   3   3 -16 406.288  23.473   3
   2  -3 -16 9.22405 4.39494   3
  -2  -3  16 6.73707 4.93240   2
   2   3 -16 6.08719 4.08724   4
   2   3 -16 2.41003 4.21946   3
  -2   3  16 6.70371 4.40618   2
   1  -3 -16 115.082  10.476   4
  -1  -3  16 112.084  12.549   2
   1  -3 -16 108.546  10.235   3
   1   3 -16 106.893  10.926   4
  -1   3  16 107.712  11.566   1
  -1   3  16 128.206  10.604   2
   1   3 -16 111.713  10.683   3
   0  -3  16 80.8690 10.4437   2
   0  -3 -16 75.4222  9.3235   4
   0  -3 -16 70.1071  7.6860   3
   0   3 -16 80.8699  8.4541   3
   0   3  16 82.8732  8.2398   2
   0   3 -16 86.9032 10.4772   4
   0   3  16 60.7416  9.3255   1
  -1  -3 -16 -1.0476  2.0886   3
   1  -3  16 -3.0575  3.3081   2
  -1  -3 -16 2.74453 3.41627   4
  -1   3 -16 4.12319 3.26661   3
   1   3  16 1.21697 4.13480   1
   1   3  16 10.2718  4.1200   2
  -1   3 -16 8.05754 4.86136   4
  -2  -3 -16 54.7197 11.1614   4
   2  -3  16 25.5791  7.1970   2
  -2   3 -16 39.7337 10.0007   4
   2   3  16 61.1103  8.3092   2
   2   3  16 43.0249  8.8144   1
   3  -3  16 -1.4214  4.5875   2
  -3  -3 -16 6.19914 5.60958   4
   3   3  16 4.40939 5.68302   1
  -3   3 -16 3.94247 4.97293   4
   3   3  16 0.69696 5.97442   2
   4  -3  16 -16.480   5.678   2
  -4  -3 -16 3.51650 7.32537   4
  -4   3 -16 -5.5716  6.5089   4
   4   3  16 6.19064 8.20778   2
   4   3  16 5.48073 6.86061   1
   5  -3  16 8.90606 8.09863   2
  -5  -3 -16 8.11705 8.69848   4
   5   3  16  8.1951 10.2122   2
   5   3  16 9.43248 8.23757   1
  -5   3 -16  6.6748 10.3666   4
   5  -4 -16 2.10363 6.24094   3
  -5  -4  16 6.03249 7.91780   2
   5   4 -16 -4.5412  5.7345   3
  -4  -4  16 5.26966 5.87859   2
   4  -4 -16 -1.0562  5.0217   3
   4   4 -16 4.15852 5.53110   3
  -4   4  16 5.53097 7.19875   2
  -3  -4  16 5.30593 6.14300   2
   3  -4 -16 11.4862  5.6654   3
   3   4 -16 11.8008  5.4804   3
  -3   4  16 9.73176 5.83766   2
  -2  -4  16 2.64924 5.35985   2
   2  -4 -16 20.3563  6.4736   3
   2   4 -16 24.6450  6.5262   4
  -2   4  16 12.3448  5.4188   2
   2   4 -16 15.4170  5.5816   3
   1  -4 -16 66.3107  8.1146   4
  -1  -4  16 74.6494 10.8691   2
   1  -4 -16 63.1702  8.4077   3
   1   4 -16 50.8497  8.3757   4
   1   4 -16 54.6550  7.9257   3
  -1   4  16 60.8973  9.5162   1
  -1   4  16 58.6142  7.3531   2
   0  -4 -16 93.5368 10.6769   4
   0  -4 -16 70.5042  8.3576   3
   0  -4  16 92.7869 11.9157   2
   0   4 -16 103.686  10.052   3
   0   4  16 101.422  11.441   1
   0   4 -16 99.1147 11.8888   4
   0   4  16 105.757   8.640   2
  -1  -4 -16 70.1654  7.2698   3
   1  -4  16 66.9641 10.1930   2
  -1  -4 -16 63.2718  9.8863   4
   1   4  16 57.9457  8.9787   1
  -1   4 -16 66.9133  7.7950   3
   1   4  16 64.7447  7.4881   2
  -1   4 -16 64.4662 12.2990   4
  -2  -4 -16 41.5632  9.9418   4
   2  -4  16 35.8303  6.3576   3
   2  -4  16 37.6255  8.4699   2
   2   4  16 35.0122  7.2247   2
  -2   4 -16 43.2675 10.1943   4
   2   4  16 32.4262  8.2733   1
  -3  -4 -16 193.450  19.544   4
   3  -4  16 146.933  15.200   2
   3   4  16 163.295  14.814   2
   3   4  16 145.034  14.455   1
  -3   4 -16 150.284  17.644   4
   4  -4  16 100.546  14.274   2
  -4  -4 -16 90.0177 14.4505   4
  -4   4 -16 102.137  15.893   4
   4   4  16 94.4352 13.7620   2
   4   4  16 101.600  13.158   1
  -4  -5  16 79.4163 14.4684   2
   4  -5 -16 68.1224 12.0704   3
   4   5 -16 57.4849 11.4445   3
   3  -5 -16 24.7354  8.2134   3
  -3  -5  16 33.3957  9.7774   2
   3   5 -16 45.2437 10.4919   3
  -2  -5  16 116.205  14.060   2
   2  -5 -16 103.017  12.238   3
   2   5 -16 148.534  15.038   4
   2   5 -16 134.962  13.443   3
  -1  -5  16 105.400  13.138   2
   1  -5 -16 103.557  10.956   3
   1  -5 -16 98.8614 10.8539   4
   1   5 -16 99.8027 10.9195   3
  -1   5  16 113.807  12.724   1
   1   5 -16 103.638  12.668   4
   0  -5 -16 5.74143 3.78584   3
   0  -5  16 -5.5651  4.2497   2
   0  -5 -16 0.85526 3.68634   4
   0   5  16 1.85077 5.43672   1
   0   5 -16 6.83229 4.54559   4
   0   5 -16 2.17413 3.86440   3
  -1  -5 -16 -5.1762  3.0968   4
  -1  -5 -16 0.98106 2.89195   3
   1  -5  16 -2.2816  3.8697   2
   1   5  16 4.13911 4.50310   1
  -1   5 -16 -3.4235  3.9505   4
  -1   5 -16 3.65555 4.52332   3
  -2  -5 -16 157.014  16.429   4
   2  -5  16 133.446  12.150   3
   2  -5  16 106.893  12.756   2
  -2   5 -16 140.941  16.726   4
   2   5  16 123.300  12.864   1
   3  -5  16 11.8338  7.0645   2
  -3  -5 -16 4.69522 5.66336   4
  -3   5 -16 2.78791 6.36856   4
   3   5  16 15.4807  6.1590   1
  -4  -5 -16 -2.2031  6.2649   4
   4  -5  16 -3.9237  7.4256   2
  -4   5 -16 8.46203 7.48782   4
   4   5  16 3.76978 6.59525   1
  -4  -6  16 9.51121 7.85509   2
   4  -6 -16 1.81641 5.48215   3
   4   6 -16 8.96056 7.35445   3
  -3  -6  16 -7.4752  5.3958   2
   3  -6 -16 5.35300 4.85398   3
   3   6 -16 9.12330 5.72186   3
  -2  -6  16 32.2602  9.7085   2
   2  -6 -16 26.0282  7.5989   3
   2   6 -16 41.7107 10.3429   4
   2   6 -16 42.5108  9.8960   3
   1  -6 -16 0.97421 3.99533   4
   1  -6 -16 0.55294 3.26495   3
  -1  -6  16 -3.6487  5.3953   2
   1   6 -16 2.49174 4.24230   3
   1   6 -16 -9.2627  4.1980   4
  -1   6  16 -1.8176  5.4412   1
   0  -6 -16 95.2458 10.4866   3
   0  -6 -16 97.4843 12.0303   4
   0  -6  16 110.375  13.613   2
   0   6 -16 126.993  14.954   4
   0   6  16 94.7975 12.1624   1
   0   6 -16 100.019  10.894   3
  -1  -6 -16 73.2526  8.6950   3
  -1  -6 -16 91.4239 12.6219   4
   1  -6  16 60.3276 11.8051   2
   1  -6  16 74.8644 10.2907   3
  -1   6 -16 85.2437 12.6572   4
   1   6  16 54.1677 10.3895   1
  -2  -6 -16 200.641  19.957   4
   2  -6  16 179.389  17.054   2
   2  -6  16 206.172  16.276   3
  -2   6 -16 222.963  21.725   4
   2   6  16 204.658  16.741   1
   3  -6  16 33.9240  9.5940   2
  -3  -6 -16 1.74454 5.96465   4
  -3   6 -16 4.27138 7.03493   4
   3   6  16 9.51359 6.35128   1
  -4  -6 -16 -1.2593  6.8112   4
   4  -6  16 6.89440 7.78084   2
   4   6  16 4.21073 6.65159   1
  -4   6 -16 13.2004  9.7086   4
  -4  -7  16 -2.8544  7.1514   2
   4  -7 -16 -5.2769  5.3792   3
   4   7 -16 -6.5989  6.1546   3
   3  -7 -16 19.4270  7.5223   3
  -3  -7  16 -2.3489  6.1355   2
   3   7 -16 3.11823 5.99358   3
  -2  -7  16 45.1894 11.5231   2
   2  -7 -16 45.1213  9.9900   3
   2   7 -16 35.8395  9.1506   3
   2   7 -16 34.9626 10.3046   4
   1  -7 -16 321.700  21.824   3
   1  -7 -16 367.578  24.108   4
  -1  -7  16 357.550  24.731   2
  -1   7  16 355.845  25.057   1
   1   7 -16 351.233  25.811   4
   1   7 -16 300.674  21.221   3
   0  -7 -16 309.212  19.850   3
   0  -7  16 306.437  22.764   2
   0  -7 -16 281.844  22.522   4
   0   7 -16 281.842  19.462   3
   0   7 -16 329.357  25.689   4
   0   7  16 321.185  22.558   1
   1  -7  16 -2.1130  4.7057   2
  -1  -7 -16 -3.3712  4.3511   3
  -1  -7 -16 2.21793 4.51710   4
   1  -7  16 -3.4574  5.4012   3
  -1   7 -16 8.72417 6.25346   4
   1   7  16 6.41397 5.99250   1
  -2  -7 -16 92.8583 14.0246   4
   2  -7  16 99.5098 12.7514   3
   2  -7  16 121.621  13.869   2
   2   7  16 94.4793 11.8075   1
  -2   7 -16 94.0080 17.8341   4
  -3  -7 -16 28.0589  8.7321   4
   3  -7  16 39.2639 10.5867   2
   3   7  16 24.0589  8.0397   1
  -3   7 -16 40.7895 11.8367   4
  -3  -8  16 9.07025 7.61787   2
   3  -8 -16 -4.7358  5.5654   3
   3   8 -16 8.14065 5.96008   3
   2  -8 -16 71.9579 12.6409   3
  -2  -8  16 103.707  14.998   2
   2   8 -16 104.081  16.018   4
   2   8 -16 133.781  15.120   3
   1  -8 -16 43.0466  9.4598   3
   1  -8 -16 38.6011  9.5311   4
  -1  -8  16 24.6211  8.8087   2
  -1   8  16 24.4785  9.6867   1
   1   8 -16 36.7456 11.4200   4
   1   8 -16 35.4672  9.6227   3
   0  -8 -16 379.891  28.010   4
   0  -8 -16 401.516  24.277   3
   0  -8  16 411.921  26.501   3
   0  -8  16 454.629  28.818   2
   0   8 -16 436.655  30.666   4
   0   8  16 414.200  27.478   1
  -1  -8 -16 87.4560 10.5577   3
  -1  -8 -16 81.0383 15.5807   4
   1  -8  16 102.906  13.333   3
   1  -8  16 88.3803 15.0995   2
   1   8  16 64.8652 12.3725   1
  -1   8 -16 88.5167 14.2068   4
  -2  -8 -16 58.8514 13.3952   4
   2  -8  16 95.2484 12.9151   3
   2  -8  16 82.7612 12.8518   2
   2   8  16 72.9336 11.0273   1
  -2   8 -16 75.6837 16.7175   4
  -3  -8 -16 56.7043 13.3684   4
   3  -8  16 48.3774 11.9944   2
   3   8  16 42.1987 10.2858   1
  -3   8 -16 32.2894 11.2755   4
  -2  -9  16 51.2218 13.2916   2
   2  -9 -16 62.6314 12.3520   3
   2   9 -16 50.6124 10.9354   3
   2   9 -16 82.7848 16.1113   4
  -1  -9  16 -3.7609  6.2759   3
  -1  -9  16 11.5356  7.9374   2
   1  -9 -16 -5.3017  5.5149   4
   1  -9 -16 4.86982 5.42390   3
   1   9 -16 5.43861 6.27365   3
  -1   9  16 -5.0581  7.0125   1
   1   9 -16 -0.3587  7.3323   4
   0  -9  16 -0.7204  6.7685   3
   0  -9 -16 10.1157  6.3121   3
   0  -9  16 6.48590 8.54534   2
   0  -9 -16 13.8958  7.4397   4
   0   9 -16 17.3169  9.1341   4
   0   9  16 6.18673 7.81209   1
   1  -9  16 12.5044  8.9850   3
   1  -9  16 17.8327  7.9804   2
  -1  -9 -16 10.4830  6.8299   4
   1   9  16 8.71175 7.39007   1
  -1   9 -16 19.0054  9.9101   4
   2  -9  16 2.67723 7.30959   3
   2  -9  16 -2.3253  8.0097   2
  -2  -9 -16 3.05069 6.46754   4
  -2   9 -16 -1.0967  7.2383   4
   2   9  16 -2.9602  5.9622   1
   2  10 -16 48.0477 13.8946   4
   1 -10 -16 8.30669 7.81275   4
   1 -10 -16 2.83106 5.59753   3
  -1 -10  16 15.6514  8.3309   3
   1  10 -16 -4.5030  6.8555   4
  -1  10  16 13.1759  9.2461   1
   0 -10  16 11.0244  8.3203   3
   0 -10 -16 12.9820  7.8682   4
   0 -10 -16 22.2242  8.6958   3
   0  10 -16 9.03571 8.46593   4
   0  10  16 4.47254 8.14050   1
   1 -10  16 8.95877 8.89389   3
  -1 -10 -16 11.5188  7.4942   4
  -1  10 -16 6.83111 6.71723   4
   1  10  16 7.58951 7.40288   1
  -5   0  17 -4.1874  6.8200   2
   5   0 -17 3.56506 5.48055   3
   4   0 -17 5.52218 4.99899   3
  -4   0  17 -5.1770  5.1401   2
   3   0 -17 -0.9759  3.2427   3
  -3   0  17 -3.4088  4.1623   2
   2   0 -17 0.87750 3.14057   3
  -2   0  17 -9.2958  3.4182   2
   1   0 -17 1.71222 2.87301   3
  -1   0  17 1.64282 4.07917   2
   1   0 -17 4.29234 3.44899   4
   0   0  17 -4.1584  3.7965   2
   0   0  17 4.29253 3.98413   1
   0   0 -17 2.77230 2.36705   3
   0   0 -17 1.84661 3.18410   4
  -1   0 -17 -0.9819  3.0244   4
  -1   0 -17 -2.2021  2.4472   3
   1   0  17 1.02051 4.46353   1
   1   0  17 10.5181  4.6339   2
  -2   0 -17 -0.1711  3.1693   4
   2   0  17 -4.7461  4.2168   2
   2   0  17 7.83473 5.43224   1
  -3   0 -17 -0.2276  4.4976   4
   3   0  17 -0.3187  6.2638   2
   3   0  17 5.49318 6.75827   1
   4   0  17 3.32002 6.71836   2
   4   0  17 -5.7868  7.2569   1
  -4   0 -17 -3.9628  6.5989   4
   5   0  17 8.25042 9.48177   2
   5   0  17 -3.6913  8.9260   1
  -5   0 -17 3.50153 8.96227   4
  -5  -1  17 14.5709  8.9684   2
   5  -1 -17 4.91256 5.85923   3
   5   1 -17 11.4595  6.4955   3
  -5   1  17 25.2417  8.9599   2
   4  -1 -17 3.56547 4.99587   3
  -4  -1  17 3.44877 6.10796   2
   4   1 -17 1.48409 4.87387   3
  -4   1  17 10.6400  6.5771   2
  -3  -1  17 51.9758 10.2595   2
   3  -1 -17 40.0037  8.7254   3
   3   1 -17 53.9817 10.0852   3
  -3   1  17 44.4319  9.2069   2
  -2  -1  17 151.877  14.185   2
   2  -1 -17 152.920  12.733   3
   2   1 -17 165.457  13.342   3
  -2   1  17 135.646  12.740   2
   1  -1 -17 36.9638  5.9539   4
   1  -1 -17 39.3734  7.1739   3
  -1  -1  17 45.0120  9.3182   2
   1   1 -17 41.4503  7.1885   3
  -1   1  17 41.6892  8.0382   2
   1   1 -17 40.2370  6.1631   4
   0  -1 -17 123.832  11.416   4
   0  -1 -17 125.898   9.641   3
   0  -1  17 121.577  11.701   1
   0  -1  17 133.858  12.900   2
   0   1 -17 113.119  11.229   4
   0   1  17 127.267  11.723   2
   0   1  17 128.508  11.905   1
   0   1 -17 99.3784  9.1929   3
  -1  -1 -17 63.5884  5.9818   3
   1  -1  17 47.2162  9.2892   2
  -1  -1 -17 59.1180  8.8424   4
   1  -1  17 55.2227 10.0386   1
   1   1  17 47.9942  8.6981   2
   1   1  17 52.0858  9.5042   1
  -1   1 -17 65.4287  9.2956   4
   2  -1  17 130.954  13.601   1
  -2  -1 -17 144.238  15.135   4
   2  -1  17 136.546  13.548   2
   2   1  17 159.543  14.802   1
   2   1  17 136.634  13.221   2
  -2   1 -17 187.432  17.285   4
   3  -1  17 118.836  14.170   1
  -3  -1 -17 138.978  16.007   4
   3  -1  17 95.1279 12.6108   2
   3   1  17 157.884  15.543   1
  -3   1 -17 94.2894 13.8572   4
   3   1  17 115.607  13.253   2
   4  -1  17 133.101  16.464   2
  -4  -1 -17 123.762  16.963   4
   4  -1  17 134.664  16.417   1
  -4   1 -17 125.451  16.994   4
   4   1  17 137.243  16.238   1
   4   1  17 104.892  14.834   2
   5  -1  17 -8.4482  9.2061   1
   5  -1  17 5.26563 9.97334   2
  -5  -1 -17 6.02142 8.60167   4
   5   1  17 -6.1836  8.4175   1
   5   1  17 -1.9154  8.5829   2
  -5   1 -17 -1.8520  7.4758   4
  -5  -2  17 -1.6979  6.4387   2
   5  -2 -17 -0.2154  6.4195   3
  -5   2  17 0.32430 7.87813   2
   5   2 -17 0.59320 6.49300   3
   4  -2 -17 1.42994 4.10006   3
  -4  -2  17 -2.6803  5.7481   2
   4   2 -17 -11.570   4.295   3
  -4   2  17 -0.1135  6.2085   2
  -3  -2  17 3.13144 4.52532   2
   3  -2 -17 1.24087 3.43780   3
  -3   2  17 0.75162 4.62263   2
   3   2 -17 0.35476 3.85383   3
  -2  -2  17 74.7993 10.2742   2
   2  -2 -17 77.4898  9.4518   3
  -2   2  17 59.8758  8.9530   2
   2   2 -17 85.1812  9.9984   3
  -1  -2  17 142.508  13.922   2
   1  -2 -17 129.061  11.122   4
   1  -2 -17 120.932  10.942   3
   1   2 -17 138.944  11.727   3
  -1   2  17 135.912  12.083   2
   1   2 -17 139.108  12.107   4
  -1   2  17 129.891  12.998   1
   0  -2 -17 10.7816  4.6099   4
   0  -2  17 23.3103  6.8089   2
   0  -2 -17 12.8864  4.5175   3
   0   2 -17 20.8064  6.0191   4
   0   2  17 22.8460  5.9199   2
   0   2 -17 28.8265  5.7124   3
   0   2  17 15.8129  6.2294   1
   1  -2  17 185.506  14.847   1
   1  -2  17 167.499  15.291   2
  -1  -2 -17 182.157  15.624   4
  -1  -2 -17 184.534  10.681   3
   1   2  17 176.990  14.699   1
  -1   2 -17 137.623  10.529   3
   1   2  17 178.317  13.108   2
  -1   2 -17 171.381  15.698   4
  -2  -2 -17 33.9184  8.8309   4
   2  -2  17 34.3423  9.2382   1
   2  -2  17 41.8629  9.2805   2
  -2   2 -17 52.0581 11.0510   4
   2   2  17 48.7083  9.2806   1
   2   2  17 47.7356  9.4428   2
  -3  -2 -17 5.52125 5.29874   4
   3  -2  17 3.35304 5.78783   2
   3  -2  17 -3.5407  5.9835   1
   3   2  17 6.07760 5.74019   1
   3   2  17 -8.0310  5.5208   2
  -3   2 -17 2.85778 5.15460   4
  -4  -2 -17 20.0476  8.9401   4
   4  -2  17 9.83576 8.11000   2
   4  -2  17 32.0320 10.5874   1
   4   2  17 14.4959  8.9219   2
  -4   2 -17 16.7838  7.8356   4
   4   2  17 18.5713  9.0022   1
  -5  -2 -17 47.7953 12.8533   4
   5  -2  17 67.9154 15.7817   2
   5  -2  17 31.9291 13.0017   1
   5   2  17 48.0527 12.2850   1
   5   2  17 38.3652 13.1015   2
  -5   2 -17 15.5072 10.0127   4
  -5  -3  17 4.72557 7.58372   2
   5  -3 -17 -0.6203  5.4490   3
  -5   3  17 8.05870 8.46653   2
   5   3 -17 -0.1137  6.7290   3
   4  -3 -17 28.1558  8.2232   3
  -4  -3  17 20.2413  7.6842   2
   4   3 -17 14.8401  6.9371   3
  -4   3  17 10.0753  7.2847   2
   3  -3 -17 1.23536 3.68426   3
  -3  -3  17 2.29584 5.24067   2
   3   3 -17 1.27845 4.11371   3
  -3   3  17 9.04654 5.12962   2
   2  -3 -17 2.95158 3.53196   3
  -2  -3  17 3.20605 4.97456   2
   2   3 -17 -0.3032  3.6679   3
   2   3 -17 -0.6030  3.9390   4
  -2   3  17 1.02629 4.21845   2
   1  -3 -17 46.2625  6.9710   4
   1  -3 -17 46.1337  8.3469   3
  -1  -3  17 43.9670  9.7622   2
   1   3 -17 48.3500  7.7580   4
  -1   3  17 57.7230  9.6693   1
  -1   3  17 56.3484  8.0274   2
   1   3 -17 58.8353  8.0413   3
   0  -3  17 138.229  14.104   2
   0  -3 -17 125.529  12.302   4
   0  -3 -17 112.034   9.878   3
   0   3  17 117.922  12.285   1
   0   3 -17 140.921  13.466   4
   0   3  17 121.249  10.741   2
   0   3 -17 120.078  10.759   3
  -1  -3 -17 25.8544  5.0466   3
   1  -3  17 7.77929 5.29390   2
  -1  -3 -17 41.8642  9.0619   4
   1   3  17 31.9179  6.9819   2
  -1   3 -17 26.5418  8.0139   4
   1   3  17 24.8630  7.0298   1
  -1   3 -17 23.5158  5.1630   3
  -2  -3 -17 116.472  14.061   4
   2  -3  17 101.930  11.997   2
   2   3  17 107.302  12.536   1
   2   3  17 123.342  11.774   2
  -2   3 -17 104.618  13.703   4
   3  -3  17 13.2347  6.1646   2
  -3  -3 -17 10.5339  6.0719   4
  -3   3 -17 3.74115 5.60035   4
   3   3  17 9.67393 6.25876   2
   3   3  17 8.13747 6.49696   1
  -4  -3 -17 35.1910 10.7175   4
   4  -3  17 11.3967  6.9603   2
   4   3  17 30.5972 10.4181   2
  -4   3 -17 17.1137  8.3960   4
   4   3  17 16.6086  8.9185   1
   4  -4 -17 38.7041  8.8197   3
  -4  -4  17 64.2205 13.7889   2
   4   4 -17 36.9625  8.5153   3
  -3  -4  17 17.4863  7.4893   2
   3  -4 -17 7.04539 4.93252   3
  -3   4  17 16.0472  6.4164   2
   3   4 -17 8.32058 4.90934   3
  -2  -4  17 7.21056 6.49561   2
   2  -4 -17 7.02065 4.37234   3
   2   4 -17 9.04709 4.41688   3
  -2   4  17 17.0643  4.8101   2
   2   4 -17 7.72447 4.97487   4
   1  -4 -17 45.9841  7.3581   4
  -1  -4  17 52.4996 11.3583   2
   1  -4 -17 43.2344  8.4325   3
  -1   4  17 42.7044  7.4386   2
  -1   4  17 43.0292  9.5535   1
   1   4 -17 41.1083  8.4980   3
   1   4 -17 46.8598  9.7122   4
   0  -4  17 61.1029 11.6564   2
   0  -4 -17 64.6407  9.2554   4
   0  -4 -17 48.8698  8.1309   3
   0   4 -17 47.3365 10.2138   4
   0   4  17 53.8696 10.0787   1
   0   4  17 51.2792  7.1384   2
   0   4 -17 59.8164  8.1606   3
  -1  -4 -17 66.0253 10.0269   4
   1  -4  17 79.6675 11.2273   2
  -1  -4 -17 84.9275  7.9878   3
  -1   4 -17 84.1905  9.0688   3
   1   4  17 64.3456  7.8487   2
  -1   4 -17 72.1049 11.2319   4
   1   4  17 75.0370 10.2795   1
   2  -4  17 -3.9971  4.7626   2
  -2  -4 -17 2.20985 4.24548   4
   2   4  17 -3.9978  4.6021   1
  -2   4 -17 -0.6033  4.9924   4
   2   4  17 5.87495 4.90017   2
   3  -4  17 1.03160 5.26381   2
  -3  -4 -17 7.34088 6.31829   4
   3   4  17 -6.0105  5.0573   1
   3   4  17 -0.3208  5.8972   2
  -3   4 -17 4.85838 6.43265   4
  -4  -4 -17 1.15985 5.94450   4
   4  -4  17 4.69554 6.21988   2
  -4   4 -17 14.5229  8.3502   4
   4   4  17 0.94465 9.07477   2
   4   4  17 6.32839 7.89041   1
   4  -5 -17 12.8112  6.7941   3
  -4  -5  17 4.82306 6.72913   2
   4   5 -17 16.8723  7.0811   3
  -3  -5  17 3.51990 5.86328   2
   3  -5 -17 12.3593  5.7733   3
   3   5 -17 -0.6535  4.5910   3
  -2  -5  17 423.564  27.447   2
   2  -5 -17 426.898  25.679   3
   2   5 -17 498.080  28.799   4
   2   5 -17 406.816  24.915   3
   1  -5 -17 228.674  16.938   3
   1  -5 -17 247.652  17.734   4
  -1  -5  17 241.477  20.189   2
   1   5 -17 246.841  17.609   3
  -1   5  17 204.616  18.107   1
   1   5 -17 275.277  20.699   4
   0  -5 -17 14.2608  5.2814   3
   0  -5  17 10.4861  6.9633   2
   0  -5 -17 13.8157  5.1023   4
   0   5  17 7.51567 6.33064   1
   0   5 -17 22.8820  6.2887   3
   0   5 -17 14.4039  6.2066   4
  -1  -5 -17 -0.3627  5.0272   4
   1  -5  17 -3.6767  4.5586   2
  -1  -5 -17 12.7192  4.5979   3
  -1   5 -17 13.7263  6.5824   4
   1   5  17 2.45368 5.32771   1
  -1   5 -17 7.86133 4.41620   3
   2  -5  17 2.96985 5.29556   2
  -2  -5 -17 18.0255  7.1848   4
  -2   5 -17 7.61532 6.77435   4
   2   5  17 8.34947 5.63967   1
   3  -5  17 0.57944 5.54749   2
  -3  -5 -17 5.79874 6.45909   4
   3   5  17 -7.9317  5.1225   1
  -3   5 -17 10.7041  8.0507   4
   4  -5  17 74.1023 14.6479   2
  -4  -5 -17 47.5354 12.2155   4
  -4   5 -17 76.9731 15.9123   4
   4   5  17 78.7304 13.6249   1
   4  -6 -17 -1.7319  5.5453   3
  -4  -6  17 0.81732 7.40308   2
   4   6 -17 -0.5709  6.2514   3
   3  -6 -17 -0.5332  4.9789   3
  -3  -6  17 13.4692  7.4703   2
   3   6 -17 14.9796  6.4742   3
   2  -6 -17 26.6713  8.3851   3
  -2  -6  17 16.4550  8.2483   2
   2   6 -17 21.0683  7.5016   3
   2   6 -17 23.2974  8.4838   4
  -1  -6  17 25.3130  8.9808   2
   1  -6 -17 33.7582  7.7039   3
   1  -6 -17 26.4489  7.5507   4
  -1   6  17 44.1533 10.3584   1
   1   6 -17 46.1581 10.5600   4
   1   6 -17 30.8996  7.9123   3
   0  -6 -17 7.58651 4.95630   4
   0  -6  17 6.73642 6.27450   2
   0  -6 -17 4.72276 4.46146   3
   0   6 -17 1.96344 4.42405   3
   0   6 -17 3.73303 5.35972   4
   0   6  17 4.41252 6.38320   1
   1  -6  17 29.1928  8.5765   2
  -1  -6 -17 47.6394 11.4435   4
  -1  -6 -17 44.8583  7.8754   3
   1  -6  17 46.4463  9.2054   3
   1   6  17 36.3318  9.1361   1
  -1   6 -17 38.7122 10.3707   4
  -2  -6 -17 42.6825 11.1361   4
   2  -6  17 41.8421  9.8096   3
   2  -6  17 19.0907  8.2360   2
  -2   6 -17 62.2148 13.6025   4
   2   6  17 14.6194  7.2056   1
   3  -6  17 9.81408 7.23205   2
  -3  -6 -17 7.74770 7.35253   4
  -3   6 -17 9.98564 7.28989   4
   3   6  17 8.55679 6.71837   1
   4  -6  17 112.005  16.115   2
  -4  -6 -17 108.378  16.457   4
   4   6  17 104.028  13.485   1
  -4   6 -17 114.472  17.161   4
   3  -7 -17 1.48857 4.99444   3
  -3  -7  17 5.08513 6.81753   2
   3   7 -17 6.49625 7.04770   3
  -2  -7  17 -1.7218  6.8487   2
   2  -7 -17 0.54798 4.92278   3
   2   7 -17 4.51695 5.67981   3
   2   7 -17 25.8574  9.1551   4
  -1  -7  17 19.0858  7.4057   2
   1  -7 -17 10.9168  5.3341   3
   1  -7 -17 12.8051  6.4942   4
   1   7 -17 7.69768 7.12585   4
   1   7 -17 11.0288  5.9916   3
  -1   7  17 12.5963  8.5612   1
   0  -7 -17 6.06492 4.56405   3
   0  -7 -17 5.90928 5.24266   4
   0  -7  17 5.09279 6.07235   2
   0   7  17 2.31246 6.80359   1
   0   7 -17 5.93313 5.45490   4
   0   7 -17 -2.1705  4.1889   3
  -1  -7 -17 3.72954 5.09557   4
   1  -7  17 5.43783 6.06184   3
   1  -7  17 13.2677  6.7434   2
  -1   7 -17 -0.0574  4.5914   4
   1   7  17 1.66637 5.74197   1
   2  -7  17 51.4449 11.5851   2
  -2  -7 -17 49.3098 12.6246   4
   2  -7  17 53.9707 10.4199   3
  -2   7 -17 54.3340 14.1869   4
   2   7  17 46.0677  9.3489   1
   3  -7  17 11.5762  7.4527   2
  -3  -7 -17 -2.7642  6.5012   4
  -3   7 -17 13.2608  9.1877   4
   3   7  17 -3.7716  5.7696   1
  -3  -8  17 10.1364  9.0065   2
   3  -8 -17 9.24520 7.13157   3
   3   8 -17 5.28600 5.99418   3
  -2  -8  17 43.8003 12.2434   2
   2  -8 -17 43.9446 10.5599   3
   2   8 -17 41.0665  9.2551   3
   2   8 -17 49.0279 13.0682   4
   1  -8 -17 11.3293  5.9801   3
   1  -8 -17 3.53656 5.99078   4
  -1  -8  17 4.55170 7.34827   2
   1   8 -17 8.02846 7.29673   4
  -1   8  17 -9.0334  7.2780   1
   1   8 -17 16.6877  7.0537   3
   0  -8  17 11.3384  7.7279   2
   0  -8  17 0.87746 5.91309   3
   0  -8 -17 1.56790 5.88026   4
   0  -8 -17 -0.7296  4.6277   3
   0   8  17 7.88569 7.19177   1
   0   8 -17 2.19094 5.71502   4
   1  -8  17 52.7684 12.0292   2
   1  -8  17 45.0852 10.7445   3
  -1  -8 -17 31.2925  9.7027   4
  -1   8 -17 45.6454 12.7598   4
   1   8  17 84.6745 12.5396   1
   2  -8  17 5.34991 7.08987   3
  -2  -8 -17 2.53212 6.62469   4
   2  -8  17 13.3908  7.4299   2
  -2   8 -17 12.8701  8.3688   4
   2   8  17 -1.7126  5.9176   1
  -3  -8 -17 53.4139 13.2268   4
   3  -8  17 52.4558 12.7824   2
  -3   8 -17 28.8505 10.5833   4
   3   8  17 45.4617  9.8195   1
  -2  -9  17 -13.411   7.622   2
   2  -9 -17 3.23957 5.92218   3
   2   9 -17 7.74420 7.05344   3
   2   9 -17  7.5447 10.2526   4
  -1  -9  17 29.6699 10.5205   2
   1  -9 -17 15.4464  7.6739   4
   1  -9 -17 26.4926  8.2035   3
  -1   9  17 28.1629  9.5506   1
   1   9 -17 28.7512 11.8714   4
   1   9 -17 22.7127  8.5478   3
   0  -9 -17 100.730  14.758   4
   0  -9  17 92.8122 16.0913   2
   0  -9 -17 86.4832 12.3201   3
   0  -9  17 93.1403 13.5408   3
   0   9 -17 94.8404 14.6719   4
   0   9  17 81.3187 14.6214   1
  -1  -9 -17 7.91451 6.84657   4
   1  -9  17 -0.5525  6.5082   2
   1  -9  17 -0.0325  7.0661   3
  -1   9 -17 9.89821 7.91285   4
   1   9  17 8.58181 7.89061   1
   2  -9  17 6.26530 7.75968   2
   2  -9  17 1.80334 7.84517   3
  -2  -9 -17 0.65543 6.74539   4
  -2   9 -17 -1.7609  7.8467   4
   2   9  17 -2.1533  6.3991   1
  -1 -10  17 -10.084   6.180   3
   1 -10 -17 -2.8181  5.4656   3
   1  10 -17 3.33706 7.83258   4
  -1  10  17 -10.443   8.892   1
   0 -10 -17 99.1401 13.1387   3
   0 -10 -17 102.838  19.131   4
   0 -10  17 97.8076 16.3506   3
   0  10  17 93.4897 15.9312   1
   0  10 -17 107.309  20.431   4
   1 -10  17 3.38709 8.76048   3
  -1 -10 -17 2.24616 6.86444   4
  -1  10 -17 5.56169 6.82514   4
   1  10  17 6.33619 7.66807   1
  -5   0  18 38.8279 10.7281   2
   5   0 -18 13.5954  7.3968   3
  -4   0  18 84.3062 15.0519   2
   4   0 -18 55.8929 10.1349   3
  -3   0  18 12.9919  6.3178   2
   3   0 -18 16.6508  5.5665   3
   2   0 -18 625.973  29.204   3
  -2   0  18 625.221  31.002   2
   1   0 -18 150.015  12.177   4
   1   0 -18 148.157  11.871   3
  -1   0  18 175.374  15.033   2
   0   0 -18 141.474  10.688   3
   0   0  18 144.039  13.403   2
   0   0 -18 133.704  12.331   4
   0   0  18 167.617  14.032   1
  -1   0 -18 135.161  13.708   4
  -1   0 -18 154.313   9.946   3
   1   0  18 139.820  13.334   1
   1   0  18 112.588  12.231   2
   2   0  18 61.2161 11.6131   1
  -2   0 -18 72.9111 10.8640   4
   2   0  18 65.4144 11.5023   2
   3   0  18 2.84875 5.78026   2
  -3   0 -18 3.20644 5.17946   4
   3   0  18 9.37055 7.18581   1
  -4   0 -18 44.9872 11.2642   4
   4   0  18 35.3547 10.8173   1
   4   0  18 12.2390  9.5934   2
   5  -1 -18 -7.8072  5.6512   3
  -5  -1  18 14.1395  8.3451   2
   5   1 -18 -2.9861  6.3153   3
  -5   1  18 -25.171   7.556   2
   4  -1 -18 2.11718 4.77347   3
  -4  -1  18 -1.5372  6.4811   2
   4   1 -18 6.34638 4.67599   3
  -4   1  18 3.80457 6.26721   2
   3  -1 -18 22.0760  7.4653   3
  -3  -1  18 9.88632 6.60331   2
  -3   1  18 39.6215  9.3686   2
   3   1 -18 19.8683  5.9826   3
   2  -1 -18 68.4028  8.6809   3
  -2  -1  18 76.1562 10.2179   2
   2   1 -18 59.7210  8.4916   3
  -2   1  18 64.5388  9.2768   2
   1  -1 -18 61.7619  7.9277   3
  -1  -1  18 71.6567 10.5540   2
   1  -1 -18 65.2698  7.8645   4
   1   1 -18 56.4542  7.7287   4
  -1   1  18 69.7501  9.5056   2
   1   1 -18 63.6463  7.6516   3
   0  -1 -18 -0.1428  3.1650   4
   0  -1  18 3.52107 4.07255   2
   0  -1 -18 -2.0687  2.3645   3
   0   1  18 3.77371 3.65309   2
   0   1 -18 2.78278 3.37619   3
   0   1  18 4.71156 4.11995   1
   0   1 -18 -2.5584  3.1204   4
   1  -1  18 13.6878  5.8652   2
  -1  -1 -18 25.3653  4.6893   3
   1  -1  18 6.34324 5.72392   1
  -1  -1 -18 13.3232  5.6977   4
  -1   1 -18 16.6277  3.9372   3
  -1   1 -18 9.69636 5.13660   4
   1   1  18 15.8925  5.5947   2
   1   1  18 23.3185  6.7555   1
   2  -1  18 7.14385 5.83438   1
   2  -1  18 14.8997  6.1987   2
  -2  -1 -18 14.2712  6.5673   4
  -2   1 -18 11.1784  6.3350   4
   2   1  18 8.61996 6.57664   1
   2   1  18 10.4835  5.9965   2
  -3  -1 -18 10.6356  6.4124   4
   3  -1  18 25.7488  8.6874   1
   3  -1  18 12.3604  7.4116   2
  -3   1 -18 14.3400  8.0779   4
   3   1  18 18.9961  7.6674   1
   3   1  18 12.7383  6.9613   2
   4  -1  18 10.8777  8.6689   2
   4  -1  18 11.8160  8.4476   1
  -4  -1 -18 0.48815 6.75964   4
  -4   1 -18 14.5405  7.9874   4
   4   1  18 0.01336 7.72453   2
   4   1  18 4.29192 8.11496   1
   5  -2 -18 16.2767  8.2521   3
  -5  -2  18 5.35636 7.61710   2
   5   2 -18 2.82161 6.41280   3
  -5   2  18 11.9626  8.5078   2
   4  -2 -18 9.46580 5.35408   3
  -4  -2  18 11.1478  6.1354   2
  -4   2  18 4.48783 7.06486   2
   4   2 -18 0.36600 5.25775   3
  -3  -2  18 7.36290 5.54466   2
   3  -2 -18 -2.3537  3.3883   3
   3   2 -18 1.65220 4.02340   3
  -3   2  18 -7.6135  4.5420   2
  -2  -2  18 74.6561 11.1356   2
   2  -2 -18 75.0511  9.5859   3
   2   2 -18 80.6769  9.9293   3
  -2   2  18 72.3684  9.6664   2
  -1  -2  18 9.18046 5.12285   2
   1  -2 -18 6.73344 3.44948   4
   1  -2 -18 4.33711 3.27126   3
  -1   2  18 3.17538 4.59537   2
   1   2 -18 1.92210 3.27355   3
   1   2 -18 0.97485 3.66671   4
   0  -2 -18 17.6327  4.7160   3
   0  -2  18 19.4531  7.0382   2
   0  -2 -18 23.1613  6.4114   4
   0   2  18 12.7084  6.0044   1
   0   2 -18 35.9195  8.4861   4
   0   2  18 12.6304  5.2540   2
   0   2 -18 23.0199  5.8372   3
  -1  -2 -18 23.5418  7.2086   4
  -1  -2 -18 32.4135  5.4574   3
   1  -2  18 27.6831  8.0776   2
   1   2  18 22.9174  6.7414   1
  -1   2 -18 33.6365  6.0676   3
  -1   2 -18 31.2846  8.2254   4
   1   2  18 34.9146  7.7083   2
   2  -2  18 365.587  23.351   1
   2  -2  18 362.920  23.542   2
  -2  -2 -18 350.725  25.391   4
   2   2  18 377.898  23.245   1
   2   2  18 356.329  21.743   2
  -2   2 -18 369.097  26.200   4
   3  -2  18 6.68972 6.94372   2
  -3  -2 -18 4.82497 5.08326   4
   3  -2  18 20.5343  8.5453   1
   3   2  18 3.37066 6.15657   1
   3   2  18 -3.9314  5.9314   2
  -3   2 -18 1.05006 5.38728   4
   4  -2  18 5.01205 8.00622   2
  -4  -2 -18 2.23793 6.42158   4
   4  -2  18 3.68742 9.05971   1
   4   2  18 -13.638   7.561   2
  -4   2 -18 4.57831 7.34747   4
   4   2  18 11.3979  8.2704   1
   4  -3 -18 11.6996  6.2339   3
  -4  -3  18 15.2332  8.1698   2
  -4   3  18 15.3744  7.8716   2
   4   3 -18 9.05450 6.10543   3
   3  -3 -18 4.39315 4.12584   3
  -3  -3  18 11.2118  6.7410   2
   3   3 -18 10.7109  5.3472   3
  -3   3  18 -11.596   4.957   2
   2  -3 -18 24.1793  6.2775   3
  -2  -3  18 17.3284  6.7559   2
  -2   3  18 15.5986  6.2411   2
   2   3 -18 16.6170  6.2951   3
  -1  -3  18 54.7854 11.4197   2
   1  -3 -18 40.3645  7.6374   3
   1  -3 -18 49.9938  7.2906   4
   1   3 -18 41.0628  8.9681   4
  -1   3  18 52.2391  8.0391   2
   1   3 -18 50.0797  9.0195   3
   0  -3 -18 193.690  13.616   3
   0  -3 -18 220.690  17.073   4
   0  -3  18 218.401  17.889   2
   0   3 -18 205.224  14.265   3
   0   3  18 223.621  17.256   1
   0   3  18 209.088  14.504   2
   0   3 -18 196.913  16.849   4
  -1  -3 -18 -1.1581  2.3444   3
   1  -3  18 4.31386 5.13462   2
  -1  -3 -18 -0.0505  3.4524   4
   1   3  18 3.99150 4.17920   2
   1   3  18 2.15271 4.56447   1
  -1   3 -18 3.36548 3.74950   3
  -1   3 -18 -0.5013  3.9686   4
  -2  -3 -18 2.96083 4.16854   4
   2  -3  18 2.54265 4.75250   2
   2   3  18 -1.7707  4.7226   2
  -2   3 -18 12.2681  6.2352   4
   2   3  18 -1.0316  5.0362   1
   3  -3  18 36.2429 10.3235   2
  -3  -3 -18 35.7665 10.4204   4
   3   3  18 32.7672  9.6787   1
  -3   3 -18 22.0073  8.0653   4
   3   3  18 40.6937  9.2733   2
   4  -3  18 27.6983 10.3225   2
  -4  -3 -18 33.1584 10.7590   4
   4   3  18 31.9871  9.4430   1
  -4   3 -18 35.7201 11.3158   4
   4   3  18 24.4701  9.8848   2
   4  -4 -18 11.1723  6.0145   3
  -4  -4  18 16.2021  7.5019   2
   4   4 -18 2.20445 5.49850   3
   3  -4 -18 -4.0803  3.7746   3
  -3  -4  18 5.82014 5.82734   2
   3   4 -18 -1.2620  3.8635   3
   2  -4 -18 1.28215 3.33807   3
  -2  -4  18 3.06466 5.39394   2
   2   4 -18 1.37374 4.09242   3
  -2   4  18 -3.5736  4.4454   2
  -1  -4  18 16.4419  8.2837   2
   1  -4 -18 21.1455  6.1109   4
   1  -4 -18 17.8477  5.4608   3
  -1   4  18 15.5686  5.9222   1
   1   4 -18 2.86559 4.33329   3
   1   4 -18 19.3948  6.6541   4
  -1   4  18 18.6345  5.0581   2
   0  -4 -18 0.88447 3.63712   4
   0  -4 -18 5.75316 3.49045   3
   0  -4  18 -6.1963  4.2088   2
   0   4  18 12.9300  5.8759   1
   0   4  18 10.4659  4.4337   2
   0   4 -18 6.25633 4.18853   3
   0   4 -18 -2.1284  4.3391   4
  -1  -4 -18 1.70571 3.97193   4
  -1  -4 -18 -3.9598  2.8803   3
   1  -4  18 -3.0608  5.0425   2
   1   4  18 -5.4400  3.9920   2
  -1   4 -18 2.36977 4.07399   4
  -1   4 -18 -2.4547  3.6572   3
   1   4  18 -3.1352  4.1686   1
   2  -4  18 43.8797 10.2831   2
  -2  -4 -18 22.2182  8.2333   4
  -2   4 -18 31.9282  9.6467   4
   2   4  18 22.4019  7.6877   1
   2   4  18 36.9321  7.8468   2
  -3  -4 -18 78.0944 15.6098   4
   3  -4  18 77.9079 11.7518   2
   3   4  18 111.920  13.511   2
  -3   4 -18 139.053  17.428   4
   3   4  18 119.520  13.844   1
  -4  -4 -18 97.9874 15.0983   4
   4  -4  18 80.9354 16.0281   2
   4   4  18 82.2721 14.1655   1
  -4   4 -18 71.0722 15.1060   4
  -4  -5  18 83.6115 16.4024   2
   4  -5 -18 113.933  14.118   3
   4   5 -18 100.890  13.619   3
   3  -5 -18 6.15208 5.84494   3
  -3  -5  18 17.2643  7.4846   2
   3   5 -18 12.7496  5.8140   3
   2  -5 -18 280.395  20.447   3
  -2  -5  18 278.634  22.035   2
   2   5 -18 272.654  20.213   3
   2   5 -18 331.942  23.111   4
   1  -5 -18 211.162  16.167   4
  -1  -5  18 193.761  17.987   2
   1  -5 -18 163.927  14.718   3
   1   5 -18 195.074  15.935   3
   1   5 -18 200.487  17.769   4
  -1   5  18 184.910  16.957   1
   0  -5  18 44.5192 10.3945   2
   0  -5 -18 35.3825  8.5507   4
   0  -5 -18 36.1526  7.5536   3
   0   5 -18 36.6718  8.8986   4
   0   5  18 31.0341  8.4648   1
   0   5 -18 40.3116  8.1056   3
  -1  -5 -18 7.87912 3.58195   3
   1  -5  18 -4.0827  4.6275   2
  -1  -5 -18 -7.6426  3.1635   4
  -1   5 -18 -4.9007  3.8567   4
  -1   5 -18 5.27751 4.53943   3
   1   5  18 8.15915 6.07629   1
  -2  -5 -18 44.8314 10.8019   4
   2  -5  18 47.5327 10.7684   2
  -2   5 -18 39.4403 11.9506   4
   2   5  18 34.6209  8.2075   1
   3  -5  18 3.52792 7.33378   2
  -3  -5 -18 32.2471  9.7203   4
   3   5  18 5.32337 6.32951   1
  -3   5 -18 9.37171 7.19315   4
   4  -5  18 96.8447 15.1293   2
  -4  -5 -18 103.954  16.274   4
   4   5  18 84.2619 12.9564   1
  -4   5 -18 85.7571 14.3080   4
  -4  -6  18 50.0694 13.0805   2
   4  -6 -18 39.1349 10.4263   3
   4   6 -18 43.4164 10.5351   3
   3  -6 -18 21.6185  6.5824   3
  -3  -6  18 17.3180  9.0359   2
   3   6 -18 11.6060  6.1820   3
   2  -6 -18 134.752  14.455   3
  -2  -6  18 130.644  16.513   2
   2   6 -18 117.239  13.774   3
   2   6 -18 119.910  15.246   4
  -1  -6  18 -1.3953  5.3689   2
   1  -6 -18 13.5961  5.5450   3
   1  -6 -18 -4.1834  4.4787   4
   1   6 -18 -2.4077  5.6689   4
   1   6 -18 -0.7347  4.7980   3
  -1   6  18 -9.2634  5.8824   1
   0  -6 -18 5.92701 5.07173   4
   0  -6 -18 -3.4300  4.0808   3
   0  -6  18 -0.7884  6.1016   2
   0   6 -18 -0.6886  4.2838   3
   0   6 -18 -5.1394  3.8934   4
   0   6  18 -3.1095  5.6175   1
   1  -6  18 -6.7767  4.7463   3
  -1  -6 -18 4.59607 4.87037   4
   1  -6  18 -9.9806  4.4864   2
  -1   6 -18 -4.2088  4.1803   3
   1   6  18 10.7084  6.4616   1
  -1   6 -18 3.74397 5.35527   4
  -2  -6 -18 43.5625 10.6343   4
   2  -6  18 36.9286 10.1149   2
  -2   6 -18 26.2933  9.6034   4
   2   6  18 45.3582  9.4107   1
  -3  -6 -18 10.5248  7.2893   4
   3  -6  18 5.89637 7.67588   2
   3   6  18 12.4960  7.7629   1
  -3   6 -18 11.0385  8.0548   4
  -3  -7  18 18.0195  8.7270   2
   3  -7 -18 27.8446  8.5589   3
   3   7 -18 39.6136 10.2931   3
  -2  -7  18 5.13145 7.62930   2
   2  -7 -18 -1.2791  5.1321   3
   2   7 -18 -1.8884  5.5496   3
   2   7 -18 -1.9924  7.3594   4
   1  -7 -18 69.4926 10.4706   4
   1  -7 -18 57.8195 11.2517   3
  -1  -7  18 55.5950 12.4763   2
   1   7 -18 78.6671 14.9386   4
  -1   7  18 65.8970 13.2877   1
   1   7 -18 55.3818 10.7184   3
   0  -7 -18 28.7798  7.2646   3
   0  -7  18 32.8907 10.2364   2
   0  -7 -18 41.3842 10.1850   4
   0   7 -18 53.9214 12.0364   4
   0   7 -18 32.1258  8.5164   3
   0   7  18 38.1624 10.0723   1
   1  -7  18 -0.9928  5.4704   2
   1  -7  18 -8.7740  5.5203   3
  -1  -7 -18 14.2948  6.3569   4
  -1   7 -18 -0.2176  5.8930   4
   1   7  18 7.77795 6.19726   1
  -2  -7 -18 3.84570 5.57879   4
   2  -7  18 -1.8103  6.0458   2
   2   7  18 11.2344  6.2376   1
  -2   7 -18 3.33590 6.59152   4
  -3  -7 -18 -3.3576  5.7231   4
   3  -7  18 6.54705 7.15797   2
   3   7  18 2.92772 7.35223   1
  -3   7 -18 0.25467 7.33786   4
  -3  -8  18 0.44470 8.27307   2
   3  -8 -18 5.99625 7.16454   3
   3   8 -18 7.70917 6.55056   3
  -2  -8  18 -8.7919  7.9581   2
   2  -8 -18 6.35341 5.61128   3
   2   8 -18 -1.4135  5.6589   3
   2   8 -18 3.36264 8.09139   4
   1  -8 -18 26.3578  7.8938   4
   1  -8 -18 17.0398  6.6170   3
  -1  -8  18 21.4561  9.9203   2
  -1   8  18 30.2938 10.6608   1
   1   8 -18 23.2207 10.4793   4
   1   8 -18 10.3356  6.9787   3
   0  -8 -18 13.6445  8.1485   4
   0  -8  18 21.5506 10.3763   2
   0  -8  18 31.5117  8.9290   3
   0  -8 -18 36.0145  8.8810   3
   0   8 -18 65.5324 14.4236   4
   0   8  18 55.0611 13.1319   1
   1  -8  18 33.4825 10.4845   2
  -1  -8 -18 37.0224 10.9453   4
   1  -8  18 52.6571 11.2921   3
   1   8  18 40.9201 10.7903   1
  -1   8 -18 46.4518 12.7302   4
   2  -8  18 27.6723  9.2757   2
  -2  -8 -18 8.01320 6.84838   4
   2   8  18 11.7149  6.6420   1
  -2   8 -18 34.4003 11.9830   4
   3   8  18 11.9137  7.9786   1
  -3   8 -18 0.14648 8.09527   4
  -2  -9  18 2.11362 8.29740   2
   2  -9 -18 -8.3487  5.1025   3
   2   9 -18 -8.7055  9.3612   4
   2   9 -18 9.33713 6.29061   3
  -1  -9  18 30.5467 11.0977   2
   1  -9 -18 23.2787  9.4076   3
   1   9 -18 18.8129  8.5834   3
  -1   9  18 34.1062 10.5887   1
   1   9 -18 15.1566  8.6471   4
   0  -9  18 74.2239 13.8047   3
   0  -9 -18 97.6214 12.8557   3
   0  -9 -18 89.2862 14.2015   4
   0  -9  18 115.573  16.147   2
   0   9 -18 83.0448 16.2123   4
   0   9  18 97.4499 14.9711   1
  -1  -9 -18 43.3502 11.1617   4
   1  -9  18 41.7097 11.5527   2
   1  -9  18 59.2293 12.6149   3
  -1   9 -18 54.7509 14.4484   4
   1   9  18 45.6597 11.0787   1
   2  -9  18 27.0221  8.8744   2
  -2  -9 -18 32.8247 10.4351   4
  -2   9 -18 27.3554 10.6211   4
   2   9  18 5.35746 6.31940   1
   0 -10 -18 51.9789 12.4295   4
   0 -10  18 54.9770 13.1437   2
   0 -10 -18 43.2937 10.1672   3
   0 -10  18 53.0044 12.6079   3
   0  10  18 66.7319 13.7203   1
   0  10 -18 70.1130 15.1665   4
  -5   0  19 10.5770  8.5226   2
   5   0 -19 0.83245 5.56927   3
   4   0 -19 -1.3790  4.6735   3
  -4   0  19 0.57917 6.26823   2
  -3   0  19 8.94922 5.63968   2
   3   0 -19 4.06932 4.64197   3
  -2   0  19 -2.0859  4.9542   2
   2   0 -19 3.53691 3.71874   3
  -1   0  19 8.52929 5.73530   2
   1   0 -19 -0.4673  2.8915   3
   1   0 -19 3.51663 3.34780   4
   0   0 -19 -3.0150  3.0670   4
   0   0  19 3.68091 4.72664   2
   0   0 -19 -0.0016  3.0670   3
   1   0  19 19.3615  6.6115   1
  -1   0 -19 12.5489  3.7757   3
  -1   0 -19 5.96252 4.60447   4
   1   0  19 20.0780  6.6172   2
   2   0  19 1.58694 5.28599   2
  -2   0 -19 3.12506 4.65298   4
   2   0  19 5.47744 6.20151   1
   3   0  19 -3.9897  5.5510   2
  -3   0 -19 -0.6199  5.2882   4
   3   0  19 -3.9917  6.4193   1
  -4   0 -19 3.08154 5.89940   4
   4   0  19 -5.5973  6.6428   2
   4   0  19 3.41703 7.65395   1
  -5  -1  19 8.18597 7.71753   2
  -5   1  19 6.72746 7.83902   2
   4  -1 -19 26.3260  7.5865   3
  -4  -1  19 15.2677  7.2774   2
  -4   1  19 22.6400  9.2547   2
   4   1 -19 12.3850  5.6938   3
   3  -1 -19 22.0004  6.7187   3
  -3  -1  19 34.1571  8.5675   2
  -3   1  19 1.36081 6.38635   2
   3   1 -19 24.9167  6.7056   3
  -2  -1  19 2.98173 5.17511   2
   2  -1 -19 14.1568  5.2254   3
  -2   1  19 14.3779  6.1122   2
   2   1 -19 4.79508 3.73264   3
   1  -1 -19 55.9523  7.6281   4
  -1  -1  19 73.4031 12.8785   2
   1  -1 -19 50.7070  7.4424   3
   1   1 -19 54.2457  7.4922   3
  -1   1  19 70.3369 10.5209   2
   1   1 -19 69.9931  8.6665   4
   0  -1  19 74.9285 10.5386   2
   0  -1 -19 59.1528  7.4343   3
   0  -1 -19 54.7825  8.4571   4
   0   1 -19 69.9601  7.9431   3
   0   1  19 58.6202  8.9602   1
   0   1  19 53.5690 10.1506   2
   0   1 -19 57.0721  8.9728   4
   1  -1  19 15.6658  6.1928   2
  -1  -1 -19 5.51152 2.98973   3
  -1  -1 -19 -1.9305  3.6064   4
  -1   1 -19 6.55835 4.41065   4
   1   1  19 7.79721 6.00665   2
   1   1  19 4.54393 6.01224   1
  -1   1 -19 3.78037 3.28864   3
   2  -1  19 -1.8951  5.7136   1
  -2  -1 -19 1.08928 5.36363   4
   2  -1  19 12.2147  6.3069   2
  -2   1 -19 5.69508 4.58401   4
   2   1  19 4.35221 5.50127   2
   2   1  19 2.32271 5.62840   1
   3  -1  19 23.3654  8.2307   2
  -3  -1 -19 18.8204  8.1886   4
   3  -1  19 23.5474 10.0843   1
  -3   1 -19 7.61333 6.34429   4
   3   1  19 20.4802  8.3407   1
   3   1  19 7.37083 6.61333   2
   4  -1  19 9.97756 8.25790   1
  -4  -1 -19 10.1374  7.5453   4
   4  -1  19 0.86620 7.19559   2
  -4   1 -19 3.65230 6.98707   4
   4   1  19 5.16078 8.75949   2
   4   1  19 4.75459 8.32839   1
   4  -2 -19 40.1569  9.1823   3
  -4  -2  19 22.1649  9.1894   2
   4   2 -19 33.8153  8.7409   3
  -4   2  19 29.7925 10.3715   2
   3  -2 -19 4.46774 3.95951   3
  -3  -2  19 7.73536 6.98320   2
  -3   2  19 19.2949  7.2378   2
   3   2 -19 9.55326 6.03845   3
  -2  -2  19 74.5502 11.3509   2
   2  -2 -19 70.4991  9.3066   3
   2   2 -19 57.6511  9.9689   3
  -2   2  19 58.9489 10.3008   2
  -1  -2  19 17.4462  6.1736   2
   1  -2 -19 11.1604  4.7325   4
   1  -2 -19 10.1329  4.1033   3
  -1   2  19 8.63544 5.50972   2
   1   2 -19 17.0157  5.7000   4
   1   2 -19 10.9322  4.7106   3
   0  -2 -19 56.2611  8.8104   4
   0  -2  19 71.5473 10.8436   2
   0  -2 -19 71.8007  7.8377   3
   0   2 -19 88.4619 10.9462   4
   0   2 -19 72.8723  8.4105   3
   0   2  19 82.6970 10.6606   1
   0   2  19 57.8996  8.9141   2
  -1  -2 -19 160.260  11.025   3
   1  -2  19 177.638  16.704   2
  -1  -2 -19 166.552  15.956   4
   1   2  19 176.232  15.799   1
   1   2  19 172.818  14.301   2
  -1   2 -19 189.394  12.505   3
  -1   2 -19 189.495  17.448   4
   2  -2  19 207.645  17.875   2
  -2  -2 -19 200.655  18.983   4
   2   2  19 213.906  17.757   1
  -2   2 -19 185.670  18.497   4
   2   2  19 195.755  16.159   2
   3  -2  19 24.9189  8.4875   2
  -3  -2 -19 29.2386  9.4001   4
   3   2  19 40.2268 10.7578   1
  -3   2 -19 37.2686 10.5688   4
   3   2  19 44.5547 10.0090   2
   4  -2  19 -2.3726  7.6810   2
  -4  -2 -19 -3.0523  7.5264   4
   4   2  19 -5.9899  8.2162   2
  -4   2 -19 1.55709 8.08214   4
   4   2  19 8.90745 9.24276   1
   4  -3 -19 -2.1577  4.7543   3
  -4  -3  19 0.98051 6.12167   2
   4   3 -19 5.68025 5.24910   3
  -4   3  19 -0.0328  7.2952   2
   3  -3 -19 23.5183  7.2076   3
  -3  -3  19 10.2599  6.4318   2
  -3   3  19 18.5722  7.0881   2
   3   3 -19 25.5612  7.6280   3
  -2  -3  19 41.7860  9.9285   2
   2  -3 -19 31.1195  7.2498   3
  -2   3  19 37.8266  8.6636   2
   2   3 -19 37.5462  8.3965   3
   1  -3 -19 11.0786  5.3049   4
  -1  -3  19 15.7206  6.7781   2
   1  -3 -19 10.2211  4.1633   3
  -1   3  19 15.0009  6.0689   2
   1   3 -19 10.7426  5.2450   3
   1   3 -19 -7.3594  4.7156   4
   0  -3 -19 3.02215 3.59377   4
   0  -3 -19 4.47408 3.33070   3
   0  -3  19 2.94372 4.60057   2
   0   3 -19 6.03464 4.07502   3
   0   3  19 1.02022 4.35678   2
   0   3 -19 9.01474 5.49388   4
   0   3  19 2.85329 5.40428   1
  -1  -3 -19 5.43765 5.40598   4
   1  -3  19 -3.8010  4.9166   2
  -1   3 -19 -0.6869  4.2543   4
  -1   3 -19 2.06820 3.80574   3
   1   3  19 1.65107 5.10219   1
   1   3  19 -1.9365  4.7284   2
   2  -3  19 80.9014 12.0928   2
  -2  -3 -19 77.4525 11.6295   4
   2   3  19 82.5576 10.5240   2
   2   3  19 95.5768 12.7796   1
  -2   3 -19 71.8058 14.1468   4
  -3  -3 -19 17.8377  7.9460   4
   3  -3  19 17.8568  9.4143   2
  -3   3 -19 26.3246  9.1914   4
   3   3  19 5.96796 7.29794   1
   3   3  19 19.5218  7.6398   2
  -4  -3 -19 3.76959 7.33956   4
   4  -3  19 3.11866 7.49882   2
   4   3  19 3.88883 8.06945   1
   4   3  19 3.22879 8.88899   2
  -4   3 -19 -10.873   6.845   4
  -4  -4  19 90.7631 16.5256   2
   4   4 -19 88.7053 12.5009   3
  -3  -4  19 57.9790 12.1883   2
   3  -4 -19 46.5734  9.7747   3
   3   4 -19 54.5781  9.8904   3
   2  -4 -19 86.0670 10.8998   3
  -2  -4  19 61.7047 13.1145   2
   2   4 -19 67.1067  9.8859   3
  -1  -4  19 -0.7987  5.2280   2
   1  -4 -19 3.65329 4.99433   4
   1  -4 -19 -6.2129  3.5846   3
   1   4 -19 6.75473 4.83295   4
   1   4 -19 5.03305 3.93907   3
   0  -4 -19 96.0519  9.8938   3
   0  -4  19 121.384  14.363   2
   0  -4 -19 110.969  12.781   4
   0   4 -19 114.030  11.234   3
   0   4 -19 125.167  14.556   4
   0   4  19 107.137  12.443   1
   1  -4  19 30.6435  8.6162   2
  -1  -4 -19 30.2401  8.9994   4
  -1   4 -19 32.2237  9.0538   4
  -1   4 -19 29.4192  6.5902   3
   1   4  19 23.1149  7.3309   1
   2  -4  19 8.23898 5.87971   2
  -2  -4 -19 -4.3658  4.8757   4
   2   4  19 10.1937  6.1589   1
  -2   4 -19 5.64641 5.02911   4
   3  -4  19 79.7442 12.0112   2
  -3  -4 -19 47.3595 12.0620   4
  -3   4 -19 51.6487 13.1185   4
   3   4  19 58.3451 12.0697   1
  -4  -4 -19 99.7765 16.2823   4
   4  -4  19 130.657  16.972   2
  -4   4 -19 110.521  16.014   4
   4   4  19 121.902  15.637   1
   4  -5 -19 6.62986 5.86575   3
  -4  -5  19 -7.7081  6.8418   2
   4   5 -19 -5.4497  5.3939   3
   3  -5 -19 66.7436 12.4772   3
  -3  -5  19 60.7795 12.3344   2
   3   5 -19 66.5512 12.3896   3
  -2  -5  19 11.1405  7.6997   2
   2  -5 -19 4.95448 5.20352   3
   2   5 -19 7.51750 5.30694   3
  -1  -5  19 137.104  15.608   2
   1  -5 -19 117.554  12.421   3
   1  -5 -19 98.9205 11.6349   4
   1   5 -19 133.482  13.219   3
   1   5 -19 90.8633 12.4339   4
   0  -5 -19 70.3850  9.2709   3
   0  -5  19 52.1776 12.5345   2
   0  -5 -19 74.1992 10.8369   4
   0   5 -19 73.5170  9.5033   3
   0   5  19 65.9947 12.2039   1
   0   5 -19 75.7806 11.6997   4
   1  -5  19 -2.7596  5.1834   2
  -1  -5 -19 4.23813 5.25292   4
  -1   5 -19 12.8723  4.9224   3
  -1   5 -19 3.82826 6.00802   4
   1   5  19 6.63521 5.92127   1
  -2  -5 -19 58.8767 13.0985   4
   2  -5  19 54.1292 11.3845   2
  -2   5 -19 63.6877 14.3053   4
   2   5  19 90.4835 12.4167   1
   3  -5  19 4.29766 6.86019   2
  -3  -5 -19 5.14340 6.68007   4
  -3   5 -19 13.1447  8.9807   4
   3   5  19 -1.2732  6.4964   1
   4  -5  19 10.6938  8.7486   2
  -4  -5 -19 5.31429 9.00439   4
   4   5  19 -0.3463  7.1229   1
  -4   5 -19 5.78518 7.94778   4
  -4  -6  19 -1.6316  7.4635   2
   4   6 -19 1.91457 6.12638   3
  -3  -6  19 14.0529  7.9395   2
   3  -6 -19 10.2016  5.4588   3
   3   6 -19 4.87354 6.19148   3
  -2  -6  19 185.882  19.394   2
   2  -6 -19 213.468  18.659   3
   2   6 -19 211.346  18.379   3
  -1  -6  19 16.3629  7.9552   2
   1  -6 -19 14.9962  6.2590   4
   1  -6 -19 16.4338  6.2342   3
   1   6 -19 18.8360  7.0273   3
   1   6 -19 16.6805  6.9654   4
   0  -6 -19 109.863  11.886   3
   0  -6  19 133.116  15.882   2
   0  -6 -19 119.805  14.110   4
   0   6 -19 120.275  15.714   4
   0   6 -19 106.007  12.397   3
   0   6  19 109.593  14.226   1
   1  -6  19 80.6767 12.4810   2
  -1  -6 -19 62.7665 12.6833   4
  -1   6 -19 69.4603 14.3587   4
  -1   6 -19 62.4807 10.1468   3
   1   6  19 94.0554 12.5199   1
   2  -6  19 4.35413 5.84308   2
  -2  -6 -19 21.7075  8.2059   4
  -2   6 -19 16.6998  8.1888   4
   2   6  19 8.66531 5.51827   1
   3  -6  19 33.3602 10.2349   2
  -3  -6 -19 5.24590 6.64914   4
   3   6  19 13.5348  8.5587   1
  -3   6 -19 28.8988 10.5870   4
  -3  -7  19 -3.6689  6.9742   2
   3  -7 -19 -4.3122  5.7672   3
   3   7 -19 -2.7962  6.0790   3
   2  -7 -19 17.9787  6.7653   3
  -2  -7  19 -3.3377  7.8716   2
   2   7 -19 2.05110 5.46713   3
  -1  -7  19 3.71294 6.84894   2
   1  -7 -19 1.25658 5.03808   3
   1  -7 -19 1.43265 5.83178   4
   1   7 -19 0.38381 5.73846   3
   1   7 -19 3.23994 6.77268   4
   0  -7 -19 95.2508 13.7125   4
   0  -7 -19 109.061  12.305   3
   0  -7  19 117.626  15.754   2
   0   7 -19 138.485  17.351   4
   0   7  19 117.161  14.694   1
   0   7 -19 112.053  13.176   3
  -1  -7 -19 11.1284  7.5286   4
   1  -7  19 1.22764 5.97018   2
   1  -7  19 -18.031   5.803   3
   1   7  19 6.01806 6.37308   1
  -1   7 -19 4.99987 7.19537   4
   2  -7  19 13.4001  8.0411   2
  -2  -7 -19 0.60848 5.34099   4
  -2   7 -19 8.09806 7.05476   4
   2   7  19 7.74562 6.21533   1
   3  -7  19 -4.7897  6.9483   2
  -3  -7 -19 1.84415 6.51067   4
  -3   7 -19 6.61353 7.62090   4
   3   7  19 -7.6400  6.5549   1
   2  -8 -19 67.6521 12.7082   3
  -2  -8  19 66.1696 14.8163   2
   2   8 -19 43.3272 11.5635   3
   1  -8 -19 45.6297 10.4271   3
  -1  -8  19 58.1758 13.4690   2
   1   8 -19 49.4691 13.2308   4
   1   8 -19 81.3671 13.9611   3
   0  -8  19 397.035  28.861   2
   0  -8 -19 375.974  24.336   3
   0  -8  19 387.526  26.956   3
   0  -8 -19 407.839  29.256   4
   0   8  19 400.186  27.985   1
   0   8 -19 384.887  24.787   3
   0   8 -19 341.257  29.243   4
  -1  -8 -19 4.04799 6.13201   4
   1  -8  19 -3.4841  6.8649   3
   1  -8  19 3.09687 7.34780   2
  -1   8 -19 3.37766 7.03574   4
   1   8  19 6.83304 7.11111   1
   2  -8  19 47.9097 11.6894   2
  -2  -8 -19 33.2210 10.2970   4
  -2   8 -19 58.4111 15.7991   4
   2   8  19 23.5822  8.6131   1
  -2  -9  19 -7.0969  8.5060   2
   2  -9 -19 4.81985 6.47439   3
   2   9 -19 15.6657  7.7768   3
  -1  -9  19 32.8631 11.5331   2
   1  -9 -19 15.7783  7.6540   3
   1   9 -19 38.2904 15.2070   4
   1   9 -19 29.4140  8.5307   3
   0  -9  19 3.94783 8.21122   2
   0  -9 -19 9.82685 7.82145   4
   0  -9 -19 1.37860 5.89056   3
   0  -9  19 -0.9993  7.5350   3
   0   9  19 2.93219 8.39861   1
   0   9 -19 4.35468 8.66624   4
   1  -9  19 20.8361  9.4891   2
   1  -9  19 -3.7950  8.2835   3
  -1  -9 -19 11.3769  8.3040   4
  -1   9 -19 8.97589 8.47972   4
   1   9  19 27.1606  9.8728   1
   4   0 -20 50.5785 10.2167   3
  -4   0  20 60.3664 12.5519   2
  -3   0  20 -1.8045  5.9044   2
   3   0 -20 3.90685 4.15871   3
   2   0 -20 13.0870  4.9165   3
  -2   0  20 7.38231 6.06816   2
   1   0 -20 107.575  10.494   3
  -1   0  20 129.020  13.922   2
   1   0 -20 101.452  10.704   4
   0   0 -20 127.382  10.426   3
   0   0 -20 94.5631 11.5320   4
   0   0  20 137.977  14.183   2
  -1   0 -20 2522.09   71.39   3
  -1   0 -20 2444.16   88.90   4
   1   0  20 2462.29   82.75   1
  -2   0 -20 1458.52   62.62   4
   2   0  20 1411.98   56.80   1
  -3   0 -20 181.706  19.471   4
   3   0  20 151.932  17.310   1
   3   0  20 134.573  15.471   2
   4   0  20 174.411  19.367   1
   4   0  20 139.195  17.070   2
  -4   0 -20 146.741  19.225   4
   4  -1 -20 80.2465 14.3262   3
  -4  -1  20 85.8322 12.6712   2
   4   1 -20 86.3440 12.3143   3
  -4   1  20 102.610  13.787   2
  -3  -1  20 14.7765  7.2942   2
   3  -1 -20 9.22935 5.38301   3
   3   1 -20 10.2032  4.6901   3
  -3   1  20 4.58598 5.76574   2
   2  -1 -20 6.40337 4.11232   3
  -2  -1  20 7.71327 5.55772   2
  -2   1  20 -14.932   7.741   2
   2   1 -20 1.17596 3.18463   3
   1  -1 -20 28.1484  6.7399   3
   1  -1 -20 20.3856  5.7146   4
  -1  -1  20 22.3239  7.9952   2
   1   1 -20 12.0562  5.1440   4
   1   1 -20 21.1365  5.4293   3
  -1   1  20 27.9322  7.9078   2
   0  -1 -20 16.0091  4.8883   3
   0  -1 -20 3.80884 3.79633   4
   0  -1  20 5.52608 5.34976   2
   0   1  20 11.0551  5.7196   2
   0   1 -20 8.20279 5.03234   4
   0   1 -20 8.70180 4.08507   3
  -1  -1 -20 9.98156 5.40145   4
   1  -1  20 3.59025 4.96977   2
   1   1  20 5.04576 5.28455   2
  -1   1 -20 5.34312 3.57976   3
   1   1  20 -0.7346  5.3147   1
  -1   1 -20 0.96097 4.20073   4
   2  -1  20 30.5173  8.9819   1
  -2  -1 -20 27.7114  8.5142   4
   2  -1  20 29.8970  8.8570   2
   2   1  20 22.0467  8.1819   1
  -2   1 -20 14.3143  7.3307   4
   2   1  20 38.7638  8.7126   2
   3  -1  20 33.8936 10.3088   2
   3  -1  20 59.7072 13.3207   1
  -3  -1 -20 47.0953 11.7446   4
   3   1  20 27.1769  9.8926   2
  -3   1 -20 22.9300  8.2806   4
   3   1  20 44.2699 11.2810   1
  -4  -1 -20 60.0334 14.2580   4
   4  -1  20 27.6599 10.8019   1
   4  -1  20 45.2166 12.4694   2
  -4   1 -20 69.4949 15.7616   4
   4   1  20 59.6967 13.7735   1
   4   1  20 35.9510 11.7898   2
  -4  -2  20 102.692  14.183   2
   4  -2 -20 99.4259 13.1552   3
  -4   2  20 81.5027 12.1979   2
   4   2 -20 71.5812 12.6239   3
  -3  -2  20 12.5485  7.5366   2
   3  -2 -20 12.8404  5.8090   3
   3   2 -20 15.9604  6.6615   3
  -3   2  20 12.5660  6.7322   2
   2  -2 -20 4.48599 3.75780   3
  -2  -2  20 5.69630 5.68908   2
  -2   2  20 5.07693 5.57714   2
   2   2 -20 5.28560 4.37736   3
   1  -2 -20 129.016  11.693   3
  -1  -2  20 156.191  15.699   2
   1  -2 -20 132.724  11.796   4
   1   2 -20 99.1593 10.6344   3
   1   2 -20 133.740  13.126   4
  -1   2  20 108.632  12.072   2
   0  -2 -20 41.8688  8.9253   4
   0  -2 -20 48.2700  6.7393   3
   0  -2  20 45.5965  9.9625   2
   0   2  20 32.7874  8.2070   2
   0   2 -20 37.4494  9.0816   4
   0   2 -20 47.9996  8.8311   3
   0   2  20 30.2933  8.2486   1
  -1  -2 -20 23.2934  7.3827   4
   1  -2  20 33.7570  9.0830   2
  -1   2 -20 28.2361  8.6881   4
  -1   2 -20 23.5564  5.6425   3
   1   2  20 22.7362  7.9319   2
   1   2  20 35.3783  8.6309   1
   2  -2  20 30.2393  9.0138   2
  -2  -2 -20 46.0842 10.3995   4
   2   2  20 37.3129  9.6337   2
  -2   2 -20 44.4072 10.8132   4
   2   2  20 25.4155  8.8417   1
   3  -2  20 7.06259 7.02892   2
  -3  -2 -20 7.83578 6.63155   4
   3   2  20 12.9356  7.1014   2
   3   2  20 0.02027 6.94256   1
  -3   2 -20 -0.6565  6.4432   4
  -4  -2 -20 30.4901 11.6840   4
   4  -2  20 3.87016 8.44073   2
   4   2  20 16.6645 10.4142   1
  -4   2 -20 13.3713  8.2876   4
   4   2  20 9.67818 8.81229   2
   4  -3 -20 35.0690  8.6683   3
  -4  -3  20 63.2957 13.8013   2
   4   3 -20 48.0645 10.5620   3
  -4   3  20 40.1599 10.4689   2
  -3  -3  20 27.4524  8.5317   2
   3  -3 -20 16.5840  6.3717   3
  -3   3  20 43.5469  9.4213   2
   3   3 -20 20.2680  7.8879   3
  -2  -3  20 5.47594 6.02872   2
   2  -3 -20 1.08786 3.94778   3
  -2   3  20 0.28706 5.62101   2
   2   3 -20 5.81436 4.96994   3
   1  -3 -20 54.6931  9.9715   4
   1  -3 -20 71.0099  8.8750   3
  -1  -3  20 65.6428 12.2857   2
   1   3 -20 62.0157 11.3706   4
  -1   3  20 50.2374  9.2940   2
   1   3 -20 77.0330  9.9641   3
   0  -3 -20 11.9909  5.2609   4
   0  -3  20 9.06089 6.29092   2
   0  -3 -20 13.8619  4.8514   3
   0   3 -20 12.0751  4.4399   3
   0   3  20 12.6641  6.0749   1
   0   3  20 11.3197  5.8624   2
   0   3 -20 17.5090  6.9193   4
  -1  -3 -20 38.2388  9.0875   4
   1  -3  20 44.8622 10.0709   2
   1   3  20 46.9765  8.9870   2
  -1   3 -20 61.4767 12.3101   4
  -1   3 -20 52.4177  7.6338   3
   1   3  20 40.9462  9.3541   1
   2  -3  20 5.29839 6.49715   2
  -2  -3 -20 5.04608 5.24197   4
   2   3  20 11.9444  6.4951   2
  -2   3 -20 7.63552 5.48795   4
   2   3  20 15.9228  7.5206   1
  -3  -3 -20 232.902  23.323   4
   3  -3  20 191.336  20.024   2
   3   3  20 270.371  21.658   1
  -3   3 -20 211.956  22.444   4
  -4  -3 -20 -1.0459  6.7922   4
   4  -3  20  0.8070 10.1091   2
  -4   3 -20 0.50710 5.46652   4
   4   3  20 0.71076 8.18916   1
   4   3  20 -1.5651  9.6338   2
   4  -4 -20 135.418  15.685   3
  -4  -4  20 118.889  16.516   2
   4   4 -20 127.824  15.742   3
   3  -4 -20 0.29425 4.08590   3
  -3  -4  20 13.4530  7.5442   2
   3   4 -20 14.2444  6.6965   3
  -2  -4  20 50.8465 12.1307   2
   2  -4 -20 51.1343 10.0051   3
   2   4 -20 71.0682 12.2561   3
   1  -4 -20 1.01416 3.96673   3
   1  -4 -20 4.61112 4.99980   4
  -1  -4  20 2.15471 6.53739   2
   1   4 -20 11.5612  4.9078   3
   1   4 -20 2.33828 5.74380   4
   0  -4 -20 0.59517 4.66471   4
   0  -4 -20 3.96652 3.70740   3
   0  -4  20 -0.4887  5.7850   2
   0   4 -20 -4.0328  3.9050   3
   0   4  20 6.56791 5.83250   1
   0   4 -20 -6.8947  4.6289   4
  -1  -4 -20 42.5869  9.9715   4
   1  -4  20 30.8302  9.4244   2
   1   4  20 36.2548  8.8911   1
  -1   4 -20 41.2134  7.4311   3
  -1   4 -20 34.4081  9.6259   4
  -2  -4 -20 21.1077  8.7565   4
   2  -4  20 6.28674 5.55135   2
   2   4  20 15.8379  7.0440   1
  -2   4 -20 11.6193  7.4860   4
  -3  -4 -20 29.2691  9.7924   4
   3  -4  20 29.9206  9.9915   2
   3   4  20 24.6310  9.3902   1
  -3   4 -20 32.3056  9.9353   4
  -4  -4 -20 -3.3601  6.8313   4
   4  -4  20 2.23034 7.46763   2
  -4   4 -20 -2.9065  7.8152   4
   4   4  20 -3.7862  8.4000   1
  -4  -5  20 63.4658 15.3325   2
   4  -5 -20 57.6051 11.6697   3
   4   5 -20 89.2442 15.5967   3
  -3  -5  20 2.78173 6.95637   2
   3  -5 -20 -0.4154  4.2316   3
   3   5 -20 -0.0588  5.4297   3
  -2  -5  20 146.581  17.167   2
   2  -5 -20 137.013  14.334   3
   2   5 -20 107.269  13.213   3
  -1  -5  20 119.805  14.784   2
   1  -5 -20 112.505  12.349   3
   1  -5 -20 138.842  14.339   4
   1   5 -20 126.766  15.206   4
   1   5 -20 152.110  14.465   3
   0  -5  20 67.3637 13.8012   2
   0  -5 -20 66.9635 12.8056   4
   0  -5 -20 62.4397  8.9287   3
   0   5  20 45.2623 10.4125   1
   0   5 -20 62.9530 13.3834   4
   0   5 -20 71.2716  9.7026   3
  -1  -5 -20 174.344  17.861   4
   1  -5  20 107.849  14.164   2
  -1   5 -20 166.498  18.498   4
  -1   5 -20 158.865  13.634   3
   2  -5  20 106.781  14.079   2
  -2  -5 -20 133.456  16.702   4
  -2   5 -20 98.7051 15.1621   4
   2   5  20 91.4894 13.4303   1
  -3  -5 -20 -8.1429  5.6565   4
   3  -5  20 -1.0706  7.1898   2
  -3   5 -20 -12.078   6.251   4
   3   5  20 7.13681 7.15885   1
  -3  -6  20 49.0201 12.9057   2
   3  -6 -20 43.0081  9.7923   3
   3   6 -20 37.2216  9.5741   3
  -2  -6  20 131.654  16.815   2
   2  -6 -20 151.090  15.833   3
   2   6 -20 155.037  15.772   3
   1  -6 -20 6.69659 5.16861   4
   1  -6 -20 3.06415 4.75273   3
  -1  -6  20 4.71663 7.51481   2
   1   6 -20 -1.5875  4.6332   3
   1   6 -20 -3.6672  5.7978   4
   0  -6  20 15.7922  8.3040   2
   0  -6 -20 24.3819  6.7636   3
   0  -6 -20 19.3001  7.3016   4
   0   6  20 31.3342  8.9465   1
   0   6 -20 31.0742  8.2224   3
   0   6 -20 25.8517  9.5967   4
   1  -6  20 20.9637  8.3865   2
  -1  -6 -20 34.7967 10.1679   4
   1   6  20 22.6488  8.5675   1
  -1   6 -20 27.1182  7.3374   3
  -1   6 -20 34.2280 10.3119   4
   2  -6  20 58.0445 12.6211   2
  -2  -6 -20 47.9578 12.5518   4
   2   6  20 50.5394 11.4773   1
  -2   6 -20 59.7441 14.2648   4
  -3  -6 -20 6.50571 8.35780   4
   3  -6  20 8.10254 7.37412   2
   3   6  20 -4.4309  6.7938   1
  -3   6 -20 1.32369 6.43932   4
   3  -7 -20 26.6444  9.1785   3
  -3  -7  20 68.6335 14.8147   2
   3   7 -20 63.9131 13.2896   3
  -2  -7  20 109.826  18.572   2
   2  -7 -20 85.1983 14.6478   3
   2   7 -20 98.3627 13.4171   3
  -1  -7  20 6.06282 7.55704   2
   1  -7 -20 5.40200 5.28398   3
   1   7 -20 1.71988 4.56987   3
   1   7 -20 4.08162 7.34294   4
   0  -7  20 40.4724 11.2924   2
   0  -7 -20 47.7044  9.2926   3
   0  -7 -20 49.9303 11.0598   4
   0   7  20 33.3833 10.7104   1
   0   7 -20 47.8461 10.0069   3
   0   7 -20 43.1355 11.7100   4
  -1  -7 -20 36.5049  9.6585   4
   1  -7  20 36.4738 10.7184   3
   1  -7  20 23.2482  9.1483   2
   1   7  20 14.7635  8.6492   1
  -1   7 -20 27.2112 10.6029   4
   2  -7  20 -1.0943  7.2481   2
  -2  -7 -20 -4.4329  5.4227   4
   2   7  20 16.9192  8.1132   1
  -2   7 -20 13.1916  6.1568   4
   3  -7  20 8.95312 8.41938   2
  -3  -7 -20 3.59068 6.95778   4
   3   7  20 2.88994 7.37625   1
  -3   7 -20 -4.1937  8.0068   4
   2  -8 -20 -7.0578  4.9955   3
  -2  -8  20 1.48715 7.32647   2
   2   8 -20 1.16276 5.95865   3
   1  -8 -20 53.3614 11.2500   3
  -1  -8  20 70.5732 14.8889   2
   1   8 -20 78.6660 14.1877   3
   1   8 -20 90.7602 17.5577   4
   0  -8  20 1.18426 7.86042   2
   0  -8 -20 3.37849 5.44827   3
   0  -8 -20 -4.0561  6.7252   4
   0   8  20 16.9243  8.1266   1
   0   8 -20 3.54709 7.09173   4
   0   8 -20 3.99939 6.18409   3
   1  -8  20 0.77077 6.92083   3
   1  -8  20 26.6562  9.8554   2
  -1  -8 -20 13.1337  8.1154   4
   1   8  20 22.7130  9.3919   1
  -1   8 -20 12.3592  6.9557   4
   2  -8  20 41.3488 10.9814   2
  -2  -8 -20 36.6366 12.1312   4
  -2   8 -20 37.8152 13.7025   4
   2   8  20 20.3600  9.9708   1
  -1  -9  20 42.4853 12.6009   2
   1  -9 -20 42.1495  9.6396   3
   1   9 -20 48.4009 13.0838   4
   1   9 -20 34.2397  9.3731   3
   0  -9 -20 29.0909  8.1232   3
   0  -9  20 -1.6296  8.6633   2
   0  -9  20 5.88739 8.13338   3
   0  -9 -20 -0.6885  6.9259   4
   0   9 -20 18.0639  9.5833   4
   0   9  20 0.83832 8.56077   1
   1  -9  20 4.09505 8.91347   3
  -1  -9 -20 0.81694 7.23196   4
   1  -9  20 12.8017  8.6495   2
  -1   9 -20 8.96180 9.12053   4
   1   9  20 3.91143 7.53861   1
   4   0 -21 2.61428 5.64572   3
  -4   0  21 1.81355 6.69175   2
  -3   0  21 3.82671 5.60525   2
   3   0 -21 10.4112  4.6668   3
  -2   0  21 -7.1052  4.8465   2
   2   0 -21 4.37885 4.08956   3
  -1   0  21 8.54281 5.99591   2
   1   0 -21 0.09220 3.94445   4
   1   0 -21 2.63933 3.61627   3
   0   0  21 -0.1007  4.9389   2
   0   0 -21 1.16764 2.79115   3
   0   0 -21 7.51424 4.73710   4
  -1   0 -21 11.4194  5.7224   4
   1   0  21 8.10132 5.80044   2
   2   0  21 12.4878  7.1102   1
  -2   0 -21 5.34034 5.33381   4
   2   0  21 6.99253 6.31670   2
   3   0  21 17.7538  9.2354   1
  -3   0 -21 4.92338 5.71355   4
   3   0  21 -8.0182  6.5648   2
  -4   0 -21 6.28879 7.11541   4
   4   0  21 14.3726  9.2384   2
   4   0  21 -4.7890  8.7247   1
  -4  -1  21 0.98039 7.07252   2
   4  -1 -21 4.26496 5.26645   3
  -4   1  21 -1.0231  6.8235   2
   4   1 -21 -4.6031  4.8248   3
  -3  -1  21 8.37199 6.43878   2
   3  -1 -21 5.27841 4.76298   3
  -3   1  21 5.96037 6.25220   2
   3   1 -21 2.35334 4.62980   3
  -2  -1  21 17.4851  8.0156   2
   2  -1 -21 19.4279  7.1250   3
   2   1 -21 31.8187  7.5130   3
  -2   1  21 16.9440  7.1940   2
   1  -1 -21 34.8006  7.4400   3
  -1  -1  21 35.7104 10.1102   2
   1  -1 -21 30.7197  7.0088   4
  -1   1  21 51.3671 10.7089   2
   1   1 -21 39.9120  7.7453   3
   1   1 -21 39.2440  8.4102   4
   0  -1 -21 12.1568  4.2129   3
   0  -1  21 1.31562 5.78515   2
   0  -1 -21 25.2965  7.3713   4
   0   1 -21 0.33392 4.12784   3
   0   1  21 6.16999 5.87312   2
   0   1 -21 11.1676  4.9164   4
  -1  -1 -21 50.1808 10.5378   4
   1  -1  21 64.5963 12.2181   2
   1   1  21 58.7478 11.1720   2
   1   1  21 59.4745 11.3193   1
  -1   1 -21 42.9309 10.4547   4
   2  -1  21 4.89717 7.33764   2
  -2  -1 -21 4.72820 4.66775   4
  -2   1 -21 7.04348 6.63227   4
   2   1  21 1.29540 6.26163   2
   2   1  21 16.2983  8.2604   1
   3  -1  21 13.1445  8.0483   2
  -3  -1 -21 -1.1530  5.3180   4
   3   1  21 7.27441 7.89027   1
  -3   1 -21 -5.4765  5.6093   4
   3   1  21 8.38462 7.85138   2
   4  -1  21 8.96572 9.11975   2
  -4  -1 -21 16.4927  9.8240   4
   4   1  21 42.5265 12.6952   1
  -4   1 -21 22.4984 10.2208   4
   4   1  21 19.2389 11.0759   2
  -4  -2  21 16.9525  9.5525   2
   4  -2 -21 8.04518 7.03335   3
  -4   2  21 34.2886 10.8768   2
   4   2 -21 26.2394  7.9736   3
   3  -2 -21 3.21572 4.08931   3
  -3  -2  21 0.82603 6.29545   2
  -3   2  21 5.77337 6.49168   2
   3   2 -21 2.67869 5.12572   3
  -2  -2  21 -3.7091  5.7377   2
   2  -2 -21 0.42063 3.49076   3
  -2   2  21 5.98781 6.03854   2
   2   2 -21 1.40321 3.87157   3
  -1  -2  21 17.1278  7.4592   2
   1  -2 -21 22.0440  6.9038   4
   1  -2 -21 23.0535  6.0256   3
  -1   2  21 20.0431  7.3933   2
   1   2 -21 20.4965  7.1951   4
   1   2 -21 21.9476  6.3102   3
   0  -2 -21 -0.5023  3.2737   3
   0  -2 -21 4.77016 4.42887   4
   0  -2  21 6.21640 5.24170   2
   0   2  21 2.15048 5.24782   2
   0   2 -21 -1.4338  3.6916   3
   0   2 -21 0.76584 4.40934   4
  -1  -2 -21 144.821  15.299   4
   1  -2  21 144.624  15.763   2
   1   2  21 147.935  15.014   1
  -1   2 -21 110.519  10.169   3
  -1   2 -21 118.556  14.456   4
   1   2  21 120.672  12.797   2
   2  -2  21 18.8851  7.6804   2
  -2  -2 -21 19.7640  7.1248   4
   2   2  21 18.7069  8.1613   1
  -2   2 -21 14.0700  6.6810   4
   2   2  21 19.1591  7.4117   2
   3  -2  21 4.23243 7.42821   2
  -3  -2 -21 8.11557 7.50706   4
  -3   2 -21 0.41691 5.74001   4
   3   2  21 7.80294 7.86398   2
   3   2  21 11.2399  8.2479   1
   4  -2  21 3.26442 8.31789   2
  -4  -2 -21 -1.1080  6.5833   4
   4   2  21 -4.8724  9.3991   1
  -4   2 -21 -10.707   6.949   4
   4   2  21 7.16677 8.55855   2
  -4  -3  21 13.3617  8.4242   2
   4  -3 -21 6.31752 5.79145   3
   4   3 -21 5.91280 6.35695   3
  -4   3  21 6.12683 8.42365   2
[truncated: 51,918 more chars]
