# Supplementary material for: Crystal structure of melaminium cyano­acetate monohydrate
Source: Acta Crystallogr E Crystallogr Commun. 2020 Sep 11;76(Pt 10):1645–8. doi: 10.1107/S2056989020012335 (PMC7534248; doi:10.1107/S2056989020012335)
Supplement: Supplementary file 2 [file e-76-01645-Isup2.hkl]

data_I                                                                          
_shelx_title ' 12033 in P2(1)/c'                                                
_shelx_refln_list_code          4                                               
_shelx_F_calc_maximum      152.54                                               
_exptl_crystal_F_000       480.00                                               
_reflns_d_resolution_high  0.7480                                               
                                                                                
loop_                                                                           
 _space_group_symop_operation_xyz                                               
 'x, y, z'                                                                      
 '-x, y+1/2, -z+1/2'                                                            
 '-x, -y, -z'                                                                   
 'x, -y-1/2, z-1/2'                                                             
                                                                                
_cell_length_a     4.6928                                                       
_cell_length_b     9.3881                                                       
_cell_length_c    22.9180                                                       
_cell_angle_alpha  90.000                                                       
_cell_angle_beta   91.646                                                       
_cell_angle_gamma  90.000                                                       
                                                                                
_shelx_F_squared_multiplier     1.000                                           
                                                                                
loop_                                                                           
 _refln_index_h                                                                 
 _refln_index_k                                                                 
 _refln_index_l                                                                 
 _refln_F_squared_calc                                                          
 _refln_F_squared_meas                                                          
 _refln_F_squared_sigma                                                         
 _refln_observed_status                                                         
   1   0   0       3852.58       3589.63        44.06 o                         
   2   0   0       6559.65       6464.64        90.05 o                         
   3   0   0        410.12        406.20        31.43 o                         
   4   0   0         77.74         76.49         7.74 o                         
   5   0   0         49.81         67.62        19.85 o                         
   6   0   0        417.20        469.41        46.48 o                         
   1   1   0         33.80         31.72         1.65 o                         
   2   1   0          0.82          0.59         1.18 o                         
   3   1   0        953.06        941.59        15.68 o                         
   4   1   0         57.31         58.06         6.38 o                         
   5   1   0         14.33         20.26        11.08 o                         
   6   1   0        361.48        314.24        27.91 o                         
   0   2   0        446.52        481.41         9.70 o                         
   1   2   0          7.23         18.94         1.89 o                         
   2   2   0        427.98        441.35         8.18 o                         
   3   2   0        214.56        207.51         6.76 o                         
   4   2   0         47.72         49.30         9.24 o                         
   5   2   0        244.35        239.29        22.35 o                         
   6   2   0         84.27         86.54        18.33 o                         
   1   3   0       2586.83       2778.70        29.78 o                         
   2   3   0        162.65        165.23         5.75 o                         
   3   3   0        686.45        631.99        12.60 o                         
   4   3   0        146.40        153.90        10.14 o                         
   5   3   0        272.45        262.95        26.17 o                         
   6   3   0          7.60         18.24        15.69 o                         
   0   4   0       2167.70       2273.74        36.85 o                         
   1   4   0          4.34          4.22         1.59 o                         
   2   4   0        257.09        232.92         7.39 o                         
   3   4   0        303.74        297.00        12.97 o                         
   4   4   0        654.29        656.42        21.35 o                         
   5   4   0        252.90        234.11        48.11 o                         
   1   5   0       2468.95       2623.00        30.75 o                         
   2   5   0        188.43        208.32         7.90 o                         
   3   5   0        342.94        346.45        12.60 o                         
   4   5   0        176.76        162.74        11.57 o                         
   5   5   0         94.05        137.76        42.85 o                         
   0   6   0       1930.83       2040.74        32.82 o                         
   1   6   0         28.97         23.15         2.72 o                         
   2   6   0         70.01         74.57         5.91 o                         
   3   6   0        338.44        349.84        12.28 o                         
   4   6   0        135.20        131.78        12.61 o                         
   5   6   0         22.85         37.60        13.11 o                         
   1   7   0         83.79         94.02         4.96 o                         
   2   7   0          0.09          2.83         2.61 o                         
   3   7   0        126.96        144.32         8.96 o                         
   4   7   0        320.78        328.41        16.65 o                         
   5   7   0          3.93        -18.73        21.26 o                         
   0   8   0         55.43         56.41         8.90 o                         
   1   8   0        144.73        128.54         8.38 o                         
   2   8   0        139.04        159.93         7.55 o                         
   3   8   0         73.01         88.97        10.50 o                         
   4   8   0         40.60         38.45        17.68 o                         
   1   9   0         51.49         64.42         6.86 o                         
   2   9   0        378.37        384.14        13.65 o                         
   3   9   0          6.92         10.82         7.43 o                         
   4   9   0          0.59         10.26        19.30 o                         
   0  10   0        336.73        279.58        24.01 o                         
   1  10   0          0.39          4.54         5.30 o                         
   2  10   0        529.58        493.48        16.57 o                         
   3  10   0         50.89         43.18        10.03 o                         
   1  11   0         12.01          9.05         5.50 o                         
   2  11   0          5.28         10.31         5.75 o                         
   3  11   0          4.86          1.65        19.86 o                         
   0  12   0         68.42         77.94        12.16 o                         
   1  12   0          5.92         -4.85         5.72 o                         
  -6   1   1          3.17          5.44        13.11 o                         
  -5   1   1          9.50          5.68         9.88 o                         
  -4   1   1        124.69        102.95         7.72 o                         
  -3   1   1        127.75        127.19         5.67 o                         
  -2   1   1       1557.38       1609.95        20.82 o                         
  -1   1   1        581.93        533.40         8.06 o                         
   0   1   1        491.51        471.71         5.87 o                         
   1   1   1         41.70         46.21         2.74 o                         
   2   1   1        406.38        424.39         7.32 o                         
   3   1   1         21.40         23.56         2.72 o                         
   4   1   1          2.63          7.73         4.43 o                         
   5   1   1        317.37        339.52        25.78 o                         
   6   1   1          2.55         12.30        12.54 o                         
  -6   2   1        140.81        145.94        22.61 o                         
  -5   2   1          0.28         11.48        10.43 o                         
  -4   2   1          0.01          3.08         3.31 o                         
  -3   2   1         42.51         61.99         4.65 o                         
  -2   2   1        140.98        130.65         4.72 o                         
  -1   2   1       1154.20       1199.19        20.85 o                         
   0   2   1       2612.03       2717.39        25.77 o                         
   1   2   1          8.69          2.47         1.07 o                         
   2   2   1        361.13        393.32         7.34 o                         
   3   2   1        250.33        249.21         7.35 o                         
   4   2   1          5.48         -0.40         3.43 o                         
   5   2   1         31.86         56.60        18.16 o                         
   6   2   1         12.93         13.27        14.21 o                         
  -6   3   1          5.77          7.39        17.06 o                         
  -5   3   1         10.18          6.05        10.59 o                         
  -4   3   1          4.03          2.51         3.57 o                         
  -3   3   1          9.79         10.29         2.94 o                         
  -2   3   1          0.81          1.45         2.70 o                         
  -1   3   1       1289.23       1486.59        17.87 o                         
   0   3   1        792.33        775.69        14.91 o                         
   1   3   1        335.76        374.80         6.96 o                         
   2   3   1          7.89         11.06         1.94 o                         
   3   3   1         58.51         81.44         5.05 o                         
   4   3   1         88.37         93.39         8.62 o                         
   5   3   1          1.10         -4.99        10.17 o                         
   6   3   1          1.41         -5.43        12.51 o                         
  -5   4   1         76.98         92.10        16.77 o                         
  -4   4   1       1600.34       1499.49        30.15 o                         
  -3   4   1         45.85         38.17         4.59 o                         
  -2   4   1       1552.51       1632.41        23.93 o                         
  -1   4   1         44.48         49.74         2.80 o                         
   0   4   1        352.80        384.78         7.69 o                         
   1   4   1        199.04        204.14         5.78 o                         
   2   4   1        737.91        717.95        13.90 o                         
   3   4   1        260.97        275.70         8.98 o                         
   4   4   1          1.47          3.09         7.83 o                         
   5   4   1        323.12        297.68        25.27 o                         
  -5   5   1          0.13         -3.32        11.31 o                         
  -4   5   1         97.05        116.62        10.35 o                         
  -3   5   1          0.59          4.06         3.05 o                         
  -2   5   1        283.11        258.93         8.25 o                         
  -1   5   1       1606.57       1671.14        20.24 o                         
   0   5   1       1130.90       1202.35        18.05 o                         
   1   5   1         10.61         11.28         2.27 o                         
   2   5   1        579.25        635.26        11.75 o                         
   3   5   1        154.88        155.99         7.14 o                         
   4   5   1        107.97        107.31        10.49 o                         
   5   5   1        241.26        285.74        24.44 o                         
  -5   6   1          1.50          2.87        16.31 o                         
  -4   6   1         19.84         24.12         8.11 o                         
  -3   6   1        152.98        167.37        13.49 o                         
  -2   6   1        227.06        227.03        13.48 o                         
  -1   6   1         42.62         43.78         4.80 o                         
   0   6   1        644.81        659.00        11.31 o                         
   1   6   1         22.19         26.39         3.14 o                         
   2   6   1        467.59        451.16        10.22 o                         
   3   6   1        387.05        383.67        12.88 o                         
   4   6   1         68.34         71.43         9.34 o                         
   5   6   1          0.09         -6.75        16.45 o                         
  -5   7   1         19.42         30.50        20.08 o                         
  -4   7   1        142.12        156.61        16.08 o                         
  -3   7   1         59.69         61.18         7.75 o                         
  -2   7   1        578.55        531.56        11.19 o                         
  -1   7   1        211.15        201.02         7.20 o                         
   0   7   1         94.14         97.96         7.81 o                         
   1   7   1        184.46        166.93         9.45 o                         
   2   7   1         39.79         48.25         4.40 o                         
   3   7   1          0.22          3.25         3.94 o                         
   4   7   1         86.68         72.11         9.61 o                         
  -4   8   1        221.31        244.91        22.84 o                         
  -3   8   1        114.72        114.16        12.16 o                         
  -2   8   1          5.87          0.34         3.31 o                         
  -1   8   1         23.60         24.92         4.41 o                         
   0   8   1        238.70        235.64        10.21 o                         
   1   8   1        255.96        241.52        10.33 o                         
   2   8   1       1678.20       1631.66        30.34 o                         
   3   8   1         15.13         31.07         7.47 o                         
   4   8   1          1.36          6.84         8.96 o                         
  -4   9   1         34.43         52.79        14.33 o                         
  -3   9   1         16.76         16.34         7.38 o                         
  -2   9   1        548.09        519.84        16.04 o                         
  -1   9   1        101.91         98.06        10.82 o                         
   0   9   1         64.47         65.19         6.91 o                         
   1   9   1         36.36         32.91         5.56 o                         
   2   9   1        193.17        197.42        12.83 o                         
   3   9   1         80.49        106.44        12.20 o                         
   4   9   1         53.65         40.69        13.82 o                         
  -3  10   1          0.88         -5.19         7.28 o                         
  -2  10   1        409.39        391.32        14.63 o                         
  -1  10   1          8.61          6.01         4.69 o                         
   0  10   1         22.24         25.61         5.37 o                         
   1  10   1        522.89        436.87        15.69 o                         
   2  10   1        100.02        109.67         9.23 o                         
   3  10   1        145.13        180.76        16.44 o                         
  -3  11   1         18.49         44.72        20.27 o                         
  -2  11   1        111.88         99.90        10.99 o                         
  -1  11   1         36.64         39.96         6.88 o                         
   0  11   1         16.11         17.02         5.43 o                         
   1  11   1         36.29         21.72         6.87 o                         
   2  11   1         37.08         33.35         7.16 o                         
   3  11   1         43.60         60.63        23.48 o                         
  -1  12   1         77.88         97.14        11.96 o                         
   0  12   1         53.12         54.26        11.46 o                         
   1  12   1         53.99         59.84         8.16 o                         
  -6   0   2         72.16         81.52        26.14 o                         
  -5   0   2         12.67         11.23        12.23 o                         
  -4   0   2        355.71        325.86        17.92 o                         
  -3   0   2        220.97        188.42         9.21 o                         
  -2   0   2         63.97         54.85         3.84 o                         
  -1   0   2         31.14         23.45         1.68 o                         
   0   0   2       1632.99       1434.58        23.38 o                         
   1   0   2       1130.13       1164.04        15.91 o                         
   2   0   2         65.63         66.50         5.41 o                         
   3   0   2        991.72        949.55        20.77 o                         
   4   0   2        502.95        503.18        20.97 o                         
   5   0   2        122.83        149.30        29.29 o                         
   6   0   2          6.48          0.67        17.80 o                         
  -6   1   2         26.76         29.55        13.85 o                         
  -5   1   2         23.01         33.85        11.32 o                         
  -4   1   2       1308.05       1237.53        27.80 o                         
  -3   1   2         69.51         75.87         4.46 o                         
  -2   1   2       1204.36       1174.00        14.48 o                         
  -1   1   2       1451.98       1378.05        16.31 o                         
   0   1   2         51.69         39.47         1.11 o                         
   1   1   2          1.59          3.68         1.02 o                         
   2   1   2        790.71        784.69        12.76 o                         
   3   1   2        578.39        555.58        13.37 o                         
   4   1   2         15.71         21.88         4.77 o                         
   5   1   2          7.76          2.03        10.93 o                         
   6   1   2         15.88          5.80        13.89 o                         
  -6   2   2          3.56         25.20        13.91 o                         
  -5   2   2        140.84        171.93        29.18 o                         
  -4   2   2        165.76        172.13         9.77 o                         
  -3   2   2        622.95        614.25        13.72 o                         
  -2   2   2          0.14          2.03         1.37 o                         
  -1   2   2       2113.87       1934.54        23.12 o                         
   0   2   2        935.67        900.76        11.28 o                         
   1   2   2         83.79         96.69         3.08 o                         
   2   2   2        888.83        888.22        13.01 o                         
   3   2   2        637.20        646.88        13.28 o                         
   4   2   2         37.63         44.78         6.07 o                         
   5   2   2         21.64         26.84        11.49 o                         
   6   2   2         10.06          8.94        13.35 o                         
  -6   3   2        157.98        181.32        23.64 o                         
  -5   3   2          1.14         -1.89         9.74 o                         
  -4   3   2        127.48        138.83         9.23 o                         
  -3   3   2        146.29        144.42         6.73 o                         
  -2   3   2        106.09        104.90         4.68 o                         
  -1   3   2        694.90        740.29        13.40 o                         
   0   3   2       3753.99       3851.94        42.42 o                         
   1   3   2       5492.23       5881.87        58.04 o                         
   2   3   2        378.31        452.20         8.37 o                         
   3   3   2         94.87         93.79         5.14 o                         
   4   3   2         10.94         16.28         4.05 o                         
   5   3   2          6.73          0.40        10.24 o                         
   6   3   2          0.09         -5.54        13.11 o                         
  -5   4   2        116.37        155.14        20.35 o                         
  -4   4   2        420.08        398.25        15.32 o                         
  -3   4   2         85.86         97.70         6.29 o                         
  -2   4   2        511.16        520.43        11.47 o                         
  -1   4   2        109.69        121.56         4.17 o                         
   0   4   2        186.96        245.29         6.67 o                         
   1   4   2         21.70         25.39         2.63 o                         
   2   4   2        456.76        446.17         9.17 o                         
   3   4   2          0.00          2.11         2.69 o                         
   4   4   2          0.18          1.36         4.47 o                         
   5   4   2          0.94          4.26        15.54 o                         
  -5   5   2          3.41         14.44        12.56 o                         
  -4   5   2         93.25        114.68        10.01 o                         
  -3   5   2        338.84        336.26        15.73 o                         
  -2   5   2        433.91        431.08        11.00 o                         
  -1   5   2         23.84         46.84         3.18 o                         
   0   5   2        490.45        559.47        11.58 o                         
   1   5   2         82.24         90.17         5.71 o                         
   2   5   2        515.67        529.93        10.74 o                         
   3   5   2       1164.35       1102.20        24.52 o                         
   4   5   2        114.44        122.78        11.09 o                         
   5   5   2        211.64        223.84        22.91 o                         
  -5   6   2          1.47         -0.38        23.68 o                         
  -4   6   2         74.64         93.81         9.80 o                         
  -3   6   2        100.27        101.77         8.02 o                         
  -2   6   2          0.05          3.62         2.68 o                         
  -1   6   2          2.20          4.79         2.10 o                         
   0   6   2         84.30        102.38         5.34 o                         
   1   6   2          2.38          2.09         2.17 o                         
   2   6   2          5.41          4.72         2.97 o                         
   3   6   2          4.40          7.25         4.05 o                         
   4   6   2        307.04        278.59        14.73 o                         
   5   6   2         12.32         -5.62        11.85 o                         
  -5   7   2          4.32         37.27        22.51 o                         
  -4   7   2        138.16        133.35        14.74 o                         
  -3   7   2         77.56         84.54         8.80 o                         
  -2   7   2         42.95         41.83         4.44 o                         
  -1   7   2         42.15         48.46         4.47 o                         
   0   7   2         33.08         35.73         4.20 o                         
   1   7   2         31.08         36.57         4.36 o                         
   2   7   2        375.50        358.80        10.69 o                         
   3   7   2        168.92        175.89        13.29 o                         
   4   7   2         30.53         21.23         7.58 o                         
   5   7   2         46.57         88.49        21.42 o                         
  -4   8   2          8.17         -3.22        10.14 o                         
  -3   8   2        183.91        159.73        13.40 o                         
  -2   8   2          1.42         -3.07         3.07 o                         
  -1   8   2          7.99          9.73         5.33 o                         
   0   8   2         61.16         65.37         6.48 o                         
   1   8   2         55.27         63.63         6.40 o                         
   2   8   2          0.17         10.54         4.01 o                         
   3   8   2         55.41         66.00         9.76 o                         
   4   8   2         67.15         55.43        13.23 o                         
  -4   9   2         78.48         87.90        17.64 o                         
  -3   9   2         20.55         16.92         7.51 o                         
  -2   9   2         24.26         18.45         5.86 o                         
  -1   9   2         58.58         48.83         6.75 o                         
   0   9   2          1.61         14.74         4.31 o                         
   1   9   2        830.94        795.17        23.82 o                         
   2   9   2         11.01          6.77         4.80 o                         
   3   9   2         68.86         82.28         9.97 o                         
   4   9   2         24.35         44.64        13.91 o                         
  -3  10   2          0.52         -2.34        17.18 o                         
  -2  10   2         17.36         24.50         5.71 o                         
  -1  10   2        112.04        105.11        11.43 o                         
   0  10   2        146.14        132.76         9.53 o                         
   1  10   2        271.70        243.37        15.48 o                         
   2  10   2         77.39         92.80         8.76 o                         
   3  10   2         23.89          4.34        15.77 o                         
  -2  11   2          2.17         -3.98         5.44 o                         
  -1  11   2         20.75         25.77         7.18 o                         
   0  11   2         48.43         47.52         6.96 o                         
   1  11   2        194.09        207.72        12.14 o                         
   2  11   2          1.61          7.55         5.85 o                         
  -1  12   2         31.85         37.37         8.69 o                         
   0  12   2          7.02          0.57         5.57 o                         
   1  12   2          0.00          4.17         5.84 o                         
  -6   1   3         22.54          7.78        13.93 o                         
  -5   1   3         13.77         17.26        10.83 o                         
  -4   1   3         11.12         10.54         4.68 o                         
  -3   1   3        187.04        155.88         6.75 o                         
  -2   1   3        195.52        186.99         4.52 o                         
  -1   1   3       1450.69       1284.94        26.57 o                         
   0   1   3        426.14        415.34         5.50 o                         
   1   1   3        242.04        213.67         4.23 o                         
   2   1   3        417.38        434.05         8.89 o                         
   3   1   3        552.19        570.65        10.69 o                         
   4   1   3         13.42         18.77         4.64 o                         
   5   1   3          7.82          4.12        10.33 o                         
   6   1   3         10.37         14.29        14.68 o                         
  -6   2   3         74.87         83.12        21.55 o                         
  -5   2   3          0.03         -5.99        10.67 o                         
  -4   2   3         13.22         17.76         5.75 o                         
  -3   2   3         28.11         35.19         3.57 o                         
  -2   2   3       1138.76       1101.78        16.01 o                         
  -1   2   3       3427.61       3372.51        43.22 o                         
   0   2   3         57.97         63.77         2.53 o                         
   1   2   3       2494.72       2316.58        25.12 o                         
   2   2   3        256.64        249.80         5.96 o                         
   3   2   3        469.48        486.77        11.34 o                         
   4   2   3         10.27         25.09         5.19 o                         
   5   2   3        281.41        273.64        23.92 o                         
   6   2   3          0.90         11.42        13.43 o                         
  -6   3   3         40.61         76.32        16.79 o                         
  -5   3   3          1.76         19.89        10.32 o                         
  -4   3   3         77.26         74.98         7.87 o                         
  -3   3   3         13.13         20.50         3.95 o                         
  -2   3   3          4.03          4.21         1.97 o                         
  -1   3   3        411.17        437.97         7.69 o                         
   0   3   3       1321.62       1291.92        17.61 o                         
   1   3   3       1657.51       1738.28        20.63 o                         
   2   3   3        552.36        564.65        10.21 o                         
   3   3   3        242.29        229.51         7.00 o                         
   4   3   3          8.16          6.19         4.77 o                         
   5   3   3          3.05          9.09        11.00 o                         
   6   3   3         29.87         44.66        19.76 o                         
  -5   4   3        147.10        158.12        18.92 o                         
  -4   4   3        289.03        303.49        17.96 o                         
  -3   4   3          8.49          7.68         2.75 o                         
  -2   4   3        578.52        601.83        12.64 o                         
  -1   4   3        379.50        418.23         8.12 o                         
   0   4   3        702.27        681.75        12.30 o                         
   1   4   3        361.40        372.24         7.71 o                         
   2   4   3         27.33         42.75         4.19 o                         
   3   4   3         29.19         28.72         3.62 o                         
   4   4   3          0.15         -1.79         4.09 o                         
   5   4   3        503.20        522.19        32.06 o                         
  -5   5   3         84.86         99.26        35.97 o                         
  -4   5   3         77.41         77.40         9.16 o                         
  -3   5   3         93.32         99.68         7.16 o                         
  -2   5   3        117.59        116.19         5.82 o                         
  -1   5   3        124.76        138.53         4.90 o                         
   0   5   3         39.01         47.94         3.93 o                         
   1   5   3          4.55          8.02         2.24 o                         
   2   5   3          0.79         -0.23         2.20 o                         
   3   5   3       2205.48       2103.75        31.65 o                         
   4   5   3        205.81        209.07         9.26 o                         
   5   5   3          0.28        -11.89        15.06 o                         
  -5   6   3         68.68         79.77        23.00 o                         
  -4   6   3        117.85        119.65        10.67 o                         
  -3   6   3        949.32        947.30        23.00 o                         
  -2   6   3          4.92          3.94         3.03 o                         
  -1   6   3          0.29          2.32         1.93 o                         
   0   6   3        204.71        228.70         7.44 o                         
   1   6   3         36.55         36.15         3.34 o                         
   2   6   3          9.21         10.99         2.88 o                         
   3   6   3         63.86         71.37         6.72 o                         
   4   6   3         10.36          4.39         5.38 o                         
   5   6   3          9.37          3.74        12.03 o                         
  -5   7   3        119.79        152.57        31.43 o                         
  -4   7   3        107.08        123.49        11.91 o                         
  -3   7   3        142.48        140.37         9.42 o                         
  -2   7   3        614.07        534.95        11.94 o                         
  -1   7   3        338.89        330.93         9.26 o                         
   0   7   3         17.00         15.14         3.31 o                         
   1   7   3         26.73         34.72         4.27 o                         
   2   7   3         96.71         97.50         6.52 o                         
   3   7   3         77.71        106.63         9.49 o                         
   4   7   3         33.76         47.73        10.24 o                         
   5   7   3         19.47         49.71        19.93 o                         
  -4   8   3          4.25         14.83         9.73 o                         
  -3   8   3          0.30          9.23         6.44 o                         
  -2   8   3        279.89        289.17        13.35 o                         
  -1   8   3          0.11          0.96         3.21 o                         
   0   8   3         77.16         89.50        10.15 o                         
   1   8   3        326.66        328.83        12.16 o                         
   2   8   3         15.11         16.51         7.37 o                         
   3   8   3         27.35         43.33         9.87 o                         
   4   8   3         78.48         50.38        12.69 o                         
  -4   9   3         42.95         17.74        14.02 o                         
  -3   9   3        245.14        280.13        19.50 o                         
  -2   9   3        869.33        777.73        19.73 o                         
  -1   9   3         91.20         74.13         7.39 o                         
   0   9   3         94.40        102.34        10.54 o                         
   1   9   3        257.50        246.13        11.32 o                         
   2   9   3        219.14        245.64        11.29 o                         
   3   9   3         20.37         41.33        14.31 o                         
   4   9   3         53.28         58.76        14.61 o                         
  -3  10   3         26.95         35.90        18.23 o                         
  -2  10   3        250.79        248.05        11.90 o                         
  -1  10   3          8.75          6.44         4.47 o                         
   0  10   3          0.70         -0.20         4.42 o                         
   1  10   3        166.83        148.55        10.49 o                         
   2  10   3         31.28         28.83         6.38 o                         
   3  10   3         94.30         81.50        12.22 o                         
  -2  11   3          2.71          6.32         5.65 o                         
  -1  11   3         84.58        101.06         9.39 o                         
   0  11   3          9.42          5.37         5.43 o                         
   1  11   3         13.70          0.51         5.32 o                         
   2  11   3          9.05          5.94         7.86 o                         
  -1  12   3          9.41         16.85         6.33 o                         
   0  12   3          9.19         14.17         6.53 o                         
   1  12   3         26.62         16.57         6.67 o                         
  -6   0   4        223.08        258.02        34.99 o                         
  -5   0   4         14.68          8.00        13.86 o                         
  -4   0   4          6.03         15.32        15.52 o                         
  -3   0   4         93.70        102.05         5.91 o                         
  -2   0   4        216.09        251.09        16.94 o                         
  -1   0   4       7287.71       7251.64        95.75 o                         
   0   0   4         99.08         79.47         3.13 o                         
   1   0   4        913.58        863.72        19.42 o                         
   2   0   4       4670.66       4947.35        70.42 o                         
   3   0   4        536.73        571.37        20.40 o                         
   4   0   4         38.75         50.71         8.72 o                         
   5   0   4        810.04        695.30        53.37 o                         
   6   0   4        481.61        559.46        53.64 o                         
  -6   1   4          0.62          1.14        12.13 o                         
  -5   1   4          0.66         -7.92         8.12 o                         
  -4   1   4        270.70        264.30        13.32 o                         
  -3   1   4        292.99        281.24         7.12 o                         
  -2   1   4         12.93         13.10         1.60 o                         
  -1   1   4      22811.18      21341.27       248.03 o                         
   0   1   4       7130.89       6878.85        60.89 o                         
   1   1   4       3325.95       3343.94        33.82 o                         
   2   1   4        167.91        160.43         4.22 o                         
   3   1   4        165.61        163.50         6.17 o                         
   4   1   4         49.32         77.43         6.95 o                         
   5   1   4          0.08         -5.25        10.50 o                         
   6   1   4          1.60          2.96        13.89 o                         
  -6   2   4         12.27         35.15        18.41 o                         
  -5   2   4         84.36        119.24        37.13 o                         
  -4   2   4          4.81          2.06         3.91 o                         
  -3   2   4        443.18        450.96        12.64 o                         
  -2   2   4        197.44        201.96         5.72 o                         
  -1   2   4       3362.66       3466.10        37.92 o                         
   0   2   4          4.89          4.12         0.96 o                         
   1   2   4       3529.65       3815.74        38.99 o                         
   2   2   4         50.88         59.74         3.23 o                         
   3   2   4        599.61        544.76        13.44 o                         
   4   2   4        300.05        313.09        12.01 o                         
   5   2   4         51.58         48.82        34.00 o                         
   6   2   4         24.60         24.01        26.32 o                         
  -6   3   4         75.73         63.01        17.13 o                         
  -5   3   4          8.51          1.65         9.72 o                         
  -4   3   4          0.04          3.41         4.70 o                         
  -3   3   4        402.99        404.88        11.71 o                         
  -2   3   4        498.80        498.73         9.22 o                         
  -1   3   4         40.34         48.96         2.82 o                         
   0   3   4          5.63          7.91         1.65 o                         
   1   3   4          0.25          9.09         1.90 o                         
   2   3   4        376.47        381.50         8.17 o                         
   3   3   4         35.76         37.69         3.63 o                         
   4   3   4         72.69         89.09        11.45 o                         
   5   3   4        851.17        866.18        41.81 o                         
  -5   4   4        250.47        278.43        24.22 o                         
  -4   4   4        165.78        188.63        11.55 o                         
  -3   4   4          0.19         -0.59         2.94 o                         
  -2   4   4       1060.82       1065.45        19.48 o                         
  -1   4   4        136.16        141.53         4.57 o                         
   0   4   4        820.09        975.36        15.73 o                         
   1   4   4         23.11         19.25         2.29 o                         
   2   4   4        394.40        445.07         9.52 o                         
   3   4   4         25.56         31.22         3.80 o                         
   4   4   4         60.78         72.75         7.41 o                         
   5   4   4         15.82          9.66        12.85 o                         
  -5   5   4         35.39         47.01        13.79 o                         
  -4   5   4        458.29        489.38        28.30 o                         
  -3   5   4         46.36         52.13         5.65 o                         
  -2   5   4        149.71        149.09         6.74 o                         
  -1   5   4          0.00          3.51         1.90 o                         
   0   5   4        567.16        644.06        13.04 o                         
   1   5   4        187.38        197.55         6.33 o                         
   2   5   4        441.55        399.87        10.32 o                         
   3   5   4       2267.09       2230.87        31.74 o                         
   4   5   4         49.06         56.79         7.01 o                         
   5   5   4        547.45        516.44        33.31 o                         
  -5   6   4        149.58        153.29        20.44 o                         
  -4   6   4        681.55        669.47        22.33 o                         
  -3   6   4          1.29         10.36         4.23 o                         
  -2   6   4        188.76        183.35         7.65 o                         
  -1   6   4        109.17         89.73         4.85 o                         
   0   6   4       2188.30       2236.33        31.67 o                         
   1   6   4        830.07        747.23        15.09 o                         
   2   6   4         82.49         96.41         5.54 o                         
   3   6   4         38.96         44.36         4.74 o                         
   4   6   4         17.34         20.70         9.24 o                         
   5   6   4         12.45         32.34        14.12 o                         
  -5   7   4         23.27         11.94        13.25 o                         
  -4   7   4         36.25         26.43         8.56 o                         
  -3   7   4         64.10         52.18         6.79 o                         
  -2   7   4          0.22          3.39         3.16 o                         
  -1   7   4        144.03        155.42         7.21 o                         
   0   7   4        340.81        356.03        10.88 o                         
   1   7   4        283.49        264.53        11.14 o                         
   2   7   4       1409.04       1389.26        24.26 o                         
   3   7   4        354.85        354.10        18.06 o                         
   4   7   4         41.78         42.96        10.42 o                         
   5   7   4         11.96         24.71        18.22 o                         
  -4   8   4         16.54         42.74        16.22 o                         
  -3   8   4        149.86        138.35        14.91 o                         
  -2   8   4         99.44         79.60         5.37 o                         
  -1   8   4        496.94        451.46        14.91 o                         
   0   8   4          7.13          3.63         3.65 o                         
   1   8   4       2121.83       1986.03        35.05 o                         
   2   8   4        111.60        105.08        10.73 o                         
   3   8   4        430.27        382.35        22.13 o                         
   4   8   4         51.83         46.02        20.17 o                         
  -4   9   4          1.43         10.62        13.52 o                         
  -3   9   4        810.45        794.43        32.65 o                         
  -2   9   4          3.20         -0.12         4.41 o                         
  -1   9   4        407.14        384.39        13.90 o                         
   0   9   4          8.87          7.22         4.25 o                         
   1   9   4         99.71         90.20         8.50 o                         
   2   9   4          1.74          2.20         4.26 o                         
   3   9   4        379.07        354.85        22.81 o                         
   4   9   4          0.36        -15.43        15.43 o                         
  -3  10   4         31.04         27.85        10.21 o                         
  -2  10   4          1.21          8.80         7.39 o                         
  -1  10   4         17.53         24.21         5.50 o                         
   0  10   4         56.56         52.32         8.45 o                         
   1  10   4        167.17        174.23        11.23 o                         
   2  10   4         63.17         69.43         9.29 o                         
   3  10   4        222.37        271.18        43.02 o                         
  -2  11   4         38.80         17.46         8.08 o                         
  -1  11   4         18.68         16.72         6.76 o                         
   0  11   4         11.21          7.37         5.44 o                         
   1  11   4          5.67         -2.78         5.80 o                         
   2  11   4          0.09          1.13         6.03 o                         
  -1  12   4          9.85         18.25         6.14 o                         
   0  12   4          3.33          7.25         6.86 o                         
   1  12   4         13.23          7.08         6.02 o                         
  -6   1   5        150.56        159.84        23.23 o                         
  -5   1   5         58.25         62.95        13.63 o                         
  -4   1   5         30.35         31.80         5.73 o                         
  -3   1   5        339.68        337.64         9.21 o                         
  -2   1   5        273.93        314.91         7.18 o                         
  -1   1   5      23268.01      22166.60       202.12 o                         
   0   1   5        436.58        328.84         5.38 o                         
   1   1   5       1410.45       1302.51        15.45 o                         
   2   1   5         81.04         80.07         3.85 o                         
   3   1   5         44.15         47.65         3.89 o                         
   4   1   5         46.67         55.20         6.25 o                         
   5   1   5        277.29        308.59        19.54 o                         
   6   1   5         63.24         67.86        25.43 o                         
  -6   2   5          3.68          5.18        12.17 o                         
  -5   2   5        166.14        145.49        13.84 o                         
  -4   2   5        292.07        281.25        13.01 o                         
  -3   2   5        470.76        447.16        17.60 o                         
  -2   2   5        452.68        481.42         8.73 o                         
  -1   2   5       2753.39       2689.75        28.88 o                         
   0   2   5       1440.43       1399.85        15.02 o                         
   1   2   5        671.81        722.71        10.67 o                         
   2   2   5       1713.16       1794.76        22.07 o                         
   3   2   5        168.69        166.88         6.63 o                         
   4   2   5        605.79        570.96        16.51 o                         
   5   2   5        381.26        372.99        20.80 o                         
   6   2   5         48.18         66.51        19.25 o                         
  -6   3   5         22.72         36.59        20.43 o                         
  -5   3   5        284.97        316.44        18.91 o                         
  -4   3   5         19.33         20.16         5.60 o                         
  -3   3   5        267.36        279.57         7.95 o                         
  -2   3   5        521.39        541.51        10.04 o                         
  -1   3   5       1160.25       1130.07        15.16 o                         
   0   3   5        845.32        863.43        12.78 o                         
   1   3   5        411.89        372.59         7.58 o                         
   2   3   5          0.19          2.02         1.74 o                         
   3   3   5          0.78          4.04         2.81 o                         
   4   3   5        230.35        230.30        16.15 o                         
   5   3   5        147.37        139.18        17.77 o                         
  -5   4   5        134.37        157.16        15.62 o                         
  -4   4   5          1.18          1.30         4.48 o                         
  -3   4   5          0.13         -0.80         2.86 o                         
  -2   4   5        381.75        399.29         8.54 o                         
  -1   4   5       2815.64       2866.82        32.41 o                         
   0   4   5         30.63         36.13         3.34 o                         
   1   4   5        832.32        887.46        13.78 o                         
   2   4   5          1.77          9.96         2.29 o                         
   3   4   5         84.21         99.91         6.01 o                         
   4   4   5        397.51        411.34        15.33 o                         
   5   4   5         82.07         98.04        12.91 o                         
  -5   5   5         10.73         13.82         9.15 o                         
  -4   5   5         21.91         21.42         6.46 o                         
  -3   5   5          0.21          5.21         3.99 o                         
  -2   5   5         20.97         26.34         3.59 o                         
  -1   5   5       2190.21       2179.41        26.99 o                         
   0   5   5          5.03          9.69         2.29 o                         
   1   5   5       1543.21       1528.10        20.91 o                         
   2   5   5          3.92          6.97         2.52 o                         
   3   5   5        140.35        133.60         7.09 o                         
   4   5   5         90.11         89.31         8.57 o                         
   5   5   5         19.01         36.93        13.62 o                         
  -5   6   5         71.41         58.54        22.65 o                         
  -4   6   5          4.70         -0.06         5.69 o                         
  -3   6   5         10.06         16.86         4.94 o                         
  -2   6   5          8.66          8.25         2.59 o                         
  -1   6   5        340.10        354.02        10.04 o                         
   0   6   5         90.87         98.60         5.93 o                         
   1   6   5        242.36        237.00         8.97 o                         
   2   6   5          0.17         -1.14         3.10 o                         
   3   6   5          5.10          9.10         3.65 o                         
   4   6   5         56.18         65.72         7.37 o                         
   5   6   5         39.21         98.24        18.21 o                         
  -5   7   5         72.93         69.11        42.26 o                         
  -4   7   5          0.00         -7.10         7.10 o                         
  -3   7   5          0.60          6.97         5.26 o                         
  -2   7   5        114.68         90.12         6.10 o                         
  -1   7   5         13.72         22.30         3.82 o                         
   0   7   5          5.93          3.39         3.32 o                         
   1   7   5        361.23        338.79        12.68 o                         
   2   7   5         18.87         26.11         4.24 o                         
   3   7   5        222.32        216.33        15.07 o                         
   4   7   5          2.52          9.27         8.36 o                         
   5   7   5          7.53         28.91        18.76 o                         
  -4   8   5         29.27         40.92         9.96 o                         
  -3   8   5          1.12         -5.22         5.22 o                         
  -2   8   5          0.93         -0.84         3.54 o                         
  -1   8   5         39.92         42.40         5.15 o                         
   0   8   5        171.73        167.63         8.19 o                         
   1   8   5        743.96        723.60        17.11 o                         
   2   8   5          3.07          3.56         3.74 o                         
   3   8   5         43.96         46.76         6.17 o                         
   4   8   5         95.19         59.55        16.48 o                         
  -4   9   5          1.96         -7.68        13.19 o                         
  -3   9   5         39.62         49.50        13.11 o                         
  -2   9   5         13.02         12.19         4.56 o                         
  -1   9   5        113.75        120.97         9.25 o                         
   0   9   5        163.76        145.73         9.62 o                         
   1   9   5        880.45        833.45        21.62 o                         
   2   9   5          6.52         15.16         5.16 o                         
   3   9   5          0.03          4.49         5.26 o                         
   4   9   5          0.38        -14.13        15.72 o                         
  -3  10   5        118.24        129.70        16.69 o                         
  -2  10   5        118.35         91.69         8.37 o                         
  -1  10   5         91.52         92.69         8.91 o                         
   0  10   5        119.90        120.76        12.23 o                         
   1  10   5         20.27         20.48         5.76 o                         
   2  10   5          4.14         10.59         5.45 o                         
   3  10   5         63.86         53.29        13.37 o                         
  -2  11   5         52.48         45.85         7.26 o                         
  -1  11   5          0.06          4.73         5.02 o                         
   0  11   5         19.00         10.92         5.82 o                         
   1  11   5         18.70         27.29         6.44 o                         
   2  11   5          0.04          5.15         6.18 o                         
  -1  12   5          0.29         -2.00         5.63 o                         
   0  12   5         12.02          6.77         5.93 o                         
   1  12   5          2.58          4.42         7.38 o                         
  -6   0   6          5.57          5.61        16.46 o                         
  -5   0   6        141.67        176.20        22.56 o                         
  -4   0   6        235.84        238.57        17.01 o                         
  -3   0   6         62.77         78.18         8.24 o                         
  -2   0   6       2006.15       2160.42        41.79 o                         
  -1   0   6       5633.59       5521.91        68.14 o                         
   0   0   6        812.33        807.20        15.14 o                         
   1   0   6         67.58         68.40         6.93 o                         
   2   0   6       1106.66       1129.52        28.20 o                         
   3   0   6         76.03         81.02         8.84 o                         
   4   0   6        730.77        704.80        26.67 o                         
   5   0   6         15.41         12.33         9.82 o                         
   6   0   6         36.83         29.85        21.29 o                         
  -6   1   6         49.48         55.40        13.80 o                         
  -5   1   6         51.31         59.61         9.79 o                         
  -4   1   6        197.68        179.43        10.31 o                         
  -3   1   6          2.22          5.31         2.11 o                         
  -2   1   6        130.36        112.04         4.21 o                         
  -1   1   6       1350.77       1140.27        19.32 o                         
   0   1   6         17.74         37.49         2.20 o                         
   1   1   6          4.03          4.43         1.10 o                         
   2   1   6         10.79          7.89         2.01 o                         
   3   1   6         88.42         81.54         5.37 o                         
   4   1   6         23.40         12.04         4.43 o                         
   5   1   6         49.72         45.87         9.23 o                         
   6   1   6         12.55         31.38        15.75 o                         
  -6   2   6          2.91          1.08        12.68 o                         
  -5   2   6         35.03         38.30        11.26 o                         
  -4   2   6         93.65        104.53         9.33 o                         
  -3   2   6        196.16        196.90         7.32 o                         
  -2   2   6        288.60        315.64        10.20 o                         
  -1   2   6         69.88         64.95         2.96 o                         
   0   2   6       1098.35       1095.64        13.40 o                         
   1   2   6        387.70        398.39         7.46 o                         
   2   2   6       2160.25       2388.96        27.79 o                         
   3   2   6        161.27        152.43         9.02 o                         
   4   2   6        166.57        167.96         9.51 o                         
   5   2   6         11.95         27.27        14.32 o                         
   6   2   6          0.82         28.77        15.18 o                         
  -5   3   6        809.26        786.92        30.63 o                         
  -4   3   6         18.09         16.62         5.44 o                         
  -3   3   6        670.40        653.83        15.10 o                         
  -2   3   6         89.43        102.24         4.44 o                         
  -1   3   6         85.52         89.12         3.64 o                         
   0   3   6        113.97        124.55         3.67 o                         
   1   3   6       2788.68       2937.58        32.74 o                         
   2   3   6        726.48        743.15        12.63 o                         
   3   3   6        388.03        376.80        12.74 o                         
   4   3   6        471.64        468.02        15.75 o                         
   5   3   6         52.46         66.11        10.57 o                         
  -5   4   6          0.05         -0.04         8.50 o                         
  -4   4   6        169.93        172.09        11.00 o                         
  -3   4   6        406.34        382.43        10.50 o                         
  -2   4   6        299.78        322.46         7.82 o                         
  -1   4   6         82.80        100.87         4.15 o                         
   0   4   6         52.27         66.87         4.31 o                         
   1   4   6       1943.44       2104.85        26.88 o                         
   2   4   6        766.01        803.10        14.02 o                         
   3   4   6         32.50         28.77         4.09 o                         
   4   4   6        342.82        332.28        13.12 o                         
   5   4   6          5.34         10.70         6.97 o                         
  -5   5   6         44.84         36.59        12.57 o                         
  -4   5   6          3.78         -2.06         9.08 o                         
  -3   5   6        493.89        523.30        16.05 o                         
  -2   5   6          0.91          3.78         2.23 o                         
  -1   5   6         62.18         55.33         4.41 o                         
   0   5   6        435.15        423.65        10.59 o                         
   1   5   6        229.50        239.38         7.24 o                         
   2   5   6        261.23        243.96         9.03 o                         
   3   5   6         49.83         55.06         5.52 o                         
   4   5   6        134.14        144.64        10.75 o                         
   5   5   6        139.31        126.90        12.17 o                         
  -5   6   6         62.26         46.07        13.49 o                         
  -4   6   6         18.15         19.47         7.86 o                         
  -3   6   6          0.02          5.97         4.36 o                         
  -2   6   6        394.60        397.31        10.61 o                         
  -1   6   6        254.16        280.97         9.03 o                         
   0   6   6         18.04         21.65         3.52 o                         
   1   6   6        119.30        120.07         6.91 o                         
   2   6   6        106.87         97.92         6.24 o                         
   3   6   6         78.52         77.99         6.75 o                         
   4   6   6         64.67         66.09         8.20 o                         
   5   6   6         10.57         20.01        11.96 o                         
  -5   7   6          5.44         25.08        14.45 o                         
  -4   7   6          9.40          9.80         7.79 o                         
  -3   7   6         28.52         31.71         7.39 o                         
  -2   7   6         10.40         11.56         2.90 o                         
  -1   7   6         39.44         46.91         6.66 o                         
   0   7   6        138.04        146.57         8.45 o                         
   1   7   6         12.30         18.49         4.01 o                         
   2   7   6          1.33         -2.23         3.05 o                         
   3   7   6         53.89         59.43         6.62 o                         
   4   7   6         39.79         37.68         7.34 o                         
   5   7   6          0.08         11.03        12.58 o                         
  -4   8   6         43.90         48.41        13.99 o                         
  -3   8   6        248.30        256.95        19.79 o                         
  -2   8   6        146.75        131.53         7.29 o                         
  -1   8   6         16.48         15.18         3.96 o                         
   0   8   6        112.92        123.23         8.48 o                         
   1   8   6         43.18         51.90         5.64 o                         
   2   8   6        374.61        348.59        11.94 o                         
   3   8   6        121.30        121.72         9.06 o                         
   4   8   6        178.64        183.25        25.14 o                         
  -4   9   6          0.60          6.71        20.77 o                         
  -3   9   6        316.55        283.28        26.46 o                         
  -2   9   6          9.84          8.11         5.65 o                         
  -1   9   6        110.21        105.51         8.74 o                         
   0   9   6         75.69         71.32         8.58 o                         
   1   9   6         11.38          9.85         4.80 o                         
   2   9   6        165.78        177.87        10.89 o                         
   3   9   6          1.74          0.79         5.31 o                         
   4   9   6        108.92         64.12        20.37 o                         
  -3  10   6         73.14         80.32        13.40 o                         
  -2  10   6          5.45         -2.72         5.11 o                         
  -1  10   6          1.21          1.96         4.52 o                         
   0  10   6         29.37         16.37         5.40 o                         
   1  10   6        142.07        150.55        15.13 o                         
   2  10   6         20.12         37.29         6.81 o                         
   3  10   6         82.48         91.10        10.09 o                         
  -2  11   6          3.44          9.80         5.96 o                         
  -1  11   6         80.16         86.83         9.14 o                         
   0  11   6        433.79        385.35        15.76 o                         
   1  11   6          3.26         12.32         6.85 o                         
   2  11   6         96.55        128.35        10.82 o                         
  -1  12   6         14.52         26.22         6.70 o                         
   0  12   6         23.99         35.30         7.71 o                         
   1  12   6         61.22         51.78         8.07 o                         
  -6   1   7         40.34         33.60        14.83 o                         
  -5   1   7         51.67         70.14         8.85 o                         
  -4   1   7         14.75         14.63         4.80 o                         
  -3   1   7          5.00          4.77         2.93 o                         
  -2   1   7          9.78         14.97         2.14 o                         
  -1   1   7        238.45        241.89         5.36 o                         
   0   1   7       1814.07       1756.67        20.40 o                         
   1   1   7        599.60        655.42         9.90 o                         
   2   1   7        350.08        366.57         8.31 o                         
   3   1   7        201.36        191.41         8.77 o                         
   4   1   7        144.39        147.32         9.57 o                         
   5   1   7          0.93         13.12         7.57 o                         
   6   1   7         63.61         84.07        28.49 o                         
  -6   2   7          1.52         -6.39        11.17 o                         
  -5   2   7        559.62        522.45        20.40 o                         
  -4   2   7        136.50        137.12        10.00 o                         
  -3   2   7         87.80        103.53         7.42 o                         
  -2   2   7       2490.25       2470.45        31.13 o                         
  -1   2   7          0.92          3.30         1.29 o                         
   0   2   7       1013.05       1035.28        13.26 o                         
   1   2   7       1888.03       1899.94        22.57 o                         
   2   2   7         12.02         24.00         2.56 o                         
   3   2   7         10.00         19.36         3.47 o                         
   4   2   7         79.60         87.74         7.88 o                         
   5   2   7          1.46          5.03         6.26 o                         
  -5   3   7         84.63         95.03        12.61 o                         
  -4   3   7         18.37         24.33         6.27 o                         
  -3   3   7          0.00          1.95         2.84 o                         
  -2   3   7        150.51        155.98         5.26 o                         
  -1   3   7        135.99        174.92         5.39 o                         
   0   3   7        243.02        231.23         5.38 o                         
   1   3   7          0.44          3.27         1.64 o                         
   2   3   7        317.48        316.89         7.66 o                         
   3   3   7          0.23          5.14         3.03 o                         
   4   3   7        131.85        140.90         9.41 o                         
   5   3   7        131.37        144.43        13.19 o                         
  -5   4   7        210.82        236.60        27.30 o                         
  -4   4   7         12.59         11.79         5.78 o                         
  -3   4   7        260.30        261.07         8.94 o                         
  -2   4   7         26.75         37.29         4.12 o                         
  -1   4   7       1880.29       1813.32        23.17 o                         
   0   4   7        551.01        547.45        11.56 o                         
   1   4   7         42.78         54.56         3.69 o                         
   2   4   7        183.26        199.53         6.59 o                         
   3   4   7         94.82        104.22         6.42 o                         
   4   4   7         68.24         68.17         7.85 o                         
   5   4   7         83.38        100.65        11.99 o                         
  -5   5   7          8.57         12.74         8.22 o                         
  -4   5   7         18.51         35.45         7.01 o                         
  -3   5   7        121.75        131.25        13.35 o                         
  -2   5   7          1.16          0.11         2.25 o                         
  -1   5   7          0.54          2.05         1.88 o                         
   0   5   7        336.43        295.02         9.78 o                         
   1   5   7        175.26        187.90         6.10 o                         
   2   5   7        203.89        196.46         6.97 o                         
   3   5   7        229.88        225.79         9.31 o                         
   4   5   7        120.49        131.01        10.13 o                         
   5   5   7          0.03         10.80         7.65 o                         
  -5   6   7         19.73         31.43        14.21 o                         
  -4   6   7        273.13        261.56        27.88 o                         
  -3   6   7          0.09          1.96         4.67 o                         
  -2   6   7          1.51          2.87         2.90 o                         
  -1   6   7          2.96          1.02         2.73 o                         
   0   6   7         78.79         78.48         6.43 o                         
   1   6   7         82.08         86.34         6.92 o                         
   2   6   7       2205.13       2143.92        31.32 o                         
   3   6   7        181.38        170.45         8.66 o                         
   4   6   7        198.77        209.81        14.11 o                         
   5   6   7         25.41         32.02         9.41 o                         
  -5   7   7          0.38         -9.90         9.90 o                         
  -4   7   7        385.34        343.48        19.36 o                         
  -3   7   7         15.57         10.07         6.84 o                         
  -2   7   7         49.22         65.85         5.50 o                         
  -1   7   7         74.27         95.75        10.63 o                         
   0   7   7        750.35        734.90        18.36 o                         
   1   7   7         40.29         42.78         5.40 o                         
   2   7   7          1.09         11.15         3.97 o                         
   3   7   7         47.22         56.27         6.90 o                         
   4   7   7          0.47          1.80         6.32 o                         
  -4   8   7          6.54          6.90         8.82 o                         
  -3   8   7        378.55        374.38        18.10 o                         
  -2   8   7        111.87         99.08         6.98 o                         
  -1   8   7          3.94          5.79         4.18 o                         
   0   8   7        715.75        731.53        19.33 o                         
   1   8   7        279.07        264.21        11.30 o                         
   2   8   7        255.45        253.10        11.50 o                         
   3   8   7         12.13         18.66         5.30 o                         
   4   8   7        159.36        172.51        18.92 o                         
  -4   9   7         52.05         27.84        22.84 o                         
  -3   9   7         30.82         26.02         9.80 o                         
  -2   9   7         48.00         55.30         8.00 o                         
  -1   9   7          4.97         -1.83         3.92 o                         
   0   9   7         19.79         19.81         5.21 o                         
   1   9   7        260.43        256.12        14.10 o                         
   2   9   7         53.71         56.14         7.99 o                         
   3   9   7         95.27        125.56        11.31 o                         
   4   9   7         35.60         12.50        12.91 o                         
  -3  10   7        101.72        128.88        16.23 o                         
  -2  10   7         11.77         11.03         5.26 o                         
  -1  10   7         88.58         75.67         8.28 o                         
   0  10   7        246.30        236.93        20.28 o                         
   1  10   7          8.51          7.74         5.04 o                         
   2  10   7         10.36         12.69         5.59 o                         
   3  10   7        141.05        153.31        12.53 o                         
  -2  11   7          9.27         13.19         6.38 o                         
  -1  11   7        100.73        115.35        10.11 o                         
   0  11   7         94.80         97.32        18.30 o                         
   1  11   7         55.32         49.48         7.95 o                         
   2  11   7        125.29        136.16        11.69 o                         
  -1  12   7         34.55         26.07         9.75 o                         
   0  12   7         48.32         44.14         9.55 o                         
   1  12   7          2.10         -5.88         5.88 o                         
  -6   0   8         11.06         37.28        19.53 o                         
  -5   0   8        133.56         87.51        15.19 o                         
  -4   0   8          0.28         -5.73         5.73 o                         
  -3   0   8         74.10         77.96        10.43 o                         
  -2   0   8         14.58         14.07         4.60 o                         
  -1   0   8       2339.39       2516.95        39.40 o                         
   0   0   8        270.44        242.42         7.82 o                         
   1   0   8       1568.58       1636.85        53.58 o                         
   2   0   8       2184.01       2182.80        46.28 o                         
   3   0   8         96.31        108.35        10.68 o                         
   4   0   8       1307.28       1256.87        44.39 o                         
   5   0   8         24.32         27.20        10.51 o                         
  -6   1   8          7.39         15.73        12.97 o                         
  -5   1   8          8.82          0.35         5.78 o                         
  -4   1   8         69.92         79.51         8.97 o                         
  -3   1   8          2.71          1.94         2.81 o                         
  -2   1   8       5849.46       5723.85        62.05 o                         
  -1   1   8        578.96        588.90        10.21 o                         
   0   1   8       3603.52       3532.17        37.20 o                         
   1   1   8        682.20        736.62        11.15 o                         
   2   1   8         38.32         53.49         3.52 o                         
   3   1   8        451.71        441.73        13.56 o                         
   4   1   8        358.07        332.94        13.23 o                         
   5   1   8        209.42        226.78        13.77 o                         
  -6   2   8          0.33         -3.57        14.01 o                         
  -5   2   8          2.06          0.54         5.73 o                         
  -4   2   8         20.46         23.79         5.39 o                         
  -3   2   8        417.55        361.56        17.43 o                         
  -2   2   8        993.05        963.39        15.40 o                         
  -1   2   8       1008.90       1013.46        14.50 o                         
   0   2   8        772.49        796.50        12.16 o                         
   1   2   8       1137.41       1170.07        16.05 o                         
   2   2   8         12.60         13.58         2.59 o                         
   3   2   8          0.02          2.41         3.43 o                         
   4   2   8        138.08        143.84        11.19 o                         
   5   2   8        143.19        154.82        12.45 o                         
  -5   3   8        283.71        267.87        15.88 o                         
  -4   3   8         84.03         93.07         9.53 o                         
  -3   3   8        300.82        302.54         9.75 o                         
  -2   3   8        131.71        130.11         5.48 o                         
  -1   3   8          0.10          1.54         1.62 o                         
   0   3   8        443.34        433.21         8.09 o                         
   1   3   8        367.98        299.93         7.27 o                         
   2   3   8         29.84         40.40         3.33 o                         
   3   3   8        192.70        194.24         7.79 o                         
   4   3   8        799.99        712.17        19.78 o                         
   5   3   8         17.28         13.96         7.40 o                         
  -5   4   8         96.90         81.17        20.69 o                         
  -4   4   8        122.31        121.24        14.94 o                         
  -3   4   8        587.46        577.02        14.01 o                         
  -2   4   8         12.91         18.64         3.57 o                         
  -1   4   8       1003.56        988.39        15.34 o                         
   0   4   8         55.12         75.96         4.71 o                         
   1   4   8        305.53        313.73         7.88 o                         
   2   4   8         87.09         85.29         4.88 o                         
   3   4   8         72.24         83.10         6.11 o                         
   4   4   8        419.56        439.75        15.47 o                         
   5   4   8         56.09         62.41        10.42 o                         
  -5   5   8         65.27         79.08        14.40 o                         
  -4   5   8          8.16          8.35         5.57 o                         
  -3   5   8          0.13          8.92         3.43 o                         
  -2   5   8        110.66        111.40         5.55 o                         
  -1   5   8         66.24         73.36         4.44 o                         
   0   5   8          0.15          3.59         2.37 o                         
   1   5   8         45.10         55.58         3.97 o                         
   2   5   8        207.30        193.44         7.03 o                         
   3   5   8        136.72        147.31         7.83 o                         
   4   5   8         22.86         25.20         9.13 o                         
   5   5   8          3.97          9.18         7.72 o                         
  -5   6   8          0.00         -6.28        10.24 o                         
  -4   6   8         54.48         43.11         9.57 o                         
  -3   6   8        148.72        142.83        11.45 o                         
  -2   6   8         57.34         65.72         5.35 o                         
  -1   6   8        390.33        412.09        11.55 o                         
   0   6   8          2.52          5.47         3.14 o                         
   1   6   8        417.86        408.55        15.75 o                         
   2   6   8       3313.96       3226.97        47.03 o                         
   3   6   8        195.24        192.53        10.22 o                         
   4   6   8        490.62        501.57        20.34 o                         
   5   6   8          2.43          9.64        14.17 o                         
  -4   7   8        181.02        183.30        16.29 o                         
  -3   7   8          3.34         10.21         5.32 o                         
  -2   7   8        168.41        176.65         8.07 o                         
  -1   7   8        217.89        236.00        12.23 o                         
   0   7   8       1398.60       1340.95        26.73 o                         
   1   7   8        340.36        329.28        11.93 o                         
   2   7   8         16.84         33.88         5.21 o                         
   3   7   8         20.72         16.57         5.17 o                         
   4   7   8         58.73         72.45         9.90 o                         
  -4   8   8          0.50          5.04         8.53 o                         
  -3   8   8         20.22         30.04         7.53 o                         
  -2   8   8        304.72        280.58        12.34 o                         
  -1   8   8         40.16         43.30         6.29 o                         
   0   8   8         55.70         57.94         6.86 o                         
   1   8   8        474.78        472.98        15.21 o                         
   2   8   8          0.06          8.09         4.31 o                         
   3   8   8          0.22          2.88         5.64 o                         
   4   8   8         20.08         29.20        10.33 o                         
  -4   9   8         16.30         33.80        13.49 o                         
  -3   9   8         76.02         83.66        12.98 o                         
  -2   9   8        113.93        136.61         9.70 o                         
  -1   9   8        144.28        143.42         9.30 o                         
   0   9   8        114.94         97.58         9.94 o                         
   1   9   8        409.91        365.07        14.37 o                         
   2   9   8        307.37        302.46        16.01 o                         
   3   9   8        202.05        192.18        14.98 o                         
  -3  10   8        229.55        208.22        21.41 o                         
  -2  10   8         10.28          7.65         5.17 o                         
  -1  10   8        100.01        104.79         8.88 o                         
   0  10   8        224.60        207.16        12.04 o                         
   1  10   8         21.48         29.65         6.45 o                         
   2  10   8          5.84          5.29         5.56 o                         
   3  10   8          3.78          3.87         8.27 o                         
  -2  11   8          0.66          1.29         6.52 o                         
  -1  11   8          9.88         13.44         5.88 o                         
   0  11   8         14.63         22.27         6.24 o                         
   1  11   8          1.25          3.18         5.72 o                         
   2  11   8        148.30        184.10        16.08 o                         
   0  12   8         66.37         60.29         8.68 o                         
  -6   1   9         45.73         52.81        15.65 o                         
  -5   1   9          2.89          4.43         6.01 o                         
  -4   1   9         52.59         49.75         6.75 o                         
  -3   1   9          0.54         -0.17         3.25 o                         
  -2   1   9        343.68        326.89        14.23 o                         
  -1   1   9         74.68         97.67         3.51 o                         
   0   1   9        716.28        657.28        13.52 o                         
   1   1   9       1316.46       1394.29        18.11 o                         
   2   1   9       1103.09       1193.45        18.74 o                         
   3   1   9        114.98        119.10         8.15 o                         
   4   1   9        566.71        523.92        17.33 o                         
   5   1   9         43.59         31.49         7.29 o                         
  -5   2   9          4.13         -3.12         5.53 o                         
  -4   2   9         21.93         25.84         5.71 o                         
  -3   2   9        311.89        311.55        11.28 o                         
  -2   2   9       3222.92       3037.87        34.66 o                         
  -1   2   9        586.37        543.49        10.52 o                         
   0   2   9       1105.45       1056.66        15.24 o                         
   1   2   9        275.29        317.23         7.22 o                         
   2   2   9          0.50          2.37         2.33 o                         
   3   2   9         17.78         19.56         4.57 o                         
   4   2   9        498.83        505.65        19.18 o                         
   5   2   9          7.39         12.02         6.31 o                         
  -5   3   9        169.52        196.61        14.20 o                         
  -4   3   9        170.70        166.11        11.19 o                         
  -3   3   9        124.34        118.34         6.60 o                         
  -2   3   9        173.28        173.83         5.82 o                         
  -1   3   9        110.86        122.21         4.65 o                         
   0   3   9       2028.94       2245.29        25.55 o                         
   1   3   9       1663.46       1914.12        24.29 o                         
   2   3   9        447.10        415.48        10.78 o                         
   3   3   9          2.40         -0.76         3.62 o                         
   4   3   9        285.10        248.86        11.95 o                         
   5   3   9          2.05          3.51         7.12 o                         
  -5   4   9         26.60         27.70         7.58 o                         
  -4   4   9         10.96          6.44         5.07 o                         
  -3   4   9        141.97        139.27         7.43 o                         
  -2   4   9         32.88         43.60         3.82 o                         
  -1   4   9        979.15        990.95        15.75 o                         
   0   4   9        662.71        644.32        10.90 o                         
   1   4   9         51.72         47.03         3.79 o                         
   2   4   9          2.19          3.71         2.29 o                         
   3   4   9        268.41        224.06         8.93 o                         
   4   4   9         99.96         96.62         9.26 o                         
   5   4   9         24.26         30.58         8.46 o                         
  -5   5   9         39.11         37.88         8.76 o                         
  -4   5   9         93.09        109.59        12.13 o                         
  -3   5   9          4.19          9.36         3.60 o                         
  -2   5   9        213.52        221.00         7.66 o                         
  -1   5   9          0.98          2.68         2.04 o                         
   0   5   9          5.05          5.87         3.29 o                         
   1   5   9         93.00         87.92         5.13 o                         
   2   5   9        426.23        416.62        14.05 o                         
   3   5   9         35.42         45.26         7.31 o                         
   4   5   9          0.26         -2.76         5.44 o                         
   5   5   9         30.15         30.68        11.30 o                         
  -5   6   9         69.17         63.16        14.87 o                         
  -4   6   9         75.29         64.62        13.10 o                         
  -3   6   9         36.10         48.54         7.72 o                         
  -2   6   9          4.39          0.85         3.14 o                         
  -1   6   9          8.33         13.33         3.80 o                         
   0   6   9        392.72        369.17        11.24 o                         
   1   6   9        146.86        159.60         8.12 o                         
   2   6   9        388.57        420.89        13.12 o                         
   3   6   9         11.78         17.10         4.98 o                         
   4   6   9          0.19          0.11         6.10 o                         
   5   6   9         81.51        101.04        19.76 o                         
  -4   7   9        101.52        114.84        14.45 o                         
  -3   7   9          7.30         16.84         6.10 o                         
  -2   7   9        990.49        951.08        26.01 o                         
  -1   7   9        191.06        188.80         9.65 o                         
   0   7   9       3542.34       3351.26        50.18 o                         
   1   7   9        200.76        184.51        11.66 o                         
   2   7   9        637.76        617.43        17.07 o                         
   3   7   9         41.01         33.68         6.41 o                         
   4   7   9         13.80         27.03         7.92 o                         
  -4   8   9         64.97         58.98        12.26 o                         
  -3   8   9         47.03         42.57         8.97 o                         
  -2   8   9         18.50         14.61         5.28 o                         
  -1   8   9        101.22        105.56        11.74 o                         
   0   8   9         26.98         32.32         5.44 o                         
   1   8   9        214.30        216.29        10.67 o                         
   2   8   9        299.02        308.57        12.57 o                         
   3   8   9        122.59        122.81        12.40 o                         
   4   8   9         24.69         16.74         8.10 o                         
  -4   9   9          6.53         -3.15         9.95 o                         
  -3   9   9         54.53         40.90        10.52 o                         
  -2   9   9          1.03          6.21         4.61 o                         
  -1   9   9         74.83         76.67         9.12 o                         
   0   9   9         76.59         88.70         9.40 o                         
   1   9   9         20.94         17.78         5.74 o                         
   2   9   9          6.79          9.71         5.08 o                         
   3   9   9         47.45         32.72         7.57 o                         
  -3  10   9         29.13         38.75        10.26 o                         
  -2  10   9          4.19         13.40         5.17 o                         
  -1  10   9         28.24         32.55         6.44 o                         
   0  10   9        183.13        202.61        12.50 o                         
   1  10   9          9.52         16.35         5.73 o                         
   2  10   9        100.62        131.55        12.43 o                         
   3  10   9         26.32         35.50         9.22 o                         
  -2  11   9          1.13          8.36         6.22 o                         
  -1  11   9         59.02         68.16         8.29 o                         
   0  11   9          1.35          4.06         5.76 o                         
   1  11   9          6.33          9.12         5.99 o                         
   2  11   9        256.79        300.51        16.53 o                         
  -5   0  10         27.11         19.83         9.62 o                         
  -4   0  10        151.22        145.16        14.27 o                         
  -3   0  10         16.77         29.66         7.49 o                         
  -2   0  10        286.10        282.08        15.88 o                         
  -1   0  10        112.41        105.01         5.69 o                         
   0   0  10        773.46        706.83        16.44 o                         
   1   0  10        169.05        139.95         7.89 o                         
   2   0  10         21.09         27.17         5.69 o                         
   3   0  10        186.07        198.15        22.47 o                         
   4   0  10         14.77         13.07         7.40 o                         
   5   0  10         19.30         19.67         9.90 o                         
  -5   1  10         44.67         47.80         8.20 o                         
  -4   1  10         96.99         84.24        13.98 o                         
  -3   1  10          0.41          2.25         3.65 o                         
  -2   1  10       1616.54       1538.51        28.66 o                         
  -1   1  10          4.77          9.64         1.72 o                         
   0   1  10       2935.37       2864.03        32.38 o                         
   1   1  10        352.83        355.59         7.65 o                         
   2   1  10        871.65        848.31        17.36 o                         
   3   1  10        243.31        228.75        10.19 o                         
   4   1  10         41.43         49.87         6.92 o                         
   5   1  10         90.38         90.98        13.56 o                         
  -5   2  10         34.13         33.02         9.24 o                         
  -4   2  10         29.48         37.03         9.00 o                         
  -3   2  10         14.37         14.09         4.33 o                         
  -2   2  10       1244.05       1201.36        20.05 o                         
  -1   2  10          0.01          1.70         1.67 o                         
   0   2  10        106.74        118.82         7.12 o                         
   1   2  10        280.87        272.64         6.90 o                         
   2   2  10          5.46          4.18         2.44 o                         
   3   2  10        387.95        374.95        13.12 o                         
   4   2  10          0.44          3.00         5.11 o                         
   5   2  10         13.89         10.06         6.55 o                         
  -5   3  10         26.41         25.01         7.35 o                         
  -4   3  10        175.05        180.07        12.17 o                         
  -3   3  10         21.71         28.23         5.39 o                         
  -2   3  10       2872.39       2904.63        34.74 o                         
  -1   3  10        256.87        256.01         7.05 o                         
   0   3  10        395.83        462.82         9.62 o                         
   1   3  10        218.69        216.97         6.55 o                         
   2   3  10         26.53         34.63         3.31 o                         
   3   3  10        998.16        880.84        21.02 o                         
   4   3  10        672.32        600.54        18.63 o                         
   5   3  10        365.58        386.50        16.75 o                         
  -5   4  10          2.47          6.56         6.66 o                         
  -4   4  10         12.95         17.51         6.11 o                         
  -3   4  10         97.49         87.21         6.51 o                         
  -2   4  10        243.56        245.17         9.85 o                         
  -1   4  10        591.51        557.80        13.53 o                         
   0   4  10        464.04        438.74         8.96 o                         
   1   4  10         19.83         20.80         2.94 o                         
   2   4  10        222.27        220.43         7.29 o                         
   3   4  10         49.52         47.26         6.00 o                         
   4   4  10        138.00        137.31        10.86 o                         
   5   4  10         79.76         95.24        12.51 o                         
  -5   5  10          0.36          8.23         8.57 o                         
  -4   5  10         29.29         24.34         6.61 o                         
  -3   5  10          3.51          2.11         3.49 o                         
  -2   5  10        433.54        395.19        10.14 o                         
  -1   5  10         53.04         68.56         4.38 o                         
   0   5  10         10.46         10.77         3.12 o                         
   1   5  10        203.13        203.33         7.28 o                         
   2   5  10         20.72         28.13         3.75 o                         
   3   5  10         32.70         29.07         4.84 o                         
   4   5  10         41.93         52.31         7.89 o                         
   5   5  10         22.74         26.75         9.12 o                         
  -5   6  10          4.97         14.81         8.69 o                         
  -4   6  10         13.15          7.29         7.11 o                         
  -3   6  10         53.22         62.52         6.36 o                         
  -2   6  10        255.35        234.10         9.05 o                         
  -1   6  10        232.12        247.70        15.66 o                         
   0   6  10        101.66        114.39         7.94 o                         
   1   6  10          7.24          7.94         3.62 o                         
   2   6  10         53.83         51.85         5.83 o                         
   3   6  10        239.88        235.68        11.58 o                         
   4   6  10         11.91          6.48         6.46 o                         
   5   6  10          5.19         25.17        10.24 o                         
  -4   7  10         51.30         63.41        10.92 o                         
  -3   7  10         63.07         68.54         9.46 o                         
  -2   7  10        113.03        134.26         9.45 o                         
  -1   7  10         99.76        110.76         8.76 o                         
   0   7  10         10.03          9.44         4.01 o                         
   1   7  10         21.25         20.65         5.93 o                         
   2   7  10         26.45         26.32         5.24 o                         
   3   7  10         31.97         30.39         6.07 o                         
   4   7  10         68.57         75.46        10.23 o                         
  -4   8  10         86.76         80.20        12.89 o                         
  -3   8  10         42.66         33.69        12.24 o                         
  -2   8  10          9.88         16.41         4.98 o                         
  -1   8  10        173.15        178.12        10.61 o                         
   0   8  10        269.90        239.31        11.54 o                         
   1   8  10          4.49         -1.82         4.28 o                         
   2   8  10        112.15        120.05        10.30 o                         
   3   8  10          9.58         12.65         5.76 o                         
   4   8  10          3.18          0.01        10.83 o                         
  -3   9  10         99.41         94.43        13.88 o                         
  -2   9  10          3.90          6.55         5.95 o                         
  -1   9  10          1.23         -3.86         4.68 o                         
   0   9  10         20.33         24.10         6.05 o                         
   1   9  10         45.48         32.46         6.69 o                         
   2   9  10          9.49         13.80         9.37 o                         
   3   9  10          9.33          5.69         6.93 o                         
  -3  10  10          9.05         17.95         9.43 o                         
  -2  10  10          5.49          7.70         8.69 o                         
  -1  10  10          4.29          2.96         4.88 o                         
   0  10  10          7.95          4.12         6.18 o                         
   1  10  10         37.23         45.76         6.62 o                         
   2  10  10         59.79         60.88         9.40 o                         
   3  10  10          1.54          2.02         7.97 o                         
  -2  11  10         56.21         49.56        10.98 o                         
  -1  11  10         91.49         76.09         9.03 o                         
   0  11  10         27.98         31.92         6.79 o                         
   1  11  10          0.00         -5.51         5.51 o                         
   2  11  10        180.52        174.34        17.58 o                         
  -5   1  11         89.88         82.69         9.95 o                         
  -4   1  11          4.91          9.65         4.87 o                         
  -3   1  11        877.28        869.60        23.37 o                         
  -2   1  11        822.53        821.50        13.61 o                         
  -1   1  11         15.02         13.15         1.98 o                         
   0   1  11       1621.98       1622.40        21.40 o                         
   1   1  11          0.17          1.16         1.65 o                         
   2   1  11        110.02        105.29         5.13 o                         
   3   1  11        495.39        432.62        14.19 o                         
   4   1  11          0.01         -0.28         4.84 o                         
   5   1  11         13.10         -4.46         6.56 o                         
  -5   2  11          6.77          8.01         7.05 o                         
  -4   2  11        311.95        306.34        25.78 o                         
  -3   2  11        271.34        255.20        12.05 o                         
  -2   2  11        969.44        891.08        14.60 o                         
  -1   2  11        120.93        130.15         5.02 o                         
   0   2  11        798.13        785.39        13.31 o                         
   1   2  11          5.12          4.46         2.12 o                         
   2   2  11        116.39        112.14         4.34 o                         
   3   2  11       1530.16       1377.39        27.75 o                         
   4   2  11        478.94        451.73        18.87 o                         
   5   2  11          0.83          1.70         6.48 o                         
  -5   3  11        127.69        144.10        12.89 o                         
  -4   3  11         39.86         36.21         6.90 o                         
  -3   3  11        240.42        226.83        11.74 o                         
  -2   3  11        186.15        185.27         6.41 o                         
  -1   3  11        360.50        343.97         8.54 o                         
   0   3  11        680.05        686.76        12.60 o                         
   1   3  11       2565.13       2695.49        32.69 o                         
   2   3  11          5.23          4.99         2.27 o                         
   3   3  11        153.43        157.82         9.25 o                         
   4   3  11          0.50          4.94         5.19 o                         
   5   3  11        193.90        195.08        13.09 o                         
  -5   4  11          8.00          9.56         7.17 o                         
  -4   4  11        128.18        143.24        14.77 o                         
  -3   4  11         28.06         43.17         6.45 o                         
  -2   4  11         12.69         15.05         2.91 o                         
  -1   4  11         18.11         16.36         2.90 o                         
   0   4  11        266.91        243.09         6.79 o                         
   1   4  11        782.57        760.88        14.12 o                         
   2   4  11         20.31         36.66         4.11 o                         
   3   4  11        298.69        275.43        13.45 o                         
   4   4  11        122.65        133.96        10.72 o                         
   5   4  11         12.08          9.23         7.73 o                         
  -5   5  11        169.46        186.09        17.42 o                         
  -4   5  11          0.00         -4.60         6.85 o                         
  -3   5  11        134.99        141.98        10.51 o                         
  -2   5  11          0.04          2.29         2.69 o                         
  -1   5  11         27.89         25.31         3.57 o                         
   0   5  11        174.99        184.79         8.39 o                         
   1   5  11        100.38         91.54         5.82 o                         
   2   5  11         96.29        105.69         6.15 o                         
   3   5  11        173.80        178.22        13.99 o                         
   4   5  11         31.13         37.76         9.26 o                         
   5   5  11          1.44          1.16         8.39 o                         
  -5   6  11          5.36          2.01         8.61 o                         
  -4   6  11        244.96        253.54        17.71 o                         
  -3   6  11          6.25          8.42         5.50 o                         
  -2   6  11          4.12         10.62         4.06 o                         
  -1   6  11         87.42         95.44         8.15 o                         
   0   6  11          0.04          0.86         3.14 o                         
   1   6  11        407.92        417.15        13.40 o                         
   2   6  11          3.56          8.15         4.64 o                         
   3   6  11          0.06          5.98         5.21 o                         
   4   6  11         60.96         73.47        10.04 o                         
  -4   7  11         21.19         24.79         8.75 o                         
  -3   7  11         63.83         67.53         9.47 o                         
  -2   7  11         89.23        110.69         9.02 o                         
  -1   7  11        124.58        144.43         9.34 o                         
   0   7  11         80.84         81.31         6.92 o                         
   1   7  11       1898.54       1784.24        32.99 o                         
   2   7  11        161.40        167.09        11.19 o                         
   3   7  11        541.64        491.66        22.50 o                         
   4   7  11        107.88        108.74        12.54 o                         
  -4   8  11        289.12        288.17        19.95 o                         
  -3   8  11         11.06         22.17         7.27 o                         
  -2   8  11         15.38         16.56         7.18 o                         
  -1   8  11        300.48        281.09        11.68 o                         
   0   8  11        404.55        375.90        14.53 o                         
   1   8  11          1.54         -3.85         4.26 o                         
   2   8  11          2.99          5.63         4.88 o                         
   3   8  11         86.39        101.32        16.01 o                         
   4   8  11          1.85          2.97         7.52 o                         
  -3   9  11          1.29         11.52         6.84 o                         
  -2   9  11         22.66         13.64         6.07 o                         
  -1   9  11          5.10          2.08         5.07 o                         
   0   9  11         60.46         61.78         8.08 o                         
   1   9  11         20.55         27.32         5.82 o                         
   2   9  11        267.83        274.00        14.72 o                         
   3   9  11          6.82         17.37         8.24 o                         
  -3  10  11          1.95         -9.30         9.30 o                         
  -2  10  11         26.38         36.65         7.69 o                         
  -1  10  11         24.53         26.01         9.41 o                         
   0  10  11         32.53         32.01         7.80 o                         
   1  10  11        192.35        200.59        14.58 o                         
   2  10  11         26.84         35.09         8.08 o                         
  -2  11  11          4.70         12.87         7.60 o                         
  -1  11  11         73.10         76.71         9.15 o                         
   0  11  11         32.44         36.61        10.66 o                         
   1  11  11          0.89         -4.98         5.93 o                         
  -5   0  12          0.02          6.44        16.26 o                         
  -4   0  12         44.98         44.33        10.63 o                         
  -3   0  12        710.43        681.90        29.57 o                         
  -2   0  12       1631.45       1457.18        63.18 o                         
  -1   0  12       3085.21       2937.72        48.44 o                         
   0   0  12        246.25        223.67         9.21 o                         
   1   0  12          6.65          4.66         3.42 o                         
   2   0  12       1024.41        994.40        36.47 o                         
   3   0  12          1.42          3.01         5.34 o                         
   4   0  12        206.34        207.09        23.53 o                         
   5   0  12        209.82        203.41        23.22 o                         
  -5   1  12         21.23         26.24         7.49 o                         
  -4   1  12        116.24        112.85        10.79 o                         
  -3   1  12        582.50        549.94        18.33 o                         
  -2   1  12        282.18        264.03         7.36 o                         
  -1   1  12         63.32         65.07         3.92 o                         
   0   1  12         47.95         57.06         4.07 o                         
   1   1  12        124.29        127.53         5.47 o                         
   2   1  12        483.58        425.94        10.51 o                         
   3   1  12       1015.23        928.91        22.04 o                         
   4   1  12        323.46        296.66        13.51 o                         
   5   1  12          0.29          8.85         6.87 o                         
  -5   2  12         46.92         47.17         8.44 o                         
  -4   2  12          4.78          7.48         5.06 o                         
  -3   2  12        590.66        533.56        18.44 o                         
  -2   2  12         93.81        102.40         7.29 o                         
  -1   2  12         72.81         80.27         4.08 o                         
   0   2  12        378.74        364.01         8.74 o                         
   1   2  12       1157.28       1163.88        17.70 o                         
   2   2  12          1.34          3.83         2.61 o                         
   3   2  12        816.61        827.02        20.79 o                         
   4   2  12         18.43         24.81         5.91 o                         
   5   2  12         62.95         62.63         8.90 o                         
  -5   3  12          7.60         -5.83         7.83 o                         
  -4   3  12          0.03          6.27         5.18 o                         
  -3   3  12         70.98         66.39         8.03 o                         
  -2   3  12        127.71        138.32         5.78 o                         
  -1   3  12         92.49         96.57         4.94 o                         
   0   3  12          3.51          3.70         2.16 o                         
   1   3  12        616.21        579.34        11.84 o                         
   2   3  12         21.27         32.03         4.13 o                         
   3   3  12        110.92        110.31         8.80 o                         
   4   3  12        306.11        271.30        13.16 o                         
   5   3  12         19.50         26.73        11.22 o                         
  -5   4  12         75.65         81.84        10.91 o                         
  -4   4  12          0.38          0.82         5.52 o                         
  -3   4  12        376.74        395.82        16.20 o                         
  -2   4  12        127.53        137.68         6.53 o                         
  -1   4  12        102.35         92.91         5.17 o                         
   0   4  12          2.27          7.34         2.52 o                         
   1   4  12        139.77        139.47         6.00 o                         
   2   4  12         19.46         21.59         3.94 o                         
   3   4  12        363.95        327.21        13.17 o                         
   4   4  12         12.73         17.33         6.53 o                         
   5   4  12        324.44        334.01        19.37 o                         
  -5   5  12         45.73         41.29        10.64 o                         
  -4   5  12         91.65         91.52        17.18 o                         
  -3   5  12          6.62          2.59         5.10 o                         
  -2   5  12        387.07        361.44        12.13 o                         
  -1   5  12         10.62         14.97         3.81 o                         
   0   5  12         96.89        102.14         7.63 o                         
   1   5  12         49.96         50.96         5.51 o                         
   2   5  12        192.99        192.61         9.43 o                         
   3   5  12          2.13          7.88         4.96 o                         
   4   5  12          5.03          9.14         6.48 o                         
   5   5  12         78.89         85.59        12.30 o                         
  -4   6  12         11.68          5.01         7.40 o                         
  -3   6  12         24.98          8.69         6.24 o                         
  -2   6  12        111.79        142.74         9.24 o                         
  -1   6  12       1704.29       1470.92        40.94 o                         
   0   6  12       1143.65       1107.31        23.75 o                         
   1   6  12        225.67        248.69        10.65 o                         
   2   6  12        231.59        208.84        11.33 o                         
   3   6  12         48.61         49.42         8.50 o                         
   4   6  12          1.84         10.08         7.23 o                         
  -4   7  12         40.14         26.92         9.42 o                         
  -3   7  12         51.09         48.98         9.86 o                         
  -2   7  12         66.98         63.32         8.37 o                         
  -1   7  12          0.19          1.47         4.12 o                         
   0   7  12        119.69        114.15         9.14 o                         
   1   7  12        520.05        521.42        16.35 o                         
   2   7  12        619.11        606.36        20.19 o                         
   3   7  12          0.30         10.43         6.40 o                         
   4   7  12         30.04         36.22        10.65 o                         
  -4   8  12          2.59         12.75         9.02 o                         
  -3   8  12         40.43         39.36         9.03 o                         
  -2   8  12          0.47          3.45         5.21 o                         
  -1   8  12          0.51          6.24         4.78 o                         
   0   8  12        558.69        501.21        16.94 o                         
   1   8  12        157.61        168.14        10.50 o                         
   2   8  12          4.57         10.02         6.02 o                         
   3   8  12        189.64        172.71        19.23 o                         
   4   8  12         51.54         64.23        10.10 o                         
  -3   9  12         94.25         90.07        15.80 o                         
  -2   9  12          2.07          3.80         9.08 o                         
  -1   9  12        506.93        508.49        18.38 o                         
   0   9  12         17.03         17.26         5.56 o                         
   1   9  12        509.01        481.04        17.21 o                         
   2   9  12         18.27         41.41         7.68 o                         
   3   9  12        102.49        113.91        12.96 o                         
  -2  10  12         16.19         17.53         9.99 o                         
  -1  10  12          2.14         -4.16         6.15 o                         
   0  10  12         23.17         32.07         6.99 o                         
   1  10  12        225.58        208.46        13.89 o                         
   2  10  12         72.29        106.61        12.35 o                         
  -1  11  12        192.16        188.37        12.70 o                         
   0  11  12          5.54          7.75         5.71 o                         
   1  11  12          1.12          3.38         8.32 o                         
  -5   1  13          2.08         11.79         6.77 o                         
  -4   1  13        150.98        164.33        12.10 o                         
  -3   1  13         48.01         46.07         6.59 o                         
  -2   1  13          0.65         -1.08         2.05 o                         
  -1   1  13        441.67        478.26        10.32 o                         
   0   1  13       1029.85       1068.15        16.92 o                         
   1   1  13        264.43        244.04         7.89 o                         
   2   1  13         57.96         63.49         4.97 o                         
   3   1  13        395.20        359.24        13.60 o                         
   4   1  13         16.36         32.35         6.54 o                         
   5   1  13          5.96          7.41         7.10 o                         
  -5   2  13          0.06         -6.30         6.30 o                         
  -4   2  13          3.79          8.88         5.23 o                         
  -3   2  13        285.97        271.18        15.07 o                         
  -2   2  13         77.30         74.77         5.04 o                         
  -1   2  13        885.45        877.61        18.53 o                         
   0   2  13        158.39        216.26         6.91 o                         
   1   2  13        138.95        166.62         6.10 o                         
   2   2  13         22.13         18.42         3.43 o                         
   3   2  13       1240.18       1080.54        24.67 o                         
   4   2  13         99.22         74.89         9.27 o                         
   5   2  13        116.86        120.38        11.35 o                         
  -5   3  13         14.82         16.45         8.84 o                         
  -4   3  13         97.10        103.76        11.07 o                         
  -3   3  13        435.98        422.59        16.78 o                         
  -2   3  13          0.11         -1.60         2.97 o                         
  -1   3  13         13.87         22.62         3.11 o                         
   0   3  13        334.68        338.72         8.94 o                         
   1   3  13         20.32         22.89         3.03 o                         
   2   3  13        122.38        114.34         6.66 o                         
   3   3  13        287.81        292.14        12.61 o                         
   4   3  13         17.85         21.43         6.26 o                         
   5   3  13          0.03         -0.18         7.03 o                         
  -5   4  13         60.72         50.17         9.12 o                         
  -4   4  13          0.12          4.36         6.61 o                         
  -3   4  13         31.89         28.49         6.15 o                         
  -2   4  13          1.47          1.53         2.86 o                         
  -1   4  13         10.79         13.28         3.07 o                         
   0   4  13        475.80        487.75        11.94 o                         
   1   4  13        264.91        238.21         8.19 o                         
   2   4  13         40.64         42.24         5.16 o                         
   3   4  13        149.20        131.61        10.43 o                         
   4   4  13         10.36         -1.28         6.24 o                         
   5   4  13         31.62         52.97         9.70 o                         
  -5   5  13         59.06         45.51        11.31 o                         
  -4   5  13        128.74        134.43        14.72 o                         
  -3   5  13        210.48        201.46        14.91 o                         
  -2   5  13          1.50          2.31         3.50 o                         
  -1   5  13         14.75         17.55         4.03 o                         
   0   5  13         31.44         33.90         4.84 o                         
   1   5  13         51.59         43.30         5.47 o                         
   2   5  13         69.37         65.35         7.32 o                         
   3   5  13        127.05        110.02        10.32 o                         
   4   5  13         32.74         25.63         8.07 o                         
   5   5  13         94.49         97.32        13.21 o                         
  -4   6  13          1.40         -5.03         6.36 o                         
  -3   6  13        282.76        281.86        17.55 o                         
  -2   6  13         13.71         11.35         5.65 o                         
  -1   6  13       1836.28       1740.07        32.47 o                         
   0   6  13        726.64        653.03        17.79 o                         
   1   6  13         48.96         46.27         6.42 o                         
   2   6  13          2.62          3.66         4.64 o                         
   3   6  13         15.95         15.75         6.53 o                         
   4   6  13          0.60          4.74         7.06 o                         
  -4   7  13          6.47          8.44         8.25 o                         
  -3   7  13         17.37          1.82        13.26 o                         
  -2   7  13         16.33         22.52         6.82 o                         
  -1   7  13         54.62         75.90         8.47 o                         
   0   7  13          4.49          4.22         3.84 o                         
   1   7  13        830.65        761.88        21.47 o                         
   2   7  13          3.63         12.24         5.69 o                         
   3   7  13        207.42        199.94        19.65 o                         
   4   7  13         33.98         44.10         9.30 o                         
  -4   8  13         13.74         12.01         9.41 o                         
  -3   8  13         46.81         45.67        10.31 o                         
  -2   8  13        173.84        179.13        14.92 o                         
  -1   8  13         59.08         60.86         7.26 o                         
   0   8  13         38.21         38.41         6.20 o                         
   1   8  13        373.75        330.60        19.03 o                         
   2   8  13        127.50        116.96        11.13 o                         
   3   8  13          0.01          4.47         6.62 o                         
  -3   9  13         64.41         66.27        12.50 o                         
  -2   9  13         10.90          8.54         7.51 o                         
  -1   9  13         76.87         91.65         8.75 o                         
   0   9  13         61.43         70.51         8.46 o                         
   1   9  13          2.34         14.79         5.61 o                         
   2   9  13        105.86        109.79        11.22 o                         
   3   9  13         44.98         37.47         8.85 o                         
  -2  10  13         34.13         27.55        11.89 o                         
  -1  10  13         76.19         79.94        10.54 o                         
   0  10  13         75.02         84.79        10.28 o                         
   1  10  13        161.41        168.78        13.82 o                         
   2  10  13         18.27         21.99         8.09 o                         
  -1  11  13         14.97         23.72         6.71 o                         
   0  11  13         27.95         36.12         7.16 o                         
   1  11  13          2.26         20.59         7.24 o                         
  -5   0  14         11.43         31.10        16.76 o                         
  -4   0  14          1.70         -5.46         7.28 o                         
  -3   0  14        278.43        268.23        18.68 o                         
  -2   0  14        168.55        187.18         9.99 o                         
  -1   0  14        412.19        406.78        13.80 o                         
   0   0  14        148.03        126.65         7.72 o                         
   1   0  14         59.85         63.71         6.08 o                         
   2   0  14         32.48         30.81         6.74 o                         
   3   0  14        267.30        269.13        17.12 o                         
   4   0  14          0.22          9.82         7.61 o                         
   5   0  14          1.32         -7.00        10.12 o                         
  -5   1  14         22.88         17.49        11.14 o                         
  -4   1  14          1.42         12.23         5.12 o                         
  -3   1  14         26.30         29.42         5.60 o                         
  -2   1  14        115.88        110.27         7.72 o                         
  -1   1  14         52.44         61.77         4.51 o                         
   0   1  14         14.58         14.03         2.56 o                         
   1   1  14          2.29          2.42         1.98 o                         
   2   1  14         28.39         26.47         5.02 o                         
   3   1  14         38.13         45.03         6.57 o                         
   4   1  14          1.81          2.51         6.95 o                         
   5   1  14         26.78         29.90         8.32 o                         
  -5   2  14         53.06         30.53         8.68 o                         
  -4   2  14         49.45         49.85         7.87 o                         
  -3   2  14         39.17         47.49         7.51 o                         
  -2   2  14          3.69          8.61         3.40 o                         
  -1   2  14       1450.33       1467.01        23.56 o                         
   0   2  14         82.05         92.49         5.06 o                         
   1   2  14       1315.37       1282.37        26.13 o                         
   2   2  14          9.14         11.09         3.37 o                         
   3   2  14        177.38        156.91         9.89 o                         
   4   2  14          0.01          0.91         5.62 o                         
   5   2  14          0.85         -4.38         7.39 o                         
  -5   3  14          0.17         -5.24         6.52 o                         
  -4   3  14          8.37          8.62         5.56 o                         
  -3   3  14        355.10        329.66        14.89 o                         
  -2   3  14        121.53        130.90        13.05 o                         
  -1   3  14       1618.11       1583.40        25.64 o                         
   0   3  14         76.03         82.07         9.80 o                         
   1   3  14        227.77        231.52         7.62 o                         
   2   3  14        372.62        338.09        10.73 o                         
   3   3  14         81.01         74.19         7.80 o                         
   4   3  14          5.39          5.37         5.91 o                         
   5   3  14        104.03        109.87        16.98 o                         
  -5   4  14          0.39          2.29         9.16 o                         
  -4   4  14          5.15          9.49         5.95 o                         
  -3   4  14        160.74        160.24        14.09 o                         
  -2   4  14          6.15         10.95         3.90 o                         
  -1   4  14        108.57        125.43         6.84 o                         
   0   4  14        254.50        273.02        10.83 o                         
   1   4  14        146.09        147.68         9.04 o                         
   2   4  14          0.53         -1.71         3.34 o                         
   3   4  14        127.08        118.16        10.55 o                         
   4   4  14         68.76         92.31        10.61 o                         
   5   4  14        180.24        189.53        15.01 o                         
  -5   5  14        135.25        146.51        16.57 o                         
  -4   5  14        182.51        183.81        15.27 o                         
  -3   5  14          0.42          5.46         5.74 o                         
  -2   5  14        349.22        344.70        16.07 o                         
  -1   5  14         15.81         21.35         4.24 o                         
   0   5  14         19.26         19.02         4.21 o                         
   1   5  14        186.13        166.34        10.13 o                         
   2   5  14         31.10         27.93         5.65 o                         
   3   5  14         16.74         15.96         6.10 o                         
   4   5  14        116.27        120.00        12.76 o                         
  -4   6  14         12.69         13.83        11.25 o                         
  -3   6  14          5.18          4.60         9.42 o                         
  -2   6  14        139.32        142.23        13.40 o                         
  -1   6  14        454.25        438.59        14.77 o                         
   0   6  14         38.42         46.57         8.32 o                         
   1   6  14        740.39        681.24        18.62 o                         
   2   6  14         21.30         32.42         6.35 o                         
   3   6  14         15.44         18.96         7.18 o                         
   4   6  14         51.32         56.68        12.75 o                         
  -4   7  14         96.29        101.27        13.72 o                         
  -3   7  14         18.65         10.98         8.89 o                         
  -2   7  14        183.19        216.35        19.44 o                         
  -1   7  14         42.30         51.08         6.76 o                         
   0   7  14         14.03         14.64         4.65 o                         
   1   7  14        116.92        134.75         9.81 o                         
   2   7  14        241.32        222.76        12.97 o                         
   3   7  14          2.49          0.57         6.99 o                         
   4   7  14         47.64         49.46         9.99 o                         
  -3   8  14        228.95        204.49        18.54 o                         
  -2   8  14        165.08        190.23        15.04 o                         
  -1   8  14        130.04        130.56        11.48 o                         
   0   8  14        161.44        148.30        10.49 o                         
   1   8  14        156.30        170.79        12.71 o                         
   2   8  14          1.14          2.25         5.49 o                         
   3   8  14         32.28         23.54         8.43 o                         
  -3   9  14         17.80         22.17         8.96 o                         
  -2   9  14         52.51         62.29        10.36 o                         
  -1   9  14        210.50        193.98        12.86 o                         
   0   9  14         39.75         26.51         6.34 o                         
   1   9  14          0.67          5.47         5.40 o                         
   2   9  14          3.34         -6.18         6.18 o                         
   3   9  14         43.61         69.68        11.03 o                         
  -2  10  14         17.76         -0.11         9.19 o                         
  -1  10  14         15.44         18.69         7.99 o                         
   0  10  14         55.29         63.57        10.26 o                         
   1  10  14         60.44         69.81         9.88 o                         
   2  10  14          1.46         13.27         8.38 o                         
  -1  11  14        232.79        247.12        38.95 o                         
   0  11  14          0.30          6.13         7.06 o                         
  -5   1  15          4.76          9.86         6.85 o                         
  -4   1  15         55.19         56.12        10.14 o                         
  -3   1  15        141.82        137.70        10.16 o                         
  -2   1  15          0.20          1.23         2.92 o                         
  -1   1  15         73.88         69.56         5.28 o                         
   0   1  15         95.47         79.59         4.97 o                         
   1   1  15         26.19         25.09         3.26 o                         
   2   1  15       1785.62       1610.25        30.53 o                         
   3   1  15        738.54        682.63        19.70 o                         
   4   1  15         15.64         23.42         6.76 o                         
   5   1  15         78.67         89.23        12.08 o                         
  -5   2  15         61.37         53.41        11.67 o                         
  -4   2  15         68.34         62.37         8.73 o                         
  -3   2  15       1237.69       1219.78        31.67 o                         
  -2   2  15          2.75         -0.06         3.06 o                         
  -1   2  15          0.01         -1.12         2.41 o                         
   0   2  15        923.23        884.38        16.14 o                         
   1   2  15          9.67         13.02         2.91 o                         
   2   2  15        445.41        424.87        14.12 o                         
   3   2  15         77.08         94.21         8.86 o                         
   4   2  15        778.99        735.37        22.73 o                         
   5   2  15          3.38         -3.54         7.49 o                         
  -5   3  15         28.92         35.69         8.45 o                         
  -4   3  15         47.32         46.17         8.29 o                         
  -3   3  15        355.58        295.43        14.58 o                         
  -2   3  15         49.98         62.97         6.59 o                         
  -1   3  15          0.17          4.22         2.76 o                         
   0   3  15          0.19          2.29         2.59 o                         
   1   3  15         85.93         80.05         5.72 o                         
   2   3  15         51.25         47.41         5.25 o                         
   3   3  15        497.77        494.38        17.08 o                         
   4   3  15         14.63         22.44         6.83 o                         
   5   3  15         15.99         18.57        11.99 o                         
  -5   4  15         17.01         14.00         8.84 o                         
  -4   4  15          1.00          9.20         7.22 o                         
  -3   4  15        531.92        510.86        19.52 o                         
  -2   4  15        226.34        232.78        10.88 o                         
  -1   4  15         72.95         66.30         6.00 o                         
   0   4  15        474.10        464.26        12.38 o                         
   1   4  15         18.82         17.57         3.49 o                         
   2   4  15         91.87         89.06         7.36 o                         
   3   4  15        483.58        408.38        17.14 o                         
   4   4  15         41.76         51.70         8.64 o                         
  -4   5  15          1.82          5.15         7.19 o                         
  -3   5  15         36.96         51.80        11.65 o                         
  -2   5  15         18.84         19.58         5.68 o                         
  -1   5  15          0.66          6.23         3.55 o                         
   0   5  15         62.97         70.29         6.76 o                         
   1   5  15        142.32        154.81         8.53 o                         
   2   5  15        329.48        298.89        13.81 o                         
   3   5  15         41.14         43.79         8.78 o                         
   4   5  15         37.95         64.43        10.39 o                         
  -4   6  15         87.36         88.88        12.43 o                         
  -3   6  15         43.76         28.79         8.48 o                         
  -2   6  15          9.35          8.79         7.54 o                         
  -1   6  15          0.30          2.88         3.87 o                         
   0   6  15         99.67        108.33        10.48 o                         
   1   6  15         76.76         82.67         8.00 o                         
   2   6  15        146.54        140.68        11.31 o                         
   3   6  15          0.51          4.66         6.17 o                         
   4   6  15          3.23          0.77         7.84 o                         
  -4   7  15         59.47         74.11        12.53 o                         
  -3   7  15          9.68         21.91        13.05 o                         
  -2   7  15        144.42        153.74        14.28 o                         
  -1   7  15        753.20        732.75        20.74 o                         
   0   7  15        361.78        368.90        14.26 o                         
   1   7  15         91.87         91.28         8.40 o                         
   2   7  15          1.13          5.72         5.23 o                         
   3   7  15         37.80         53.33         9.36 o                         
   4   7  15          4.83         -0.07         8.14 o                         
  -3   8  15         96.76         87.82        13.53 o                         
  -2   8  15          0.26         12.70         7.29 o                         
  -1   8  15         53.55         61.03         7.91 o                         
   0   8  15        171.93        179.51        11.74 o                         
   1   8  15        167.35        181.34        11.51 o                         
   2   8  15         58.35         56.43        10.11 o                         
   3   8  15          5.41         17.88         9.95 o                         
  -3   9  15          4.61          6.12         9.04 o                         
  -2   9  15          8.68         13.55         8.30 o                         
  -1   9  15         25.97         26.78         6.43 o                         
   0   9  15        244.64        220.64        14.39 o                         
   1   9  15        375.27        354.62        15.59 o                         
   2   9  15         14.14         22.70         6.93 o                         
   3   9  15          2.47         -8.50        10.29 o                         
  -2  10  15          0.10         -4.13         8.96 o                         
  -1  10  15         35.76         27.70         8.60 o                         
   0  10  15         14.12          9.78         7.18 o                         
   1  10  15        198.88        219.74        18.22 o                         
   2  10  15         14.52         22.79        11.66 o                         
  -5   0  16        130.00        112.40        17.64 o                         
  -4   0  16       1218.26       1093.77        44.87 o                         
  -3   0  16        118.97        106.67        18.47 o                         
  -2   0  16        206.87        174.34        17.58 o                         
  -1   0  16        922.91        851.67        33.83 o                         
   0   0  16          0.70         11.80         4.06 o                         
   1   0  16          7.66         14.28         4.75 o                         
   2   0  16        344.90        319.47        17.77 o                         
   3   0  16        288.07        271.21        18.09 o                         
   4   0  16          2.66          9.78         8.62 o                         
   5   0  16         97.75         89.89        15.96 o                         
  -5   1  16          9.60          6.23         7.45 o                         
  -4   1  16          0.20         -1.60         5.47 o                         
  -3   1  16         28.55         27.87         5.71 o                         
  -2   1  16          0.58          5.09         3.59 o                         
  -1   1  16          2.25          5.83         2.72 o                         
   0   1  16        684.44        675.18        13.80 o                         
   1   1  16         26.37         25.34         3.30 o                         
   2   1  16       2962.09       2785.64        56.25 o                         
   3   1  16        327.53        312.66        13.77 o                         
   4   1  16         30.89         37.10         8.12 o                         
   5   1  16        111.56        129.14        11.99 o                         
  -5   2  16          6.24         16.94         9.74 o                         
  -4   2  16         56.17         55.06         8.43 o                         
  -3   2  16         36.86         42.07         7.30 o                         
  -2   2  16        128.66        143.78         9.48 o                         
  -1   2  16         72.46         76.17         5.89 o                         
   0   2  16        332.20        365.06        10.75 o                         
   1   2  16        311.03        315.69         9.24 o                         
   2   2  16        149.68        145.81         9.21 o                         
   3   2  16        305.78        267.19        12.75 o                         
   4   2  16         21.35         27.19        10.86 o                         
   5   2  16         37.73         35.32         9.26 o                         
  -5   3  16        136.61        135.51        18.64 o                         
  -4   3  16        319.27        279.10        15.94 o                         
  -3   3  16        968.24        905.24        26.77 o                         
  -2   3  16         11.39         13.87         4.39 o                         
  -1   3  16        250.76        254.44         9.27 o                         
   0   3  16        168.23        173.08         7.60 o                         
   1   3  16          3.51          5.51         3.35 o                         
   2   3  16        109.08        105.54        12.23 o                         
   3   3  16          2.94          5.91         5.30 o                         
   4   3  16          7.31         -5.27         8.88 o                         
   5   3  16          8.20         18.71         9.00 o                         
  -5   4  16          0.60          1.49         8.35 o                         
  -4   4  16          8.41          7.18         6.46 o                         
  -3   4  16         20.94         21.71         6.46 o                         
  -2   4  16         38.77         33.65         6.82 o                         
  -1   4  16        132.76        136.90         7.18 o                         
   0   4  16        228.93        214.61         8.59 o                         
   1   4  16        167.65        147.03         7.39 o                         
   2   4  16         82.50         83.16         7.38 o                         
   3   4  16        344.80        355.78        16.41 o                         
   4   4  16        219.88        219.54        14.26 o                         
  -4   5  16        163.17        152.05        16.15 o                         
  -3   5  16         82.24         78.24        12.09 o                         
  -2   5  16        280.26        282.42        20.80 o                         
  -1   5  16        218.41        232.81        10.76 o                         
   0   5  16          3.82          4.45         3.80 o                         
   1   5  16          0.00         -1.47         3.33 o                         
   2   5  16        318.07        294.20        15.69 o                         
   3   5  16         10.46         19.18         7.01 o                         
   4   5  16          7.20          3.18         7.72 o                         
  -4   6  16          4.21         13.89         8.60 o                         
  -3   6  16          5.31          5.20        10.38 o                         
  -2   6  16         75.08         79.71        10.29 o                         
  -1   6  16          0.53         -3.55         3.86 o                         
   0   6  16        234.17        230.82        11.06 o                         
   1   6  16        198.13        165.90        10.66 o                         
   2   6  16        488.41        453.20        18.06 o                         
   3   6  16         16.00         24.94        13.15 o                         
   4   6  16          5.78         11.42         8.40 o                         
  -4   7  16          0.03         -7.90         7.90 o                         
  -3   7  16          4.14         13.18        12.96 o                         
  -2   7  16         86.50         90.60        11.37 o                         
  -1   7  16        818.29        764.69        21.60 o                         
   0   7  16        663.56        681.67        20.00 o                         
   1   7  16          2.23          2.08         4.63 o                         
   2   7  16        250.93        227.93        13.71 o                         
   3   7  16         57.65         72.86        10.61 o                         
  -3   8  16          1.38          7.99         9.71 o                         
  -2   8  16        205.17        236.57        21.06 o                         
  -1   8  16         69.09         77.74         8.85 o                         
   0   8  16        936.37        932.63        25.09 o                         
   1   8  16        230.01        194.59        12.05 o                         
   2   8  16        145.42        177.13        13.07 o                         
   3   8  16        102.31        101.48        12.97 o                         
  -2   9  16        142.28        137.36        14.34 o                         
  -1   9  16          1.82          1.83         5.40 o                         
   0   9  16         16.04         19.20         6.85 o                         
   1   9  16         21.23         29.90         8.03 o                         
   2   9  16          0.09         -0.31         6.90 o                         
  -2  10  16        113.02        107.72        31.15 o                         
  -1  10  16         21.70         13.89         7.31 o                         
   0  10  16         35.50         26.56         8.31 o                         
   1  10  16          7.77         19.41         8.42 o                         
  -5   1  17         37.73         28.83         8.04 o                         
  -4   1  17          3.03          9.95         6.17 o                         
  -3   1  17         97.94        106.60        10.66 o                         
  -2   1  17        373.61        340.52        14.81 o                         
  -1   1  17         94.93         90.35         6.46 o                         
   0   1  17        284.50        271.35         8.74 o                         
   1   1  17        131.66        129.72         7.16 o                         
   2   1  17        330.29        332.49        15.91 o                         
   3   1  17        299.73        271.54        19.26 o                         
   4   1  17        273.20        284.37        14.89 o                         
   5   1  17          0.96         -2.89         7.88 o                         
  -5   2  17          0.45         -0.62         7.55 o                         
  -4   2  17          4.95         -5.56         5.56 o                         
  -3   2  17          0.00          2.97         4.51 o                         
  -2   2  17        162.67        167.72        10.79 o                         
  -1   2  17        291.28        299.15        10.18 o                         
   0   2  17         54.45         44.35         4.78 o                         
   1   2  17        352.29        386.63        10.54 o                         
   2   2  17         98.93         97.69         8.65 o                         
   3   2  17          1.50          2.47         5.09 o                         
   4   2  17         39.71         40.60         8.04 o                         
   5   2  17         84.20         93.58        13.03 o                         
  -5   3  17          3.75          5.56         7.60 o                         
  -4   3  17         44.47         41.00         8.39 o                         
  -3   3  17          1.80          7.09         4.93 o                         
  -2   3  17          4.55          2.67         3.99 o                         
  -1   3  17        102.51        115.55         6.96 o                         
   0   3  17        231.03        277.59         9.90 o                         
   1   3  17         59.49         57.77         5.79 o                         
   2   3  17        281.24        249.96        12.75 o                         
   3   3  17         17.94         20.11         6.11 o                         
   4   3  17         45.55         47.22         9.36 o                         
  -4   4  17        126.59         99.66        17.44 o                         
  -3   4  17         19.89         25.64         6.35 o                         
  -2   4  17         20.46         22.32         4.88 o                         
  -1   4  17        102.77        100.25         7.32 o                         
   0   4  17        119.29        124.23         7.55 o                         
   1   4  17        176.54        170.74         7.96 o                         
   2   4  17          0.66         -0.23         4.69 o                         
   3   4  17          0.68          2.24         5.73 o                         
   4   4  17          6.22         11.76         7.21 o                         
  -4   5  17         28.30         25.57         8.88 o                         
  -3   5  17          8.57         10.37         7.46 o                         
  -2   5  17        920.82        982.26        37.89 o                         
  -1   5  17        570.07        540.12        16.84 o                         
   0   5  17         33.39         31.95         5.42 o                         
   1   5  17         17.78         11.59         6.00 o                         
   2   5  17         35.26         19.48         6.81 o                         
   3   5  17          3.38          2.68         7.72 o                         
   4   5  17        154.39        157.07        15.58 o                         
  -4   6  17          1.57         -1.38         8.11 o                         
  -3   6  17         20.30         18.38        10.98 o                         
  -2   6  17         40.65         49.08         9.11 o                         
  -1   6  17         55.41         77.17         7.87 o                         
   0   6  17          9.43         10.67         4.71 o                         
   1   6  17        104.10         92.43         8.45 o                         
   2   6  17        100.88         79.05        17.44 o                         
   3   6  17         18.21         20.22         8.00 o                         
   4   6  17        248.28        244.78        17.49 o                         
  -3   7  17          2.14          9.02         7.84 o                         
  -2   7  17         14.66         12.30        10.83 o                         
  -1   7  17         28.14         27.35         6.03 o                         
   0   7  17          3.82          8.24         4.74 o                         
   1   7  17          0.14          9.63         5.51 o                         
   2   7  17        130.56        113.69        11.30 o                         
   3   7  17          0.61          7.54        10.15 o                         
  -3   8  17         11.62         17.72         9.17 o                         
  -2   8  17         79.96         98.58        12.31 o                         
  -1   8  17          7.28         13.48         6.18 o                         
   0   8  17          3.66          7.19         5.42 o                         
   1   8  17         95.79        124.23        17.07 o                         
   2   8  17          6.41         13.13         6.96 o                         
   3   8  17         99.13        101.86        12.71 o                         
  -2   9  17          6.56          2.58         9.59 o                         
  -1   9  17         52.41         55.28         8.32 o                         
   0   9  17        191.80        205.39        12.98 o                         
   1   9  17          0.77         10.99         7.20 o                         
   2   9  17          0.66          1.87         7.25 o                         
  -1  10  17          0.06         -7.53         7.53 o                         
   0  10  17        206.58        222.95        16.44 o                         
   1  10  17          2.36          9.84         8.31 o                         
  -5   0  18         42.07         56.17        28.28 o                         
  -4   0  18        177.06        151.18        31.85 o                         
  -3   0  18         23.48         33.49         9.36 o                         
  -2   0  18       1358.48       1402.57        47.66 o                         
  -1   0  18        319.72        350.32        17.68 o                         
   0   0  18        344.82        327.56        13.91 o                         
   1   0  18        310.63        312.73        15.01 o                         
   2   0  18        146.67        150.55        14.64 o                         
   3   0  18          0.13         10.72         7.62 o                         
   4   0  18         63.24         70.44        19.38 o                         
  -5   1  18         21.18        -13.32        14.28 o                         
  -4   1  18          8.22          6.60         6.02 o                         
  -3   1  18         38.16         50.88        10.74 o                         
  -2   1  18        153.16        150.26        10.20 o                         
  -1   1  18        136.63        143.89         7.65 o                         
   0   1  18          0.29          2.25         2.75 o                         
   1   1  18         32.06         37.45         4.23 o                         
   2   1  18         30.51         24.77         5.70 o                         
   3   1  18         25.58         34.51         6.80 o                         
   4   1  18         15.39         14.98         7.20 o                         
  -5   2  18          1.97         19.27         8.47 o                         
  -4   2  18          1.17         14.11         6.54 o                         
  -3   2  18          0.46         -1.50         6.14 o                         
  -2   2  18        177.24        169.96        11.24 o                         
  -1   2  18          4.05          9.35         3.42 o                         
   0   2  18         45.53         45.84         5.25 o                         
   1   2  18         70.43         68.24         5.81 o                         
   2   2  18        905.94        815.94        21.76 o                         
   3   2  18          0.36         10.11         5.56 o                         
   4   2  18          8.77          4.54         7.00 o                         
  -4   3  18         21.42         28.05         7.75 o                         
  -3   3  18          9.25          6.88        10.28 o                         
  -2   3  18         35.50         42.22         7.15 o                         
  -1   3  18        101.61        107.95         7.74 o                         
   0   3  18        433.42        467.86        13.28 o                         
   1   3  18          0.00          3.00         3.04 o                         
   2   3  18          1.83          5.78         4.87 o                         
   3   3  18         93.55         75.77         9.45 o                         
   4   3  18         57.66         68.54        10.31 o                         
  -4   4  18         24.00         20.57         8.45 o                         
  -3   4  18          1.01         -1.32         5.59 o                         
  -2   4  18          0.02          1.14         4.63 o                         
  -1   4  18         30.93         34.90         4.80 o                         
   0   4  18          0.49          8.06         5.13 o                         
   1   4  18          1.12         -3.24         3.24 o                         
   2   4  18         69.02         72.33         8.59 o                         
   3   4  18        210.45        239.73        24.11 o                         
   4   4  18        178.99        188.80        16.88 o                         
  -4   5  18        221.35        229.46        18.86 o                         
  -3   5  18         21.93         26.11         8.09 o                         
  -2   5  18        678.62        651.50        26.36 o                         
  -1   5  18        444.58        429.64        15.08 o                         
   0   5  18         67.26         83.74         7.82 o                         
   1   5  18          3.70          0.21         6.34 o                         
   2   5  18        113.19         92.54        11.35 o                         
   3   5  18         23.25         25.79        11.98 o                         
   4   5  18        194.86        206.57        16.27 o                         
  -4   6  18        101.65         98.21        14.46 o                         
  -3   6  18         22.65         37.76         9.04 o                         
  -2   6  18        230.87        281.80        16.70 o                         
  -1   6  18          4.20         -1.75         4.77 o                         
   0   6  18          0.17         -3.23         4.25 o                         
   1   6  18          3.75         -2.50         6.69 o                         
   2   6  18        118.33         87.86        11.11 o                         
   3   6  18         16.58         22.37         8.61 o                         
  -3   7  18         48.34         64.51        11.90 o                         
  -2   7  18         16.00         -0.66         6.88 o                         
  -1   7  18        135.47        142.96        10.90 o                         
   0   7  18         61.39         83.46         8.55 o                         
   1   7  18          2.09          4.46         7.63 o                         
   2   7  18          0.00          9.21         6.82 o                         
   3   7  18          5.71          2.91         7.60 o                         
  -3   8  18         17.04         11.22         9.36 o                         
  -2   8  18          1.00          0.72         7.31 o                         
  -1   8  18         54.74         46.33         7.58 o                         
   0   8  18         88.25         81.98        15.21 o                         
   1   8  18        101.93         95.73        11.20 o                         
   2   8  18         41.85         40.39        13.70 o                         
   3   8  18          0.47         13.61        13.19 o                         
  -2   9  18          0.25         -3.18         9.22 o                         
  -1   9  18         57.11         53.43         9.53 o                         
   0   9  18        214.21        210.70        13.31 o                         
   1   9  18        128.59        109.62        12.03 o                         
   2   9  18         43.18         47.08        12.89 o                         
   0  10  18         92.80        125.66        11.52 o                         
  -5   1  19          0.33         16.73        12.33 o                         
  -4   1  19         55.62         41.95         7.99 o                         
  -3   1  19         51.31         46.58        12.35 o                         
  -2   1  19         15.16         19.02         6.72 o                         
  -1   1  19        134.57        136.29         8.83 o                         
   0   1  19        126.46        138.45         7.41 o                         
   1   1  19         12.22         11.68         3.48 o                         
   2   1  19          3.13          8.69         4.98 o                         
   3   1  19         47.84         35.57         7.03 o                         
   4   1  19          3.30         12.68         7.11 o                         
  -4   2  19         92.63         72.97        10.44 o                         
  -3   2  19         16.32         20.78         6.20 o                         
  -2   2  19        118.13        147.83        11.38 o                         
  -1   2  19         21.49         27.46         4.59 o                         
   0   2  19        150.94        160.89         7.85 o                         
   1   2  19        405.61        393.15        12.10 o                         
   2   2  19        499.81        451.07        17.82 o                         
   3   2  19         56.42         80.14         9.76 o                         
   4   2  19          3.01         -1.04         8.11 o                         
  -4   3  19          0.12          2.51         6.32 o                         
  -3   3  19         57.91         43.44         7.90 o                         
  -2   3  19         81.63         82.14         9.42 o                         
  -1   3  19         32.29         19.25         5.98 o                         
   0   3  19          2.15          9.18         3.57 o                         
   1   3  19          4.09          0.92         4.21 o                         
   2   3  19        214.85        185.02        12.09 o                         
   3   3  19         47.75         38.22         8.19 o                         
   4   3  19          2.60          0.64         7.66 o                         
  -4   4  19        195.95        200.57        22.35 o                         
  -3   4  19        129.54        118.34        13.54 o                         
  -2   4  19        166.68        165.39        16.40 o                         
  -1   4  19          3.20          3.01         4.73 o                         
   0   4  19        259.86        248.78        11.17 o                         
   1   4  19         70.19         65.17         7.94 o                         
   2   4  19          3.13         10.00         6.32 o                         
   3   4  19        137.22        139.67        15.21 o                         
   4   4  19        235.07        261.49        18.16 o                         
  -4   5  19         18.21         -4.50         9.40 o                         
  -3   5  19        124.71        145.25        16.05 o                         
  -2   5  19         12.79         16.76         7.50 o                         
  -1   5  19        222.22        259.51        18.52 o                         
   0   5  19        148.07        157.77         9.87 o                         
   1   5  19          3.03         11.30         5.42 o                         
   2   5  19        159.87        156.41        17.25 o                         
   3   5  19          0.07         10.65         7.94 o                         
   4   5  19          0.04         11.36         9.08 o                         
  -4   6  19         10.16          0.71        10.62 o                         
  -3   6  19         16.89         21.08         8.16 o                         
  -2   6  19        442.78        459.22        24.33 o                         
  -1   6  19         31.93         37.27         6.82 o                         
   0   6  19        260.64        258.99        12.62 o                         
   1   6  19        157.86        168.27        12.35 o                         
   2   6  19         43.77         26.32         8.22 o                         
   3   6  19         39.11         41.41        14.07 o                         
  -3   7  19          0.02         -8.04         8.04 o                         
  -2   7  19          7.54         12.78        13.19 o                         
  -1   7  19          8.53          4.23         5.94 o                         
   0   7  19        252.34        255.83        13.02 o                         
   1   7  19          6.75          0.63         9.09 o                         
   2   7  19         13.65         15.24         7.22 o                         
   3   7  19          0.21         -2.71         7.70 o                         
  -2   8  19        142.17        133.79        16.61 o                         
  -1   8  19        128.99        133.47        15.26 o                         
   0   8  19        833.82        864.64        22.99 o                         
   1   8  19          3.33          6.21         6.88 o                         
   2   8  19         87.91         88.31        16.02 o                         
  -2   9  19         18.39         10.77        12.04 o                         
  -1   9  19         53.21         61.12        10.86 o                         
   0   9  19          6.86          7.67         6.92 o                         
   1   9  19         23.34         27.41         9.79 o                         
  -4   0  20        131.88        123.08        17.76 o                         
  -3   0  20          9.86          3.47         7.62 o                         
  -2   0  20         15.44         23.62         8.56 o                         
  -1   0  20        227.05        249.02        16.42 o                         
   0   0  20        262.68        271.55        26.25 o                         
   1   0  20       5686.61       5566.41       103.55 o                         
   2   0  20       3452.55       3213.45        94.32 o                         
   3   0  20        316.24        347.15        26.45 o                         
   4   0  20        275.73        344.48        23.89 o                         
  -4   1  20        200.01        200.32        14.80 o                         
  -3   1  20         18.80         21.21         6.25 o                         
  -2   1  20          5.09          3.58         9.02 o                         
  -1   1  20         42.37         48.76         5.68 o                         
   0   1  20         14.47         19.62         4.27 o                         
   1   1  20         11.87          8.94         4.23 o                         
   2   1  20         68.20         62.11         7.66 o                         
   3   1  20         84.63         88.02        11.21 o                         
   4   1  20         99.69        112.41        13.43 o                         
  -4   2  20        198.31        200.66        15.87 o                         
  -3   2  20         29.34         30.23         7.40 o                         
  -2   2  20          7.35         11.38         5.20 o                         
  -1   2  20        237.37        281.53        15.49 o                         
   0   2  20         91.50         94.26         7.12 o                         
   1   2  20         53.41         61.70         6.94 o                         
   2   2  20         71.49         83.37         9.68 o                         
   3   2  20          0.01         11.95         6.83 o                         
   4   2  20         22.56         30.97         9.31 o                         
  -4   3  20        132.69        102.28        11.71 o                         
  -3   3  20         62.18         61.61        11.07 o                         
  -2   3  20          3.73          6.75         5.54 o                         
  -1   3  20        145.74        145.33         9.25 o                         
   0   3  20         20.98         28.19         4.66 o                         
   1   3  20         92.25        107.36         8.50 o                         
   2   3  20          9.22         19.63         6.11 o                         
   3   3  20        520.48        513.83        32.35 o                         
   4   3  20          3.06         -0.20         7.45 o                         
  -4   4  20        334.46        286.99        20.67 o                         
  -3   4  20         17.66         16.95        10.48 o                         
  -2   4  20        148.64        130.37        14.64 o                         
  -1   4  20          7.34          9.74         5.03 o                         
   0   4  20          0.11         -0.49         4.16 o                         
   1   4  20         81.33         84.94         8.94 o                         
   2   4  20         31.61         28.89         7.76 o                         
   3   4  20         70.88         65.10        10.95 o                         
   4   4  20          1.33         -4.32         8.48 o                         
  -4   5  20        161.05        157.04        20.20 o                         
  -3   5  20          0.22          1.16         6.75 o                         
  -2   5  20        320.19        290.13        24.79 o                         
  -1   5  20        266.00        292.68        14.15 o                         
   0   5  20        129.67        142.38        10.09 o                         
   1   5  20        360.29        342.06        28.06 o                         
   2   5  20        281.68        241.16        16.70 o                         
   3   5  20          1.11         -8.51         8.51 o                         
  -3   6  20         73.51         95.29        13.56 o                         
  -2   6  20        336.80        329.99        20.86 o                         
  -1   6  20          2.87          3.86         5.35 o                         
   0   6  20         53.79         55.63         7.34 o                         
   1   6  20         68.01         62.12         8.76 o                         
   2   6  20        126.00        121.05        14.14 o                         
   3   6  20          0.33          5.75         8.00 o                         
  -3   7  20        110.25        119.32        27.84 o                         
  -2   7  20        250.06        217.72        19.58 o                         
  -1   7  20          0.78          9.13         6.48 o                         
   0   7  20        102.02        100.37         9.68 o                         
   1   7  20         70.15         62.30         9.68 o                         
   2   7  20          0.43         12.02        11.53 o                         
   3   7  20         13.08          6.21         8.55 o                         
  -2   8  20          0.79         -4.51         7.61 o                         
  -1   8  20        170.21        161.13        15.61 o                         
   0   8  20          1.26          8.60         6.14 o                         
   1   8  20         22.12         31.23         8.30 o                         
   2   8  20         72.74         76.04        12.84 o                         
  -1   9  20         78.73         92.52        12.11 o                         
   0   9  20         26.38         19.99        10.12 o                         
   1   9  20          5.79         13.10         8.20 o                         
  -4   1  21          0.21         -0.51         6.46 o                         
  -3   1  21          6.62         11.71         5.98 o                         
  -2   1  21         41.33         50.15         8.34 o                         
  -1   1  21         74.36         85.59         7.57 o                         
   0   1  21         18.15         19.82         6.82 o                         
   1   1  21        120.29        124.39        11.12 o                         
   2   1  21         13.44         14.11         6.28 o                         
   3   1  21          1.90          7.32         7.21 o                         
   4   1  21         58.38         47.55        10.42 o                         
  -4   2  21         54.23         45.86        11.50 o                         
  -3   2  21          5.53          6.94         5.85 o                         
  -2   2  21          0.47          2.10         4.93 o                         
  -1   2  21         40.40         47.20         6.24 o                         
   0   2  21          3.21          3.66         3.83 o                         
   1   2  21        301.98        288.94        14.64 o                         
   2   2  21         28.64         40.41         7.38 o                         
   3   2  21          3.11         13.24         7.20 o                         
   4   2  21          0.60         -3.50         7.77 o                         
  -4   3  21         15.53         17.13         7.79 o                         
  -3   3  21         11.69          3.84         6.03 o                         
  -2   3  21         46.15         55.15        11.13 o                         
  -1   3  21          4.47          4.96         4.84 o                         
   0   3  21          3.52         -3.64         3.64 o                         
   1   3  21        207.70        211.27        11.18 o                         
   2   3  21          0.19          8.64         6.11 o                         
   3   3  21         62.96         55.21         9.66 o                         
   4   3  21         76.23         85.25        12.85 o                         
  -4   4  21        141.82        111.47        14.90 o                         
  -3   4  21        247.09        288.09        19.61 o                         
  -2   4  21         92.36        109.59        13.56 o                         
  -1   4  21        264.94        248.23        12.76 o                         
   0   4  21         11.07         12.61         5.91 o                         
   1   4  21        240.45        215.14        12.66 o                         
   2   4  21         18.57         22.91         7.59 o                         
   3   4  21          0.08         -4.98         7.65 o                         
  -3   5  21        152.09        154.36        24.81 o                         
  -2   5  21          9.30         -4.29         6.07 o                         
  -1   5  21         34.86         34.24         7.63 o                         
   0   5  21         16.96         15.01         5.04 o                         
   1   5  21        596.51        555.55        20.86 o                         
   2   5  21         72.60         72.58        12.04 o                         
   3   5  21        113.21        116.87        15.56 o                         
  -3   6  21          3.43          2.60         8.47 o                         
  -2   6  21         95.07        100.94        20.20 o                         
  -1   6  21        103.64        117.76        16.54 o                         
   0   6  21          4.52         10.27         5.46 o                         
   1   6  21         53.08         60.75         8.95 o                         
   2   6  21         19.40         25.65         8.69 o                         
   3   6  21         72.78         65.17        12.20 o                         
  -3   7  21         20.03          2.16         8.64 o                         
  -2   7  21         44.05         52.88        12.04 o                         
  -1   7  21        100.91        135.09        13.39 o                         
   0   7  21         15.44         22.25         8.61 o                         
   1   7  21         78.08         86.96        10.18 o                         
   2   7  21        119.63        131.62        14.99 o                         
  -2   8  21         39.35         32.17         9.67 o                         
  -1   8  21         76.82         72.32        10.78 o                         
   0   8  21          9.94         15.16         6.82 o                         
   1   8  21          0.87          2.59         7.46 o                         
   2   8  21          7.97          3.97         8.44 o                         
   0   9  21        202.88        201.02        16.31 o                         
  -4   0  22         36.90         29.02        12.09 o                         
  -3   0  22         14.84         26.39        10.48 o                         
  -2   0  22        187.89        218.28        27.36 o                         
  -1   0  22        187.48        202.86        14.78 o                         
   0   0  22          0.07         -4.10         5.02 o                         
   1   0  22        320.06        275.83        47.73 o                         
   2   0  22        277.31        281.84        24.34 o                         
   3   0  22         47.07         47.74        12.89 o                         
   4   0  22         34.70         80.40        14.97 o                         
  -4   1  22         23.83         21.85         7.92 o                         
  -3   1  22        365.93        389.29        19.09 o                         
  -2   1  22        399.44        409.15        25.37 o                         
  -1   1  22         14.80         16.44         4.78 o                         
   0   1  22        314.85        339.48        14.11 o                         
   1   1  22        156.56        169.77        13.39 o                         
   2   1  22          1.10          3.15         6.15 o                         
   3   1  22          9.37         15.00         7.59 o                         
   4   1  22         98.62         84.96        11.78 o                         
  -4   2  22          1.66         -0.55         7.14 o                         
  -3   2  22        137.45        123.28        12.54 o                         
  -2   2  22          6.31          9.15         9.15 o                         
  -1   2  22        144.78        150.05         9.31 o                         
   0   2  22        119.01        137.00         9.02 o                         
   1   2  22         63.34         68.32         8.89 o                         
   2   2  22         72.56         65.45         9.99 o                         
   3   2  22        125.20        151.54        28.83 o                         
   4   2  22         18.67         32.75        10.29 o                         
  -4   3  22          0.28          3.31         7.96 o                         
  -3   3  22         37.61         44.75        10.38 o                         
  -2   3  22         15.25          6.34         6.39 o                         
  -1   3  22         28.22         32.24         6.43 o                         
   0   3  22        156.25        158.78         9.54 o                         
   1   3  22        185.69        186.74        12.60 o                         
   2   3  22          4.18         15.93         6.68 o                         
   3   3  22        350.94        360.82        21.64 o                         
  -4   4  22          0.18        -14.94        14.94 o                         
  -3   4  22        319.46        313.52        20.90 o                         
  -2   4  22        217.19        194.73        16.48 o                         
  -1   4  22          7.13         11.25         5.77 o                         
   0   4  22          0.86         -2.88         4.53 o                         
   1   4  22         35.17         40.07         8.40 o                         
   2   4  22        148.16        124.09        13.94 o                         
   3   4  22         88.17        102.03        16.27 o                         
  -3   5  22         28.63         27.03        10.48 o                         
  -2   5  22         22.21         30.17         9.08 o                         
  -1   5  22         18.95         29.92         7.82 o                         
   0   5  22          0.11          5.15         5.15 o                         
   1   5  22         15.21          9.53         6.36 o                         
   2   5  22         10.28          4.08         8.42 o                         
   3   5  22        104.22        123.62        19.95 o                         
  -3   6  22          1.42         -4.27        12.43 o                         
  -2   6  22          1.20          0.45         7.28 o                         
  -1   6  22         53.81         70.05        10.68 o                         
   0   6  22          0.89          7.57         5.54 o                         
   1   6  22          3.59          6.77         6.34 o                         
   2   6  22         15.25         24.04         8.60 o                         
   3   6  22         32.43         28.85        10.08 o                         
  -2   7  22        145.88        159.08        24.41 o                         
  -1   7  22         65.46         81.65        10.96 o                         
   0   7  22         22.65         31.13         7.12 o                         
   1   7  22         43.28         36.36         9.46 o                         
   2   7  22          2.47         -5.45         7.41 o                         
  -1   8  22         75.11         83.46        13.55 o                         
   0   8  22          9.06         11.89         9.16 o                         
   1   8  22         16.88         21.85         8.37 o                         
  -4   1  23          5.68          8.04         8.34 o                         
  -3   1  23         43.75         37.05        17.25 o                         
  -2   1  23          0.51          1.35         6.35 o                         
  -1   1  23          0.68          1.80         4.68 o                         
   0   1  23          1.98         10.36         4.55 o                         
   1   1  23        283.20        299.62        17.30 o                         
   2   1  23          0.04         -3.99         6.07 o                         
   3   1  23          7.43         -1.29         7.02 o                         
  -4   2  23          7.13         11.05         9.21 o                         
  -3   2  23          2.75          2.65         8.26 o                         
  -2   2  23         38.85         57.83         9.62 o                         
  -1   2  23         48.92         60.29         7.84 o                         
   0   2  23          0.29          6.72         4.52 o                         
   1   2  23        327.84        341.64        18.45 o                         
   2   2  23         54.92         42.22         8.80 o                         
   3   2  23         35.50         32.24         8.51 o                         
  -3   3  23         43.83         42.02         9.79 o                         
  -2   3  23          2.51         -3.93         5.58 o                         
  -1   3  23          2.35         -2.95         6.14 o                         
   0   3  23          0.30          0.30         4.52 o                         
   1   3  23          5.51         11.94         6.30 o                         
   2   3  23        193.76        211.57        21.76 o                         
   3   3  23        231.11        224.80        19.25 o                         
  -3   4  23        224.75        239.21        18.82 o                         
  -2   4  23         32.97         41.31         9.51 o                         
  -1   4  23        152.45        166.28        13.46 o                         
   0   4  23          5.75         -4.90         6.24 o                         
   1   4  23          0.68         10.51         7.58 o                         
   2   4  23         59.72         48.72         9.65 o                         
   3   4  23         15.51         15.08        14.59 o                         
  -3   5  23        186.40        173.96        17.85 o                         
  -2   5  23         43.82         46.98         9.79 o                         
  -1   5  23          2.73          7.72         6.15 o                         
   0   5  23         39.15         32.22         7.10 o                         
   1   5  23        111.13         80.99        12.13 o                         
   2   5  23         23.99         49.81        10.16 o                         
   3   5  23          1.71         -5.25         8.38 o                         
  -2   6  23        213.32        215.86        25.39 o                         
  -1   6  23         15.54         12.33         7.73 o                         
   0   6  23          4.82         10.63         6.30 o                         
   1   6  23         50.35         38.97         9.77 o                         
   2   6  23          0.79          2.33         7.78 o                         
  -2   7  23          4.77         15.61         8.94 o                         
  -1   7  23        243.09        246.90        16.92 o                         
   0   7  23         15.41         -0.38         7.83 o                         
   1   7  23          0.05         -5.06         7.46 o                         
   2   7  23          3.22          6.96         8.67 o                         
  -1   8  23         13.41         19.11         9.06 o                         
   0   8  23         37.14         43.95         9.30 o                         
  -4   0  24         36.13         44.46        13.57 o                         
  -3   0  24         13.40         13.82        10.75 o                         
  -2   0  24         19.52          1.30        14.86 o                         
  -1   0  24         20.52         15.74         8.44 o                         
   0   0  24        574.87        613.05        55.41 o                         
   1   0  24        163.03        180.93        21.71 o                         
   2   0  24          9.65         -2.61         9.13 o                         
   3   0  24        126.85        140.70        28.30 o                         
  -3   1  24         26.48         22.92         7.99 o                         
  -2   1  24        113.00        104.23        12.28 o                         
  -1   1  24         11.04          3.28         6.11 o                         
   0   1  24        656.07        674.87        23.19 o                         
   1   1  24       1160.55       1177.15        42.97 o                         
   2   1  24         38.20         41.47        10.07 o                         
   3   1  24         13.70         16.45         8.21 o                         
  -3   2  24          3.88         -3.09         7.70 o                         
  -2   2  24         69.33         66.20         9.91 o                         
  -1   2  24         11.35          4.06        15.00 o                         
   0   2  24        121.40        119.68         9.45 o                         
   1   2  24         39.60         27.67         8.44 o                         
   2   2  24         64.07         73.57        10.28 o                         
   3   2  24         93.65         96.45        14.28 o                         
  -3   3  24          5.78         11.63        10.54 o                         
  -2   3  24          0.32          2.40         9.82 o                         
  -1   3  24        403.98        432.54        19.79 o                         
   0   3  24         61.39         61.31         8.01 o                         
   1   3  24          2.13         10.96         8.38 o                         
   2   3  24         18.57         16.56         8.97 o                         
   3   3  24         58.86         61.05        12.41 o                         
  -3   4  24         98.73         87.35        13.82 o                         
  -2   4  24         37.78         45.98        10.22 o                         
  -1   4  24         32.23         28.90         7.79 o                         
   0   4  24         36.10         27.27         6.64 o                         
   1   4  24         46.50         40.81        11.04 o                         
   2   4  24          6.58         22.79         8.82 o                         
   3   4  24         35.05         48.84        12.01 o                         
  -3   5  24        324.28        332.86        22.66 o                         
  -2   5  24          4.39          6.03         8.00 o                         
  -1   5  24         25.70         22.85         7.69 o                         
   0   5  24         72.67         85.56         9.53 o                         
   1   5  24         19.87          9.41         8.13 o                         
   2   5  24        169.23        154.62        16.39 o                         
  -2   6  24        107.23        113.23        15.44 o                         
  -1   6  24          0.17         13.15         7.65 o                         
   0   6  24        105.61         99.54        12.77 o                         
   1   6  24         80.12         84.85        12.42 o                         
   2   6  24          1.08         -3.88         8.11 o                         
  -1   7  24          0.35         -0.72         9.74 o                         
   0   7  24          0.10          5.77         8.64 o                         
   1   7  24         33.16         23.20         9.90 o                         
  -3   1  25          4.37          3.07        15.70 o                         
  -2   1  25         15.95          5.02         6.75 o                         
  -1   1  25          2.99         14.36         6.80 o                         
   0   1  25        566.90        601.10        20.36 o                         
   1   1  25        365.84        384.22        20.89 o                         
   2   1  25        178.85        196.55        17.22 o                         
   3   1  25         18.93         23.00        10.49 o                         
  -3   2  25          0.14         -8.06         8.06 o                         
  -2   2  25          0.02         -2.95         7.11 o                         
  -1   2  25          3.02         12.50         8.20 o                         
   0   2  25         22.65         18.90         5.95 o                         
   1   2  25         16.23         29.93        12.21 o                         
   2   2  25         52.56         55.26        10.24 o                         
   3   2  25         44.18         58.99        11.00 o                         
  -3   3  25         47.32         49.66        10.90 o                         
  -2   3  25         76.21         83.32        12.22 o                         
  -1   3  25          0.51          6.87         7.07 o                         
   0   3  25         88.19        103.04         9.81 o                         
   1   3  25         10.75         13.02         9.25 o                         
   2   3  25         34.16         31.86         9.08 o                         
   3   3  25         11.66         17.32        10.76 o                         
  -3   4  25        131.44         90.40        17.35 o                         
  -2   4  25          3.99          6.48         7.61 o                         
  -1   4  25         42.82         45.78        10.15 o                         
   0   4  25        393.56        394.81        30.43 o                         
   1   4  25         19.16          9.79         9.52 o                         
   2   4  25         90.57         73.46        16.87 o                         
  -2   5  25         10.45         -7.33         7.33 o                         
  -1   5  25         10.04          7.34         8.22 o                         
   0   5  25         21.78         13.39         8.85 o                         
   1   5  25        170.33        194.30        17.21 o                         
   2   5  25        191.01        210.21        21.07 o                         
  -2   6  25         13.93         19.14        15.72 o                         
  -1   6  25          0.50          4.79         8.40 o                         
   0   6  25         35.94         38.38        10.43 o                         
   1   6  25         52.03         40.43        10.80 o                         
  -1   7  25         13.74         22.03         9.48 o                         
   0   7  25          1.96         -5.49         9.37 o                         
  -3   0  26        138.21        111.53        18.06 o                         
  -2   0  26         36.49         36.47        12.32 o                         
  -1   0  26         32.76         46.26        16.67 o                         
   0   0  26        917.86        964.86        42.29 o                         
   1   0  26         60.44         60.78        15.53 o                         
   2   0  26         87.85        113.29        20.67 o                         
   3   0  26          1.54         27.75        18.91 o                         
  -3   1  26          0.17          5.50         7.71 o                         
  -2   1  26          6.33          2.82         7.32 o                         
  -1   1  26         16.35         12.41         9.66 o                         
   0   1  26        146.31        140.94        19.74 o                         
   1   1  26         43.96         31.22         9.78 o                         
   2   1  26          3.81         14.61        10.34 o                         
   3   1  26          5.21         32.82        10.39 o                         
  -3   2  26        102.89        105.14        16.89 o                         
  -2   2  26          0.00          1.71         6.39 o                         
  -1   2  26          0.43          4.51         6.70 o                         
   0   2  26         21.75          7.19         6.62 o                         
   1   2  26          0.06         10.22         8.23 o                         
   2   2  26         40.66         42.30        11.25 o                         
  -3   3  26         94.62         76.42        12.72 o                         
  -2   3  26         49.82         65.73        11.14 o                         
  -1   3  26         62.92         79.19        11.69 o                         
   0   3  26        117.31        135.37        13.94 o                         
   1   3  26         78.67         67.30        14.52 o                         
   2   3  26          3.81         -7.10         9.62 o                         
  -2   4  26         54.62         36.54        10.33 o                         
  -1   4  26         14.44         -0.25         7.45 o                         
   0   4  26         41.14         47.40         9.52 o                         
   1   4  26          4.21         11.58        11.45 o                         
   2   4  26        174.66        212.33        18.28 o                         
  -2   5  26        134.31        135.69        16.01 o                         
  -1   5  26          6.00         -3.59        11.67 o                         
   0   5  26          0.98         -7.53         7.53 o                         
   1   5  26         38.55         32.00        11.23 o                         
   2   5  26         37.79         28.37        14.62 o                         
  -1   6  26          2.28          1.17        13.94 o                         
   0   6  26        245.56        260.66        22.80 o                         
   1   6  26         78.09         79.25        15.71 o                         
  -3   1  27          2.65         13.00        10.02 o                         
  -2   1  27         74.50         66.88        13.35 o                         
  -1   1  27          5.02          3.90         6.84 o                         
   0   1  27          2.00         18.72         9.42 o                         
   1   1  27        106.31         87.18        13.33 o                         
   2   1  27          2.48         -4.34         8.54 o                         
  -2   2  27          8.64          5.66         7.28 o                         
  -1   2  27        228.15        221.51        15.71 o                         
   0   2  27         10.29         10.20         8.63 o                         
   1   2  27         14.29          5.47        13.68 o                         
   2   2  27        227.91        249.37        18.93 o                         
  -2   3  27          0.12         -7.84         7.84 o                         
  -1   3  27         11.55         11.32         8.84 o                         
   0   3  27          1.19          3.49         7.45 o                         
   1   3  27         13.25          2.41         9.48 o                         
   2   3  27         25.37         56.40        22.69 o                         
  -2   4  27         25.78         18.58        14.81 o                         
  -1   4  27         15.12         31.89         9.50 o                         
   0   4  27        113.61         87.11        14.70 o                         
   1   4  27         56.58         46.94        12.45 o                         
   2   4  27          1.26         19.59        16.15 o                         
  -1   5  27          3.95          9.22         8.80 o                         
   0   5  27         49.33         68.23        12.76 o                         
   1   5  27         75.10         63.40        13.67 o                         
  -2   0  28         15.90         14.50        20.60 o                         
  -1   0  28         18.17         45.00        12.56 o                         
   0   0  28        540.58        644.98        39.56 o                         
   1   0  28         19.10         30.19        13.63 o                         
   2   0  28          6.53         16.60        14.80 o                         
  -2   1  28         61.23         64.00        10.54 o                         
  -1   1  28        188.43        159.70        14.15 o                         
   0   1  28        589.21        662.36        38.20 o                         
   1   1  28         34.12         44.71        10.95 o                         
   2   1  28        185.17        164.07        17.75 o                         
  -2   2  28         21.35         42.76        10.30 o                         
  -1   2  28          3.05          5.95         9.26 o                         
   0   2  28         82.29         96.81        15.68 o                         
   1   2  28          8.83         10.34        10.97 o                         
   2   2  28         33.48         30.95        21.12 o                         
  -2   3  28          6.63          3.04         8.93 o                         
  -1   3  28         89.77         96.62        13.38 o                         
   0   3  28         39.52         62.90        16.81 o                         
   1   3  28         22.71         20.01        13.05 o                         
  -1   4  28         91.64         73.18        12.25 o                         
   0   4  28          6.16         16.70        14.63 o                         
   1   4  28        116.63        127.09        28.73 o                         
   0   5  28         10.13         -6.01        25.53 o                         
  -2   1  29          7.64         18.18         8.29 o                         
  -1   1  29         65.90         67.15        10.83 o                         
   0   1  29         35.75         48.83        18.02 o                         
   1   1  29          7.26         -9.54         9.54 o                         
  -1   2  29        245.98        264.35        22.30 o                         
   0   2  29        101.95        103.41        20.80 o                         
   1   2  29         33.46         35.08        13.25 o                         
  -1   3  29          0.50          8.38         8.70 o                         
   0   3  29          3.83          0.66        18.63 o                         
   1   3  29         75.11         67.99        14.80 o                         
   0   4  29         15.67          8.32        19.87 o                         
  -1   0  30         31.06         25.02        18.24 o                         
   0   0  30         21.46         20.03        24.03 o                         
   1   0  30         52.91         72.94        17.90 o                         
  -1   1  30         71.71         57.37        11.12 o                         
   0   1  30         63.89         64.62        20.40 o                         
   0   2  30        110.18        169.23        36.83 o                         
                                                                                
